# Supplementary material for: Transcriptional Basis of Mouse and Human Dendritic Cell Heterogeneity
Source: Cell. 2019 Oct 31;179(4):846–863.e24. doi: 10.1016/j.cell.2019.09.035 (PMC6838684; doi:10.1016/j.cell.2019.09.035)
Supplement: Table S1. List of EMD/AUROC Genes for Each cDC2 Cluster, Related to Figure 2 [file mmc1.csv]

	cluster_0_EMD	cluster_0_zscore_EMD	cluster_0_AUC	cluster_0_logit_AUC	cluster_2_EMD	cluster_2_zscore_EMD	cluster_2_AUC	cluster_2_logit_AUC	cluster_3_EMD	cluster_3_zscore_EMD	cluster_3_AUC	cluster_3_logit_AUC	cluster_6_EMD	cluster_6_zscore_EMD	cluster_6_AUC	cluster_6_logit_AUC	cluster_8_EMD	cluster_8_zscore_EMD	cluster_8_AUC	cluster_8_logit_AUC	cluster_10_EMD	cluster_10_zscore_EMD	cluster_10_AUC	cluster_10_logit_AUC	cluster_11_EMD	cluster_11_zscore_EMD	cluster_11_AUC	cluster_11_logit_AUC	cluster_12_EMD	cluster_12_zscore_EMD	cluster_12_AUC	cluster_12_logit_AUC	cluster_14_EMD	cluster_14_zscore_EMD	cluster_14_AUC	cluster_14_logit_AUC	cluster_15_EMD	cluster_15_zscore_EMD	cluster_15_AUC	cluster_15_logit_AUC
1810037I17RIK	-0.423745337	-1.959683539	0.443169703	-0.228307746	0.485646142	3.173476135	0.704499158	0.868815448	-0.583943464	-2.47492043	0.159813874	-1.659613595	0.897688055	4.349379597	0.930194835	2.589686058	1.256023698	3.44341738	0.974738083	3.652870812	-0.979486501	-4.190298094	0.056085096	-2.823165915	-0.697725394	-4.105382475	0.138029613	-1.83175267	-0.414948308	-0.780330459	0.381947415	-0.481290602	-0.3528977	-1.648497431	0.40658894	-0.378084647	0.616436138	3.133480578	0.838274398	1.645444405
2810417H13RIK	-0.842166196	-4.257388285	0.272590598	-0.981518432	0.713391842	4.779713603	0.677925039	0.744252404	-0.86174048	-3.804560955	0.174851468	-1.55162655	1.129959557	5.592958007	0.900674907	2.204746144	4.41846311	13.36383019	0.997811692	6.122435995	-0.773546207	-3.302048893	0.471034743	-0.115990897	-0.781893132	-4.582246817	0.413071854	-0.351280847	-0.831401336	-1.796096272	0.440868263	-0.237639001	0.666128811	3.244329655	0.523813671	0.095326808	0.678691696	3.524068276	0.831477954	1.596138205
5031439G07RIK	-0.306751162	-1.317224959	0.49471718	-0.021132065	0.355387452	2.254791878	0.672054143	0.717490383	-0.565250589	-2.385449334	0.089218461	-2.323215086	0.400939684	1.689795686	0.803156208	1.406138747	0.53970078	1.196348545	0.959047651	3.153531602	-0.422980748	-1.790011195	0.211936052	-1.313294649	0.269772189	1.376113282	0.599390877	0.402927738	-1.171146923	-2.624765842	0.012198817	-4.394142495	-0.364901586	-1.706133751	0.246112625	-1.11945373	0.692703137	3.611975227	0.96995178	3.474442933
A930011G23RIK	0.864684872	5.115566516	0.9315099	2.610117611	0.340664772	2.15095624	0.510685068	0.042746781	-0.712606255	-3.090748718	0.065448114	-2.658809475	0.39186165	1.641192018	0.551670665	0.207423163	-0.399167985	-1.748835381	0.398219118	-0.412890994	-0.452349581	-1.916683066	0.220332326	-1.263730789	-0.395227955	-2.391540024	0.386459426	-0.462219513	-0.77328432	-1.654343723	0.104466662	-2.148551454	-0.640317851	-3.028537191	0.138029291	-1.831755377	0.796976309	4.266178964	0.774432472	1.233510894
AB124611	-0.249374178	-1.002146575	0.425486647	-0.300289774	-0.262915247	-2.105953303	0.374648496	-0.512325655	0.718213677	3.757691165	0.961466818	3.216940323	-0.315109104	-2.143919627	0.255091689	-1.071638091	-0.287433087	-1.398328644	0.42849071	-0.288011681	0.742509131	3.236909144	0.92827291	2.560457279	-0.350374484	-2.137416277	0.191732263	-1.438793423	-0.810084963	-1.744103752	0.048917047	-2.967475344	0.271553991	1.34978977	0.739690005	1.044357979	0.30629921	1.187699777	0.730583006	0.99758251
ABI3	-0.280560971	-1.173404865	0.406021344	-0.380437656	0.307416411	1.916463282	0.781868683	1.276589549	-0.295273948	-1.093240052	0.312782791	-0.787141423	0.35447627	1.441031208	0.816443496	1.492435165	0.282047952	0.38810463	0.721296884	0.950903706	-0.623806518	-2.656200741	0.067064451	-2.632682004	-0.360669823	-2.195745988	0.195223643	-1.416418632	-0.999387461	-2.205829306	0.014640362	-4.209224445	0.68006342	3.311236287	0.971679918	3.535455297	0.37396125	1.612207427	0.833268842	1.608973643
ACP5	0.298409689	2.005938623	0.554010286	0.216887365	0.471862268	3.076261678	0.816768054	1.494602343	-0.449980425	-1.83372317	0.177523843	-1.533214567	0.439338822	1.895384139	0.744740621	1.0707558	0.362187903	0.63949961	0.624863939	0.510245141	-0.698083786	-2.976568952	0.071941088	-2.557247657	-0.575759755	-3.414368725	0.117439014	-2.01690872	-1.03606688	-2.295293656	0.012902766	-4.33732685	0.494897762	2.422168593	0.779652511	1.263642525	0.552251929	2.730792635	0.855468905	1.778155071
ACTR1B	0.413472483	2.637791272	0.589346319	0.361263754	0.438604552	2.841702733	0.672050417	0.717473478	-0.578199548	-2.447427899	0.096388324	-2.238014634	0.619639797	2.860713067	0.905727165	2.262545038	0.558142948	1.254200696	0.838690719	1.648518487	-0.702247476	-2.994527528	0.077162638	-2.48153763	-0.382143296	-2.317407018	0.24812018	-1.10866327	-0.652527198	-1.359806409	0.107000285	-2.121754762	-0.403267186	-1.890345101	0.236216357	-1.173536405	0.675752418	3.50562742	0.905782434	2.263192503
ADAM23	0.449654749	2.836481566	0.865204658	1.859208431	-0.212652686	-1.751463147	0.412700808	-0.352811493	-0.851288647	-3.754534568	0.062798723	-2.702963338	-0.330861434	-2.228257383	0.376631441	-0.503870833	-0.317389408	-1.492300111	0.496384946	-0.014460469	-1.074009844	-4.597990451	0.043542296	-3.089503779	0.336299792	1.75303492	0.660727584	0.666538257	0.316087053	1.00272952	0.640079959	0.575711207	-0.342156615	-1.596924417	0.289637953	-0.897143062	0.655830222	3.380636734	0.905529428	2.260231399
ADGRE4	-0.270798347	-1.11979466	0.136463053	-1.844982778	-0.258179497	-2.072553155	0.316661404	-0.769157408	0.674351929	3.54775242	0.976726936	3.736910486	-0.242072349	-1.752881851	0.414479375	-0.345478194	0.217655565	0.186108961	0.57290958	0.293732157	0.509425639	2.231587548	0.886971299	2.060170848	0.162409366	0.767833872	0.635513844	0.555945305	0.247451927	0.83532237	0.799413079	1.382630131	0.134218495	0.690377257	0.686612664	0.784330407	0.192184191	0.471748878	0.656858951	0.649327727
ADORA2A	-0.254947576	-1.032752177	0.237362159	-1.167196194	-0.262947984	-2.106184189	0.279305813	-0.947907611	0.254739243	1.539329003	0.866192158	1.867702021	-0.264386505	-1.872351533	0.345464507	-0.639035904	0.241195706	0.259953195	0.60207757	0.414129203	0.371248983	1.635612367	0.926450151	2.533396848	0.239060962	1.20211444	0.703272768	0.862931516	1.688005039	4.348958972	0.999613868	7.858943784	-0.261149084	-1.207969036	0.30227581	-0.836484004	0.243435158	0.793294419	0.566629956	0.268114487
AEBP2	-0.39713081	-1.813533262	0.174237889	-1.55588519	0.220311683	1.302133886	0.581756165	0.329986798	-0.417451391	-1.678027035	0.224645607	-1.238796124	0.269441221	0.985754732	0.834469247	1.617638896	0.243825219	0.268201846	0.773502578	1.228195438	0.208636488	0.934242006	0.661903323	0.671787627	0.215700955	1.069764984	0.732266167	1.006150737	1.423534489	3.703891882	0.999183181	7.109276191	0.278542928	1.383346954	0.525493465	0.102062366	0.291288265	1.093521991	0.83353177	1.610867335
AGPAT4	0.770846914	4.600267348	0.913266313	2.354185167	-0.423239709	-3.236684459	0.459987463	-0.160393122	-0.447129568	-1.820077904	0.33198043	-0.699241446	-0.443895629	-2.833440902	0.434537319	-0.263362469	-0.536230066	-2.178792211	0.14953626	-1.738242871	0.542086497	2.372458384	0.58765861	0.354294562	-0.384844861	-2.33271312	0.279083486	-0.949012368	-1.523926615	-3.48522675	0.025648109	-3.637302695	-1.493360689	-7.124398344	0.026499268	-3.603781469	0.641929665	3.29342546	0.678885383	0.74865419
AHNAK	-0.210843735	-0.790561565	0.03480211	-3.322655117	-0.185419796	-1.559395906	0.43431964	-0.264248422	0.121820193	0.903128665	0.814608426	1.480237335	-0.176543832	-1.402043075	0.476433036	-0.094337756	0.163548356	0.016377377	0.730448849	0.996901034	0.904824224	3.93699677	0.988152064	4.42368296	0.146351859	0.676857775	0.775361216	1.2388353	0.206087931	0.734431922	0.882672156	2.017981743	0.149300379	0.762792497	0.593070954	0.376675207	0.172043505	0.345387398	0.586736516	0.350490489
AHR	1.034082732	6.045793244	0.926586017	2.535392464	0.562677212	3.716758357	0.508123595	0.032497241	-0.550623748	-2.315439794	0.309739543	-0.801337241	0.606169538	2.788593487	0.548125949	0.193101604	-0.56703747	-2.27543348	0.228309674	-1.217880411	-0.870421856	-3.719887073	0.07342145	-2.535282694	-0.459166556	-2.753793301	0.285217424	-0.918726627	-1.35731997	-3.078858389	0.032509386	-3.393176876	-1.074384223	-5.112694648	0.059867027	-2.753895445	1.065291826	5.949574692	0.818217447	1.504316917
AIF1	-0.86946637	-4.407303704	0.230956253	-1.202919547	-0.896495463	-6.574447253	0.241502197	-1.144461333	1.761172357	8.749681886	0.958628334	3.142907195	-0.828770347	-4.894054819	0.346889035	-0.632742103	-0.822032473	-3.075339934	0.491021891	-0.035916298	1.273823882	5.528543742	0.857056898	1.791057648	0.560071799	3.020847193	0.7294074	0.991618053	1.395378299	3.63521644	0.875338608	1.949009599	0.522569181	2.555032132	0.679495315	0.751453446	0.807867973	4.334512622	0.515800492	0.063223019
AKAP13	0.388935509	2.503049609	0.786010666	1.301044188	-0.290827632	-2.30281286	0.427833059	-0.290697733	-0.534473796	-2.23814008	0.096514734	-2.23656412	-0.291346564	-2.016695318	0.551537842	0.20688615	0.295945622	0.431700917	0.614631049	0.466820978	-0.709571985	-3.026119156	0.051012085	-2.923333507	-0.388084538	-2.351067977	0.218697032	-1.273275641	0.814424584	2.218218886	0.937449506	2.707188757	-0.425859207	-1.998820054	0.192272118	-1.43531357	0.678379896	3.522112057	0.937566972	2.709193766
AKR7A5	-0.277602914	-1.157161073	0.443587933	-0.226613097	0.246586488	1.487443974	0.623080642	0.50264469	-0.41078268	-1.646108087	0.169618502	-1.58833342	0.505645564	2.250389522	0.951825072	2.983542551	-0.333498944	-1.542834914	0.273451555	-0.977180688	0.221219147	0.988512765	0.619161631	0.4859913	0.613966956	3.326197898	0.949495111	2.933860243	-1.047087433	-2.322173763	0.012213668	-4.392910767	0.258508398	1.287151721	0.578284619	0.315735535	0.330915653	1.342141891	0.792648926	1.340967044
ALDH2	-0.476428836	-2.24898825	0.072298126	-2.551912211	-0.317984487	-2.49434385	0.475700004	-0.09727662	0.279130698	1.65607564	0.831920359	1.599298797	0.222950176	0.736842322	0.663139107	0.677314719	0.245609489	0.273799011	0.674616763	0.729141091	0.714301689	3.115246516	0.959969789	3.177267358	0.680303203	3.702035384	0.912600731	2.345811549	-0.642256615	-1.334755548	0.064338585	-2.67709415	0.28420598	1.410537939	0.770627248	1.21185637	0.300465319	1.151098289	0.506141604	0.024567652
ALDOA	-0.482695685	-2.283401848	0.247947466	-1.109589286	-0.371014258	-2.868350492	0.450700027	-0.1978427	0.627795708	3.324916916	0.895576791	2.149016012	0.352088888	1.4282492	0.539940728	0.160104036	-1.243664382	-4.39797795	0.011344052	-4.467652849	0.938450555	4.082031826	0.944778449	2.839597164	0.605317141	3.277191141	0.830241007	1.587336283	0.134177239	0.559035374	0.581408611	0.328558561	0.358358553	1.766579432	0.541453582	0.166195815	0.347996783	1.449307887	0.533481168	0.134125385
ALOX5AP	0.536270725	3.312122142	0.756842792	1.135447376	0.498074505	3.261130488	0.598560359	0.399470182	-0.464288787	-1.902208348	0.25612071	-1.066229919	-0.53677273	-3.330703615	0.215563543	-1.291709839	-0.42105241	-1.817485718	0.333815215	-0.690979497	0.678358772	2.960219706	0.749355488	1.095177842	-0.522494077	-3.112584419	0.230866145	-1.203426934	-3.179368755	-7.52299672	0.00011881	-9.03786617	0.588248536	2.870389707	0.752074857	1.109709003	0.598511386	3.021021739	0.758865143	1.146467733
ALYREF	-0.566601345	-2.744159071	0.364982238	-0.55380428	0.597518881	3.962488552	0.715075712	0.920164942	-0.639970739	-2.743087947	0.227888395	-1.22027309	1.120823843	5.544045524	0.919907688	2.441093456	2.096856177	6.081066427	0.990660952	4.664168042	-0.570329387	-2.425546415	0.365568983	-0.551273564	-0.572222941	-3.394330401	0.404807854	-0.385471768	-1.298625238	-2.935696742	0.021846189	-3.801640459	-0.651285796	-3.08119947	0.241434088	-1.144833186	0.657230532	3.389422197	0.811490455	1.459723984
ANAPC11	-0.484369727	-2.292594636	0.295762696	-0.86755795	0.440584546	2.855667176	0.736721557	1.028997823	-0.622457844	-2.659264674	0.19002174	-1.449868918	0.778213669	3.709715389	0.904682843	2.250374611	1.579930676	4.459497223	0.99088772	4.688978249	-0.548562556	-2.33166304	0.301679255	-0.839314135	0.430373834	2.286024841	0.560539936	0.243353645	-0.835078382	-1.805064914	0.053514994	-2.872793256	0.340306039	1.679900792	0.642991941	0.588373836	0.525876463	2.565314516	0.817810652	1.501584314
ANAPC5	-0.553611402	-2.672826459	0.231587935	-1.199366483	0.420267094	2.712372907	0.650425996	0.620912246	-0.570315209	-2.409690498	0.24097969	-1.147315881	0.752455397	3.571805954	0.902408248	2.224274043	1.724705333	4.913648011	0.994022783	5.113804983	0.414429766	1.821857105	0.670146022	0.708845567	0.446208323	2.375737402	0.755915726	1.130416348	-1.001545711	-2.211093468	0.01437601	-4.227714096	-0.448897934	-2.10943985	0.45457298	-0.182210539	0.413270134	1.858829043	0.785941779	1.300634677
ANKRD33B	-0.202093065	-0.742508376	0.326482009	-0.724139861	0.187273546	1.069123585	0.626228925	0.516072488	0.175291095	1.159060423	0.490778844	-0.036888808	0.22386509	0.741740759	0.820524485	1.51990496	-0.211416803	-1.1598694	0.314052414	-0.781241326	-0.185640342	-0.766328932	0.511153072	0.044619687	-0.180466396	-1.174777735	0.464067884	-0.143976659	1.613804308	4.167976819	0.999907922	9.292785155	-0.264383921	-1.223501014	0.039746828	-3.184666929	0.204183721	0.547033216	0.650365123	0.620644531
ANP32B	-0.745876545	-3.728625953	0.241204894	-1.146085036	0.553324105	3.65079307	0.68330879	0.769019666	-0.80308961	-3.523835931	0.249219338	-1.102780161	1.16462652	5.778564448	0.909593976	2.308687423	2.243918446	6.54239334	0.993187522	4.98216352	0.566178529	2.476370675	0.58582578	0.346735737	0.489641521	2.621814393	0.644106161	0.593231079	-1.401824271	-3.187408321	0.016181922	-4.107546315	-0.481396006	-2.265478429	0.498214441	-0.007142265	0.619078854	3.150060822	0.788665317	1.316898994
ANP32E	-0.635484396	-3.122421559	0.150725654	-1.728920953	0.415245496	2.676956748	0.618803447	0.484472562	-0.55253369	-2.324581494	0.371070444	-0.527627336	0.548772127	2.481288541	0.864319572	1.851640252	2.09750093	6.083088982	0.999331035	7.309110257	0.431057239	1.893573715	0.725672205	0.972774683	0.422211327	2.239778992	0.741346957	1.052981183	-1.060478143	-2.354834888	0.016250238	-4.103264027	0.402396174	1.978024825	0.663278045	0.677936747	0.408482268	1.828790255	0.794871413	1.354543322
ANXA1	-0.287841822	-1.213386731	0.257544179	-1.058772096	0.237144282	1.42085029	0.747143492	1.083435091	-0.286623813	-1.051837268	0.308100389	-0.809015208	0.359720112	1.469106666	0.863969251	1.848656227	0.223677612	0.20499982	0.70730532	0.882332407	0.911161645	3.964330951	0.937069486	2.700726279	-0.211363938	-1.34983217	0.413880636	-0.347945846	-0.764481995	-1.632874073	0.008423629	-4.768255246	-0.174922427	-0.793954173	0.49937578	-0.00249688	0.261881258	0.909024165	0.663109696	0.677183059
ANXA2	-0.92341267	-4.703542925	0.1554222	-1.69269157	0.372177586	2.373208789	0.624312943	0.507895253	-0.893751639	-3.957778349	0.236117597	-1.174083881	0.449241946	1.94840533	0.7410498	1.051432066	1.004489192	2.654366332	0.944417358	2.832697233	1.208547336	5.246996896	0.914166667	2.365605472	0.341816936	1.784293088	0.536930415	0.147991172	0.587777515	1.665406615	0.821078082	1.523668712	0.305986898	1.515118401	0.594481151	0.382521654	0.451195614	2.096771273	0.625128984	0.511375992
ANXA3	-0.536380604	-2.57820573	0.143724508	-1.784693834	-0.493694987	-3.73358915	0.384053294	-0.472379116	0.549064078	2.948077858	0.900011596	2.197353432	0.477516938	2.099789244	0.571909581	0.28964647	0.497294599	1.063322497	0.509475108	0.037904972	-0.445774069	-1.888321963	0.455936556	-0.176712197	0.517348918	2.778794606	0.810846232	1.455518165	3.624858397	9.073115821	0.99987525	8.989070065	0.444738339	2.181329537	0.567123322	0.270123899	0.464573762	2.180704986	0.627659047	0.522187124
ANXA5	-0.679882958	-3.366230595	0.095201817	-2.251712885	0.326541874	2.051350726	0.580984928	0.326817926	0.362163678	2.05350257	0.789174896	1.319959068	-0.431061465	-2.764726964	0.400556197	-0.403148158	0.218275073	0.188052327	0.567625894	0.272171364	1.172150618	5.09001278	0.97228852	3.55780581	0.756020572	4.131022957	0.839791585	1.656678186	-0.338586434	-0.594077087	0.486223981	-0.055118027	0.41461436	2.036690101	0.771680748	1.217826047	-0.454015167	-3.582467796	0.422565186	-0.312251837
ANXA6	-0.424208358	-1.96222616	0.478431114	-0.08632912	0.52425306	3.445761751	0.738258441	1.036936351	-1.07523375	-4.826419677	0.063525843	-2.690675135	0.689640691	3.235496885	0.839563012	1.654980266	0.902427648	2.334204421	0.960257079	3.1847693	-0.603108504	-2.56692732	0.243864552	-1.131607568	-0.571050101	-3.387685508	0.313255231	-0.784944415	-1.847175743	-4.273659999	0.010669138	-4.529673551	0.39452634	1.94023804	0.621001157	0.493799794	0.642309373	3.295807724	0.79009902	1.325522382
APEX1	-0.413821785	-1.905189617	0.218610102	-1.273784467	0.280425164	1.726100289	0.695586163	0.826366808	-0.394578082	-1.568546814	0.341893709	-0.654866559	0.854913024	4.120362673	0.965889375	3.343440389	-0.139779833	-0.935147842	0.480739867	-0.077078669	0.29567851	1.309666382	0.778204935	1.255236075	0.436584283	2.32121103	0.809933349	1.449577153	-0.802516339	-1.725643206	0.020159087	-3.883735091	0.273296301	1.358155422	0.76111671	1.158811606	0.296255258	1.124684613	0.645672104	0.600069051
APOBEC3	-0.523497433	-2.507459444	0.101667884	-2.178828374	-0.412586053	-3.161546701	0.426551391	-0.295935468	0.343060483	1.962067523	0.553356087	0.214240052	0.276183519	1.021852904	0.628389271	0.525312955	0.667993928	1.598797673	0.945802531	2.859399591	0.354908918	1.56513539	0.518423968	0.073729252	0.282457952	1.447986287	0.790541244	1.328190978	1.452319195	3.774100328	0.98752495	4.371471121	0.376229762	1.852387534	0.809266656	1.445252126	0.305595188	1.183282786	0.739522562	1.043488546
APOE	0.514325458	3.19161251	0.894183374	2.134203219	-0.287035346	-2.276066754	0.46956644	-0.121884907	-0.40124111	-1.600438563	0.172641901	-1.5670181	-0.320831973	-2.174559789	0.326973875	-0.721903871	-0.260119698	-1.312647922	0.452380682	-0.191056326	-0.846427737	-3.616397093	0.02378147	-3.714779746	0.332410526	1.730999728	0.637691952	0.565360524	-0.715800266	-1.514135025	0.054106074	-2.861183989	0.336321733	1.660770261	0.49015143	-0.039399375	0.806098149	4.323408848	0.917048657	2.402906319
APOL7C	0.417065351	2.657521048	0.522489222	0.090017624	-0.465768696	-3.536631513	0.243787962	-1.13202297	0.607551056	3.22801843	0.932747667	2.629683008	-0.494530049	-3.104536886	0.118406787	-2.007604694	-0.488076661	-2.02773741	0.162839963	-1.637247363	0.443814866	1.948599138	0.729488922	0.992031133	-0.45510939	-2.73080685	0.362500234	-0.564528792	3.45078735	8.648541123	0.999702975	8.121397187	0.427720832	2.09962046	0.559441894	0.238897322	0.4454116	2.060482706	0.539736873	0.159283409
ARAP2	0.406453192	2.599245729	0.860291766	1.817715385	-0.236572602	-1.920164749	0.504349381	0.017397964	-0.486452051	-2.008290028	0.069129681	-2.600135796	-0.233599547	-1.707518583	0.473065972	-0.107840504	0.399707239	0.757195873	0.745895505	1.076839939	-0.505378793	-2.145405449	0.112409366	-2.066363382	-0.376064714	-2.282967944	0.167773071	-1.601492856	-0.24850641	-0.374363932	0.259231537	-1.049966484	-0.289719948	-1.345151235	0.289061431	-0.899946797	0.641463822	3.29050279	0.90357483	2.237591666
ARF4	0.230452243	1.63275898	0.635227744	0.554710384	0.165176769	0.913280157	0.505960781	0.023844252	-0.443018165	-1.800399189	0.148627091	-1.745409811	0.275610534	1.01878515	0.635254564	0.554826131	0.311970625	0.481970543	0.552496712	0.210763597	-0.313162421	-1.316349437	0.369821249	-0.532983734	-0.310642676	-1.912310043	0.379439297	-0.491928799	1.462226391	3.798264856	0.983304225	4.075762858	-0.830578923	-3.942070368	0.010410575	-4.554468036	0.38476098	1.679964292	0.694065762	0.819196543
ARHGAP31	0.346530022	2.270185291	0.523395674	0.093651085	-0.388954958	-2.99488208	0.239724069	-1.154192886	0.503887776	2.731847161	0.913859263	2.36169414	-0.47182537	-2.982976348	0.072406837	-2.550292505	0.322975481	0.516492222	0.447119673	-0.212315288	0.444830166	1.952978269	0.817938066	1.502439697	-0.394582426	-2.387882685	0.256923368	-1.062021314	2.157687094	5.494555094	0.998271315	6.358663812	-0.556104706	-2.624190145	0.048983621	-2.966045309	0.354206094	1.48826474	0.669330674	0.705159359
ARHGDIB	-0.371786679	-1.674359197	0.256251891	-1.065541505	0.523762225	3.442300003	0.897887576	2.17397047	-0.460407023	-1.883628775	0.256886485	-1.062214519	0.417036153	1.775975961	0.785995467	1.300953831	0.310630047	0.477765219	0.600622477	0.408059437	0.359744532	1.585992065	0.71279708	0.909007773	0.275947272	1.411099099	0.639058609	0.571280576	-1.828104339	-4.227143154	0.007113749	-4.93858676	-0.213847683	-0.980852691	0.538612449	0.154757928	0.314182674	1.237160164	0.606242807	0.431546118
ARL5C	-0.759410765	-3.802947395	0.40799969	-0.372240744	-0.927373969	-6.792226181	0.227320951	-1.223500862	1.200843896	6.067740087	0.890062798	2.091382705	-0.989326416	-5.753669796	0.189392417	-1.453962923	-0.917989857	-3.376353404	0.285736693	-0.916180941	1.744698616	7.55949212	0.934161631	2.652446699	0.786574288	4.304129398	0.679951526	0.753549047	3.026720479	7.614204473	0.993177336	4.980659194	-0.838493331	-3.980071172	0.317899967	-0.763439558	0.786735996	4.201931845	0.583769893	0.338268638
ARL6IP1	-0.559967027	-2.707727565	0.070725284	-2.575601281	-0.393241012	-3.025110621	0.490631063	-0.037480134	0.29005539	1.708365305	0.674610662	0.729113298	0.314684342	1.22798578	0.633630802	0.547824889	1.53537094	4.31971558	0.996859268	5.760153709	0.365868165	1.612404147	0.832578046	1.604009672	0.35011453	1.831304293	0.807888703	1.436349429	-0.653235655	-1.361534399	0.084622422	-2.381137369	0.373681245	1.840150906	0.811672287	1.46091307	0.263920526	0.921818411	0.791989126	1.336957303
ARL6IP5	-0.397470093	-1.815396389	0.281503566	-0.937015627	0.253867266	1.538793611	0.750426835	1.100890037	-0.547128914	-2.298712212	0.16578963	-1.615765914	0.316154175	1.235855244	0.704392293	0.868302174	0.447299039	0.906488949	0.882660967	2.017873711	0.272000695	1.207540665	0.710742699	0.898993871	0.185823238	0.900488507	0.627607524	0.521966669	-1.470508007	-3.354934036	0.005872184	-5.131639125	0.630009531	3.070903946	0.923695878	2.493655928	0.325062847	1.305421731	0.67788328	0.744061154
ARPC5L	-0.371399491	-1.672233003	0.33802236	-0.672119732	0.356591504	2.263283779	0.755013268	1.125531271	-0.794017923	-3.480415443	0.09038436	-2.30895089	0.649197539	3.018964811	0.908277368	2.292780647	0.738858181	1.82109526	0.943670915	2.818566485	-0.439806303	-1.86258216	0.3618429	-0.56737435	0.351027943	1.836479365	0.52274068	0.091025517	-0.802963555	-1.726734005	0.108081456	-2.110489644	0.190348537	0.959884071	0.621627451	0.496461669	0.534508949	2.619474219	0.830436163	1.588721585
ASB2	0.498580744	3.105152424	0.541609182	0.16682254	0.580883484	3.84516296	0.856741005	1.788481518	-0.73520374	-3.198908741	0.119391852	-1.99820179	0.527378404	2.366746845	0.686577398	0.784166518	0.462240773	0.953360414	0.572677143	0.292782276	-1.066829167	-4.56701919	0.051480363	-2.913702068	-0.578301826	-3.428771188	0.219012004	-1.271433241	-1.044904786	-2.316850093	0.058050566	-2.786637144	1.189234719	5.756007933	0.960908499	3.201974111	0.704722416	3.687383479	0.895096638	2.143892129
ASF1B	-0.425115168	-1.967205792	0.10197447	-2.175476009	0.355717696	2.257121011	0.559043816	0.237282339	0.394761897	2.209529848	0.5412019	0.165182163	0.495625561	2.196742562	0.894925329	2.142069029	2.327569316	6.804801898	0.998231212	6.335690528	-0.380575156	-1.607109963	0.462311178	-0.151041784	0.360969664	1.892805602	0.656681001	0.648538319	-0.422441443	-0.798606878	0.247570336	-1.111612798	0.34345638	1.695027067	0.763493308	1.171927855	0.305894535	1.185160867	0.804882526	1.417094526
ATF3	0.699585168	4.208942562	0.831593604	1.596963781	-0.258151683	-2.07235699	0.269368229	-0.997830275	0.391823391	2.195465057	0.605296066	0.427581755	-0.238569716	-1.734128798	0.334679274	-0.687096538	-0.392657337	-1.728411806	0.210383691	-1.32261418	-0.355378618	-1.498433783	0.424476334	-0.304424095	-0.505295888	-3.015145622	0.141830625	-1.80016792	0.54437077	1.55953372	0.702568078	0.85955694	-1.014285886	-4.824134173	0.013583519	-4.285221445	0.510924444	2.471506427	0.696824027	0.832219499
ATP5G1	-0.529312722	-2.539393359	0.145428662	-1.770914315	0.322228301	2.020928097	0.752872808	1.113993151	-0.384033114	-1.51807465	0.382641681	-0.478350605	0.810251848	3.881247354	0.956392525	3.087939848	0.370952997	0.666995269	0.756491224	1.13353795	0.285582934	1.266122755	0.689846425	0.799401422	0.28059057	1.437406367	0.693788921	0.817893101	-1.146710986	-2.56516443	0.045168591	-3.051132825	-0.271530183	-1.257813591	0.51826413	0.073089039	0.320459795	1.276542449	0.717813629	0.933642221
ATP5G3	-0.520815673	-2.492732899	0.186671387	-1.471785444	0.301402419	1.874047993	0.68737734	0.787886497	-0.448520886	-1.826737271	0.346540591	-0.634280462	0.754159493	3.580929662	0.926465827	2.533626926	0.917856277	2.382603251	0.963991186	3.287318418	0.299436331	1.325874389	0.561052367	0.245434126	0.302785582	1.563155375	0.698903205	0.842080465	-0.940003115	-2.060985629	0.048726951	-2.971568856	-0.309415332	-1.439718065	0.436190642	-0.256636776	0.370620893	1.591250224	0.76557229	1.18347638
AURKA	-0.21435256	-0.809829828	0.202069512	-1.373409731	0.167625516	0.930550597	0.702169614	0.857650841	-0.200097854	-0.637691631	0.494385192	-0.022460177	0.271908084	0.998962283	0.895816903	2.151586148	1.192531384	3.244245198	0.999096709	7.008561927	0.19551667	0.877654402	0.566090131	0.26591647	-0.210620662	-1.345621038	0.250776085	-1.094477444	-0.261664101	-0.406456704	0.044449791	-3.067927052	-0.1871812	-0.852814324	0.336556049	-0.678679675	0.166481077	0.310489051	0.801350359	1.394755579
AURKB	-0.299869951	-1.279437666	0.287480831	-0.907650632	0.256377244	1.556495902	0.593135625	0.376943183	-0.291021084	-1.07288425	0.274231849	-0.9732567	0.259421434	0.932108932	0.86315239	1.841723283	1.817954689	5.206166535	0.99951056	7.621758737	0.271802012	1.206683718	0.669556898	0.706181661	-0.289943717	-1.795037137	0.438998284	-0.245228461	-0.321531463	-0.552478502	0.057209985	-2.802115138	0.258051059	1.284955821	0.627537837	0.52166851	0.27971094	1.020886535	0.868466484	1.887467302
AW112010	-0.528861163	-2.53691368	0.359200494	-0.578835914	-0.547826323	-4.115364881	0.409287063	-0.3669134	1.254347598	6.323828837	0.956559803	3.091958099	-0.603487392	-3.687892993	0.312272022	-0.789518707	-0.647731806	-2.528567539	0.20324051	-1.366162809	0.430872249	1.892775826	0.636729607	0.561197646	-0.786418041	-4.607883334	0.094713016	-2.257400573	2.292004836	5.822167961	0.954406663	3.041328262	0.539011082	2.63397746	0.777271766	1.249837704	0.555923899	2.753830354	0.755834028	1.129973604
B4GALT6	0.402936555	2.579934564	0.846494828	1.707369833	-0.261117422	-2.093273657	0.523798879	0.095267503	-0.480006584	-1.977439611	0.102880168	-2.165624548	0.294117765	1.117872609	0.550762487	0.20375193	0.324490793	0.521245678	0.644014468	0.592831101	-0.576399696	-2.451728505	0.070692346	-2.576102538	-0.291290072	-1.802665099	0.31105043	-0.795213021	-0.628297853	-1.300708893	0.054851606	-2.846710474	-0.310115851	-1.443081587	0.280405307	-0.942452044	0.740034623	3.908930183	0.960967576	3.20354797
BANF1	-0.645216004	-3.17586144	0.210039006	-1.324690314	0.437273088	2.832312231	0.704774865	0.870140177	-0.637177152	-2.729716791	0.301855096	-0.838479591	0.896970254	4.345536498	0.901013606	2.208537953	1.852447844	5.314369821	0.997360047	5.934350555	-0.559794501	-2.380107985	0.382321249	-0.479707282	0.455155177	2.426427081	0.678269899	0.74583229	-1.00017271	-2.207744598	0.046270554	-3.025874253	0.403424655	1.982963048	0.665264765	0.686845226	0.517222562	2.511020451	0.793799857	1.347984096
BASP1	0.581025385	3.557886646	0.804975019	1.417683587	-0.360541927	-2.794491575	0.385386191	-0.466748193	-0.478953979	-1.97240145	0.249146209	-1.10317104	0.491886987	2.176726289	0.565768174	0.264605855	-0.500568067	-2.06692232	0.310548853	-0.797554615	-0.847760131	-3.622143893	0.064493958	-2.674516064	-0.386659984	-2.34299696	0.353512867	-0.603633411	2.503275188	6.337475059	0.997546574	6.007813227	-0.904007738	-4.294636755	0.042811934	-3.107183003	0.722699902	3.800173162	0.833239076	1.608759414
BC028528	-0.390375586	-1.776437811	0.174014602	-1.557437883	0.323346212	2.028812459	0.495716751	-0.017133414	0.771136717	4.01100065	0.947828095	2.899629012	-0.340873908	-2.281864033	0.487754543	-0.048991625	-0.36269747	-1.634429216	0.379338821	-0.492355535	0.959411576	4.172439631	0.944859013	2.84114242	0.261200006	1.327546354	0.69069526	0.803371707	-0.708832525	-1.497140089	0.06939395	-2.59603635	0.303773275	1.504489756	0.768976487	1.2025409	0.32802021	1.323976049	0.711746438	0.903881206
BCL11A	-0.457874806	-2.147101161	0.342571977	-0.651853501	0.36636964	2.3322467	0.66819703	0.700041758	-0.71845615	-3.118748507	0.095435546	-2.249002454	0.411125521	1.744330517	0.762802899	1.168108228	0.568452479	1.286541173	0.936841429	2.69686547	-0.422062303	-1.786049814	0.360629406	-0.572633391	0.670715203	3.647713203	0.888980533	2.080369775	-1.35683897	-3.07768519	0.008135515	-4.803347484	0.49164462	2.406548726	0.864558836	1.853682032	0.49298842	2.35897687	0.880506608	1.997236359
BCL2A1A	0.651708431	3.946033573	0.856082864	1.783129484	-0.327906792	-2.564323556	0.46585929	-0.136775669	-0.424320033	-1.710902929	0.254836758	-1.072980133	-0.365279481	-2.412531129	0.42676883	-0.29504659	-0.61143892	-2.414718587	0.172538059	-1.567745268	-0.970445136	-4.151301427	0.076850453	-2.485929877	-1.031268647	-5.99511942	0.08607799	-2.362491492	1.420346306	3.696115621	0.987002186	4.329891073	0.464598905	2.276689485	0.476572059	-0.093780435	0.597377328	3.013906728	0.688435131	0.792813533
BCL2A1B	0.72806545	4.365338399	0.859166075	1.808380881	0.480144135	3.134671757	0.558616283	0.235548199	-0.555614424	-2.339327038	0.166603462	-1.609893058	-0.38032374	-2.493077884	0.476667137	-0.093399289	-0.624505187	-2.45570681	0.197032745	-1.404944	-1.129940261	-4.839226137	0.064488922	-2.674599523	-1.080358899	-6.273247255	0.138768995	-1.825552122	1.112902953	2.946234059	0.938866315	2.731610076	-0.481412545	-2.265557839	0.316676414	-0.769088044	0.567114758	2.824041146	0.57162559	0.288486613
BCL3	-0.390382309	-1.776474727	0.037023411	-3.258478659	0.234769163	1.404099128	0.526140531	0.104657547	0.163869107	1.104390512	0.652718708	0.631011176	-0.251590186	-1.803840219	0.479557699	-0.08181481	0.214602755	0.176532452	0.661042829	0.667944871	0.856606822	3.729028396	0.984813696	4.172058505	0.469984358	2.510443928	0.912523323	2.34484143	0.220633592	0.769910075	0.790116196	1.325625956	0.289429228	1.435617219	0.880830026	2.000313843	0.208729708	0.575554472	0.582321308	0.332309914
BEX3	0.448176529	2.828364108	0.593403663	0.378053988	0.469084614	3.056671526	0.568962771	0.277620539	-0.693632289	-2.999932215	0.090642404	-2.30581627	0.922008662	4.479591792	0.924876931	2.510532994	1.349047246	3.735227557	0.975975857	3.704378558	-0.930225713	-3.977829448	0.062671198	-2.705132143	-0.477428779	-2.857260532	0.32138043	-0.747435131	-0.565161428	-1.146713561	0.23193494	-1.197417544	-0.665089609	-3.147478088	0.156842983	-1.681908005	0.603147797	3.050110309	0.808370044	1.439453729
BEX6	-0.34062843	-1.503257651	0.425345502	-0.300867203	0.400908995	2.575844734	0.803436286	1.407911263	-0.68945608	-2.979943316	0.086173124	-2.361282804	0.513278422	2.291255738	0.861651489	1.829074939	0.468245619	0.972197311	0.830151027	1.586697998	-0.462919642	-1.962273213	0.262066969	-1.035253	-0.470997367	-2.82082245	0.270907572	-0.990022812	-1.122702691	-2.506606072	0.020738285	-3.85481741	0.698815345	3.401273125	0.900734547	2.205412988	0.420327832	1.903108629	0.757669564	1.139945125
BHLHE40	0.281585971	1.913553321	0.571807878	0.289231081	-0.287670096	-2.280543494	0.435729847	-0.258510695	-0.436010063	-1.766855789	0.275363273	-0.967579246	-0.376690598	-2.473626094	0.432563236	-0.271400787	-0.394696648	-1.734809023	0.358604699	-0.581425298	0.537521854	2.35277044	0.815863545	1.488570029	0.411365576	2.17833084	0.630845325	0.535844976	1.88717645	4.83475568	0.999503968	7.608374474	-1.062379462	-5.055054124	0.01175441	-4.431702752	0.455591204	2.124348943	0.750004961	1.098638747
BIRC2	0.299527182	2.012075189	0.672996795	0.721770594	-0.297820389	-2.35213115	0.528576259	0.114429735	-0.284609879	-1.042197823	0.292469398	-0.883420845	-0.309477111	-2.113766011	0.235503607	-1.177491078	0.328568324	0.534036687	0.780186554	1.26675385	-0.405847158	-1.716111631	0.064269889	-2.678235856	-0.308183724	-1.898378498	0.260900552	-1.041293176	2.026490476	5.174554926	0.999732678	8.226787413	-0.404574543	-1.896622339	0.062144081	-2.714140762	0.401349394	1.784039023	0.896450966	2.158398342
BIRC5	-0.616073517	-3.015829191	0.32302916	-0.739885603	0.408761925	2.631229625	0.730406361	0.996685256	-0.651115131	-2.796429178	0.130492969	-1.896607076	0.54224311	2.446332274	0.856607533	1.787394462	3.687521593	11.07090354	0.999251667	7.196913534	-0.604458893	-2.572751734	0.366621349	-0.546738857	-0.596227015	-3.530328912	0.441822351	-0.2337694	-0.659620121	-1.377106678	0.15340153	-1.708167656	0.503016831	2.461152076	0.733684224	1.013395989	0.533404152	2.612542793	0.839345954	1.653369691
BLOC1S2	-0.372571058	-1.678666515	0.273399868	-0.977440859	0.198812957	1.150508369	0.73458296	1.01800061	-0.522296466	-2.179854818	0.170037432	-1.585362	0.277466206	1.028720392	0.704983356	0.871142417	0.376738964	0.685145553	0.891537031	2.106538161	0.289833391	1.284455567	0.530793051	0.123328285	0.272040585	1.388965206	0.767278726	1.193008643	-0.86227109	-1.871390336	0.011800803	-4.4277167	0.714393758	3.476072438	0.963459297	3.272103456	0.342278535	1.413431939	0.824066357	1.544144162
BMP2K	-0.321466267	-1.398031076	0.388076244	-0.455405868	-0.303641265	-2.393184434	0.450242688	-0.199690186	-0.457882123	-1.871543657	0.151190816	-1.725291688	0.309127136	1.198232572	0.781295191	1.273230127	0.289650052	0.411952033	0.578461608	0.316461323	-0.308041517	-1.294262267	0.471774924	-0.113020455	0.422786031	2.243035064	0.916935594	2.401420947	1.929077667	4.936956459	0.998152505	6.292075145	-0.325902044	-1.518878549	0.398343433	-0.412372266	0.384082322	1.675706436	0.905038298	2.25450359
BST2	-0.477079909	-2.252563534	0.034431315	-3.333750761	-0.334239707	-2.608988138	0.471477765	-0.114212933	0.288686586	1.701813697	0.829031729	1.578780438	0.252051641	0.892651161	0.672919866	0.721421055	-0.38243713	-1.696351531	0.370292681	-0.530961414	0.787526907	3.431077092	0.957494965	3.114697917	1.083353582	5.98557488	0.904013752	2.242639641	0.240636518	0.818698983	0.716483699	0.927085877	0.240435338	1.200374437	0.691204101	0.805754614	0.297550921	1.132813524	0.663397428	0.678471328
BTG1	0.904267883	5.33293157	0.844634489	1.6931235	-0.487762429	-3.6917482	0.28882611	-0.901092162	0.7735182	4.022399318	0.622394878	0.499725746	-0.85532201	-5.036212056	0.133229842	-1.872698069	-0.804157737	-3.01926779	0.143031808	-1.790333764	0.47713949	2.092332888	0.481941088	-0.072267085	-1.342149672	-7.756460271	0.069243027	-2.598375754	1.636346272	4.222958665	0.965957965	3.345524235	-0.757618946	-3.591755091	0.175731333	-1.545540221	0.626986767	3.199674599	0.566714291	0.268457936
BTG2	1.06555767	6.21863385	0.932112081	2.619594968	0.451706237	2.934105872	0.518256783	0.07305961	-0.504091764	-2.092720298	0.233862062	-1.186630764	-0.416791235	-2.688324348	0.508264085	0.033059352	-0.481607499	-2.007443975	0.349575567	-0.620905373	-0.648874774	-2.764323622	0.109516616	-2.095688158	-0.655153557	-3.864185654	0.15007594	-1.73400557	-0.251160773	-0.380838159	0.291274594	-0.889201711	-1.50908257	-7.199886515	0.011273284	-4.473982308	0.795439485	4.256537018	0.683900861	0.771757073
BUB3	-0.429623415	-1.991962252	0.251061336	-1.092959813	0.345869254	2.187662238	0.651526032	0.625753825	-0.497734384	-2.062291497	0.200958837	-1.380312365	0.399238819	1.680689276	0.857387868	1.793761825	1.452565314	4.059958511	0.999136393	7.053528988	0.302184733	1.337728626	0.538821752	0.155600193	0.332036207	1.728878968	0.756478938	1.133471257	-0.755857972	-1.611839317	0.023387748	-3.731877388	0.36795657	1.812664036	0.785031999	1.295235296	0.273509778	0.981980814	0.77163452	1.21756369
C1QBP	-0.433689955	-2.014293139	0.220320619	-1.263798939	0.326296726	2.049621755	0.770103605	1.208896305	-0.423710693	-1.707986401	0.300667258	-0.844122457	0.92320449	4.485994237	0.976274479	3.717192466	0.190215078	0.10002954	0.621570139	0.496218012	0.246802607	1.098857796	0.528063948	0.112373895	0.341724904	1.783771669	0.753852396	1.119265214	-1.148664138	-2.569928339	0.012935439	-4.334764722	0.224287446	1.122840788	0.681614759	0.761202529	0.325734467	1.309635429	0.733430567	1.012098188
CACNA1S	0.267976486	1.838818573	0.620915396	0.493435423	0.244770662	1.47463738	0.619334371	0.48672393	-0.517074698	-2.154861484	0.069235197	-2.598497253	0.287982091	1.085022294	0.681744299	0.761799508	-0.315597602	-1.486679307	0.318207931	-0.762019688	-0.543033429	-2.307815145	0.090800604	-2.303898487	0.293681184	1.511573109	0.724800273	0.968399019	1.198923777	3.156046465	0.986856644	4.31860839	-0.455658768	-2.141901806	0.143350712	-1.787734444	0.357071379	1.506241373	0.80911418	1.444264598
CACNB3	-0.295136065	-1.253442134	0.270368719	-0.992752661	-0.300661782	-2.372170835	0.277669264	-0.956052407	0.273210775	1.62774067	0.761662389	1.161815194	0.297640054	1.136730895	0.562474162	0.251209435	0.292190269	0.419920565	0.542706018	0.171241301	0.305034616	1.350020571	0.858149547	1.800005025	0.296040653	1.524941017	0.580983726	0.326812985	2.511816483	6.358308032	0.99988119	9.03786617	-0.310212579	-1.443546026	0.144922667	-1.774991642	0.303926007	1.172810439	0.84571576	1.701386705
CACYBP	-0.504982783	-2.405788602	0.176452826	-1.540567267	0.221935863	1.313588849	0.669426537	0.70559252	-0.475726694	-1.956954456	0.283058626	-0.929340036	0.647164955	3.008082385	0.930882194	2.600320354	0.447245853	0.906322106	0.881317369	2.004964833	0.262820514	1.167945264	0.700135952	0.847945333	0.289891212	1.490100481	0.754706556	1.123873781	-0.736841303	-1.565455979	0.044550779	-3.065551969	0.248623071	1.239687602	0.762713552	1.167614482	0.230632042	0.712968424	0.692756082	0.81303601
CALM2	-0.221785284	-0.850645682	0.473930667	-0.104371979	0.261595181	1.593296797	0.588641404	0.358351846	-0.260617905	-0.927363255	0.354433395	-0.599607945	0.404561019	1.709184261	0.867706561	1.880831113	1.12911161	3.045300567	0.99887561	6.789389931	-0.34492782	-1.453358031	0.176424975	-1.540758937	-0.311583686	-1.91764147	0.232643866	-1.193442203	-0.736474889	-1.564562263	0.004493988	-5.400510611	-0.328241075	-1.530109341	0.213578542	-1.303488213	0.379600844	1.647589904	0.839018534	1.650943556
CALM3	-0.502342716	-2.391291015	0.185328773	-1.480653232	0.22951828	1.367065875	0.741430941	1.053419213	-0.584456163	-2.4773744	0.197766195	-1.400314591	0.476572133	2.094730773	0.8666639	1.871778231	1.28534174	3.535386599	0.997579255	6.021256377	-0.299713345	-1.258341698	0.474239678	-0.103132605	0.241902049	1.218211022	0.564162109	0.258071273	0.354313994	1.095968413	0.516098755	0.064417286	0.197152646	0.992553808	0.556596613	0.227360828	0.326782439	1.316210347	0.783039648	1.283468701
CAPNS1	-0.47612061	-2.247295666	0.109587631	-2.094960183	-0.28719735	-2.277209331	0.464491929	-0.142271777	0.254258875	1.537029781	0.820566422	1.520189762	0.221053699	0.726688607	0.650217083	0.619993555	-0.256166253	-1.300246165	0.471219405	-0.115249777	0.708870521	3.09182113	0.963937563	3.285774725	0.53368163	2.87132992	0.844075732	1.688871792	-0.437248226	-0.834721934	0.283204424	-0.928621704	0.22296649	1.116498254	0.688014567	0.790853511	0.270557161	0.963456268	0.725324443	0.971028456
CAR2	-0.590415118	-2.87492937	0.255528811	-1.069338985	0.617010569	4.099958897	0.789086448	1.31942754	-0.539709498	-2.263200108	0.364493978	-0.555911538	0.884086508	4.276557104	0.950842181	2.962312186	0.56224939	1.267082396	0.719821005	0.943573909	-0.604067265	-2.57106259	0.320473313	-0.7515975	0.514280737	2.76141139	0.61992809	0.489243017	-3.614073271	-8.583279528	0.004443494	-5.411860887	0.674771432	3.285826955	0.814318481	1.478318599	-0.579779963	-4.371508705	0.35877287	-0.580694218
CBFB	0.37006523	2.39942588	0.486552744	-0.053801998	0.368075532	2.344277958	0.578066712	0.314842064	-0.483391412	-1.993640664	0.113042088	-2.060037318	0.566458223	2.575979654	0.898699164	2.182853681	1.547257003	4.35700156	0.997586814	6.0243914	-0.404372454	-1.709751028	0.281754783	-0.935773907	0.2857869	1.466846916	0.526960765	0.10794776	-0.872003867	-1.895129441	0.010428548	-4.552724959	-0.300304781	-1.395974014	0.417119796	-0.334608221	0.398623515	1.76693702	0.836225543	1.630408144
CBX1	-0.427111906	-1.978170624	0.311511369	-0.793062968	0.369903663	2.357171341	0.720337444	0.946136054	-0.548437244	-2.304974367	0.13455899	-1.861236523	0.522995009	2.343278208	0.883079171	2.021917826	1.251730974	3.429951322	0.997008557	5.809003372	-0.509942913	-2.165091136	0.210380161	-1.322635428	0.427890162	2.271953244	0.815226473	1.484335056	-0.617509335	-1.274394741	0.104582502	-2.147313839	0.366471768	1.805534805	0.554029224	0.216964012	0.3712654	1.59529382	0.809535857	1.446997119
CBX3	-0.541864109	-2.608317697	0.316963968	-0.767759512	0.422109366	2.725366025	0.688570521	0.793444819	-0.643670851	-2.760798066	0.150128343	-1.733594798	0.69247354	3.250663921	0.893457634	2.126556205	1.895846239	5.450508397	0.997807913	6.120706581	-0.569975421	-2.424019714	0.270765358	-0.990742943	0.462723731	2.469307809	0.698889859	0.842017044	-0.810104295	-1.744150904	0.025229303	-3.654196112	0.459643419	2.252895862	0.726687156	0.977878975	0.54884948	2.70944587	0.84817637	1.720369081
CCDC109B	-0.418847381	-1.932787038	0.11619947	-2.028923104	-0.37306091	-2.882785056	0.346136041	-0.636067435	0.698092933	3.661385753	0.936058362	2.683707063	-0.349625416	-2.328719485	0.408472452	-0.370283782	0.317995536	0.500870386	0.650978124	0.623341438	1.28731877	5.586749074	0.974076032	3.626321425	0.292738932	1.506234645	0.743276825	1.06307019	0.291348895	0.942390961	0.705461102	0.873440557	0.249071887	1.24184258	0.676032036	0.735595833	-0.357943206	-2.979717977	0.477432829	-0.090330054
CCDC34	-0.35325535	-1.572596773	0.122172686	-1.972014386	-0.281902109	-2.239863223	0.368123726	-0.540274514	0.284216061	1.68041609	0.65105657	0.623686719	0.323884482	1.277243198	0.861171666	1.825055698	1.652602368	4.68746465	0.999482214	7.565430332	0.289682404	1.283804341	0.723763847	0.963209034	0.295154426	1.519919974	0.527977749	0.112028015	-0.342523995	-0.603681147	0.3097644	-0.801220981	0.286525885	1.421676899	0.807155507	1.431632222	0.220717504	0.650765197	0.79234135	1.339096672
CCL4	0.775119358	4.623728926	0.908388128	2.294110874	-0.224316919	-1.833728271	0.392262116	-0.437813398	-0.529966035	-2.216564245	0.096308926	-2.238926569	-0.241687689	-1.750822387	0.437492632	-0.251344366	-0.335430507	-1.548894127	0.471448063	-0.114332131	-0.603175424	-2.567215956	0.080085599	-2.441184571	-0.276931374	-1.721313848	0.353878554	-0.602033695	0.520901667	1.5022905	0.70092256	0.851694872	-0.442866764	-2.08048136	0.236336639	-1.17286984	0.882614326	4.803466829	0.828947891	1.578189052
CCL5	1.69365861	9.667770001	0.903489119	2.236608313	-1.123876339	-8.178111708	0.490155095	-0.039384711	-1.148298099	-5.176133007	0.228458809	-1.217034137	-1.098052708	-6.335788856	0.254334598	-1.075626262	-1.588280272	-5.479020603	0.146367182	-1.763382735	-2.558812602	-11.00215175	0.043084089	-3.100561765	-1.445121921	-8.33986426	0.20955218	-1.327626869	3.675658827	9.197022568	0.964561948	3.303887887	1.099488379	5.325093412	0.559470927	0.239015121	1.389964589	7.986552465	0.637050046	0.562583259
CCL6	-0.557311075	-2.693142739	0.205498066	-1.352278798	-0.510560023	-3.852534326	0.349041217	-0.62325631	1.245927782	6.283528446	0.950525543	2.955558512	-0.576227691	-3.541944932	0.237062618	-1.168851644	0.437442548	0.875569632	0.626793354	0.518484631	1.803242171	7.811998634	0.95541289	3.064698794	0.351760265	1.840628436	0.518541949	0.074201821	0.384869649	1.170496362	0.646160061	0.602202584	0.350514555	1.728916696	0.734982435	1.020050493	0.425983136	1.93858967	0.686083661	0.78187306
CCL9	-0.577550734	-2.804286244	0.239264148	-1.156718028	-0.578166257	-4.329345381	0.284619705	-0.921660361	1.101724653	5.593318281	0.938821627	2.730831752	-0.583383386	-3.580256421	0.255451972	-1.069742945	0.54615686	1.216600941	0.467555218	-0.129961742	1.962754308	8.499996717	0.96076284	3.198103334	0.361442009	1.895481744	0.722018914	0.954498261	0.64137801	1.796142967	0.791307266	1.33282335	0.38604721	1.899525738	0.676305781	0.736846009	0.524384658	2.555955015	0.597323094	0.394323645
CCNA2	-0.361031735	-1.615299795	0.27894155	-0.949717939	0.288098432	1.780218061	0.628937566	0.527661659	-0.355870667	-1.383278637	0.234581869	-1.18261761	0.330691046	1.313685452	0.866873096	1.873589755	2.278327982	6.650334318	0.999550244	7.706355828	0.338131088	1.492770266	0.68072004	0.757082786	-0.346540586	-2.115694782	0.454333128	-0.183177975	-0.369609482	-0.669745047	0.084687767	-2.380294077	0.302417082	1.497978034	0.618591379	0.483573626	0.299336288	1.144014815	0.842386991	1.676096796
CCNB2	-0.432704264	-2.00888034	0.215066434	-1.294652111	0.172570924	0.965429408	0.729206661	0.990601232	-0.418370262	-1.682425098	0.304724922	-0.824898089	0.331361628	1.317275737	0.778278447	1.255662032	2.454987005	7.204504755	0.995132054	5.320203439	0.402743593	1.771453011	0.574876636	0.301776079	0.389959229	2.057050125	0.510518182	0.042078934	-0.467188267	-0.907748346	0.036801397	-3.264723812	0.30866365	1.527970754	0.742560172	1.059317891	0.379405624	1.646365106	0.835223439	1.623108902
CCND1	0.514982995	3.195223292	0.595640582	0.387333304	0.591807999	3.92221103	0.727605507	0.982507658	-1.652344604	-7.588688293	0.03072082	-3.451612068	0.816986055	3.917302204	0.885206	2.042681171	-0.550130543	-2.222397305	0.426890108	-0.294550859	-1.179879468	-5.054620899	0.132666163	-1.87758803	-0.660565624	-3.894848491	0.265758588	-1.016249543	-0.582300772	-1.188517939	0.251012855	-1.093217666	0.717973548	3.493260698	0.815517148	1.486265936	0.959041384	5.282965688	0.934545779	2.658709635
CCND3	-0.640593998	-3.150480282	0.184206553	-1.488103494	0.479299506	3.128714783	0.51339371	0.053587658	-0.490917768	-2.029664622	0.394113671	-0.43005302	0.398047818	1.674312678	0.825221441	1.552131968	0.707768772	1.723569353	0.908170439	2.291497803	0.943101875	4.102093618	0.931749748	2.613883145	0.250559359	1.267260247	0.679276206	0.750447531	-0.869395746	-1.888768002	0.137246341	-1.838351785	0.364267293	1.794950077	0.73544697	1.022436716	0.386642248	1.691767259	0.736754376	1.029167031
CCR2	-0.265004008	-1.08797579	0.097057529	-2.23035496	-0.248817958	-2.006528401	0.374016045	-0.515026042	0.361114479	2.048480707	0.907779035	2.286813504	0.216719	0.703480689	0.530332639	0.121479728	0.233759242	0.236625384	0.674631881	0.729209963	1.003216894	4.361378074	0.971875629	3.542591362	0.326698773	1.698638974	0.828479301	1.574887902	-0.235953867	-0.343747168	0.419990376	-0.322812898	0.184244046	0.930573528	0.705073807	0.871577357	-0.246802862	-2.282430013	0.489219947	-0.043126896
CCR7	0.828387878	4.916246205	0.675666405	0.733926868	-0.675668807	-5.017008196	0.384960521	-0.468545674	0.840488149	4.34294257	0.657770938	0.653376469	-0.857097465	-5.04571782	0.323214982	-0.739035989	-0.939716425	-3.44450855	0.203095001	-1.367061622	-0.85750731	-3.664184838	0.258738671	-1.052534675	-0.657643544	-3.878293029	0.372090851	-0.523257443	5.132796639	12.75111072	0.999777231	8.409153535	-1.739486873	-8.306166282	0.014114417	-4.246343565	0.957602347	5.273937255	0.624216177	0.507482705
CCRL2	0.666431012	4.026880747	0.894553591	2.138121959	-0.278333263	-2.214692982	0.463856684	-0.144825871	-0.390629474	-1.5496473	0.208180936	-1.335925326	-0.28854279	-2.001683948	0.478852077	-0.084642191	-0.370984499	-1.660425208	0.328293422	-0.715913817	-0.641856893	-2.734054523	0.064594663	-2.672848166	-0.655365869	-3.865388536	0.077864706	-2.471719165	0.714872711	1.975403052	0.780067841	1.266061758	-0.568651302	-2.684432274	0.111865981	-2.071821093	0.824856056	4.441094848	0.84746696	1.714870628
CD14	-0.252843666	-1.021198822	0.474360465	-0.102648176	-0.318960534	-2.50122768	0.133348423	-1.871671602	0.86267069	4.449116515	0.964146506	3.291802246	-0.253472671	-1.813919014	0.460484306	-0.158393099	-0.283656505	-1.386481698	0.285566617	-0.917014422	0.876951214	3.816776591	0.923564955	2.491799833	0.283110128	1.451681282	0.723249439	0.960637568	-0.241240027	-0.356640581	0.320861254	-0.749816648	-0.280080152	-1.298866028	0.207141405	-1.34224321	0.263726838	0.920603227	0.549584276	0.198991143
CD180	0.475269139	2.977139719	0.906929243	2.276704402	-0.205434331	-1.700553763	0.502479972	0.009919968	-0.504577349	-2.095044489	0.056902364	-2.807832923	0.274165266	1.011047204	0.559062269	0.237357195	-0.245395072	-1.266457515	0.476155381	-0.095450879	-0.420030244	-1.777285261	0.140070493	-1.814704596	-0.310462673	-1.91129021	0.242733633	-1.137750383	-0.405765223	-0.757932101	0.147731323	-1.752506586	-0.225684232	-1.037685547	0.379977686	-0.489642939	0.675219098	3.502281398	0.906457118	2.271123761
CD200	-0.291121518	-1.231396764	0.319295177	-0.757012772	-0.291375736	-2.306678515	0.409853381	-0.364571523	0.26715044	1.598733638	0.745244729	1.073409298	-0.306003366	-2.095167631	0.254206756	-1.076300475	-0.326916366	-1.522185697	0.047384991	-3.000905311	0.288480978	1.27862242	0.84398288	1.688166466	0.313707202	1.625033373	0.884381415	2.034591717	2.240366902	5.696218467	0.999896041	9.171412416	0.28454182	1.412150465	0.81681536	1.494918463	0.279660478	1.020569944	0.681852006	0.762295971
CD209A	0.714604414	4.291418838	0.567480392	0.271578534	-0.995935338	-7.275773575	0.15609244	-1.687594564	1.342706369	6.746746997	0.911503436	2.332131632	-0.967778042	-5.638300098	0.208719835	-1.332659248	-0.986991764	-3.592808903	0.221924275	-1.254487634	3.13752013	13.56692549	0.981706949	3.98277156	0.884794029	4.860607371	0.74368789	1.065225562	-1.292275218	-2.920208481	0.090583714	-2.306528516	0.702754964	3.420189096	0.670656696	0.711156691	-0.799287912	-5.748688635	0.476827599	-0.092756052
CD209D	-0.188551883	-0.668148702	0.360277593	-0.574159517	-0.192110074	-1.606580881	0.243088447	-1.13582105	0.175876751	1.16186359	0.854502868	1.770363486	-0.16815517	-1.357130293	0.381132483	-0.484744184	-0.188335928	-1.08746586	0.440600103	-0.238726929	0.547380173	2.395290744	0.965073011	3.318943906	0.841924511	4.617723989	0.94106028	2.770491965	-0.198920637	-0.253419841	0.169898299	-1.58634821	0.172759343	0.875430051	0.775554643	1.239946163	-0.193976907	-1.951003086	0.379911299	-0.489924732
CD244	0.252676208	1.754799044	0.718156297	0.935334559	0.234619128	1.40304097	0.638369376	0.568293758	-0.365641506	-1.43004553	0.110675814	-2.083856498	-0.258426433	-1.840441391	0.379644864	-0.491055865	-0.295303024	-1.423016239	0.239723646	-1.154195207	0.193137048	0.867390758	0.594685297	0.383368544	-0.151327145	-1.009685146	0.538796221	0.15549745	-1.102541488	-2.457431113	0.001265326	-6.671158968	0.708903496	3.449711097	0.982397419	4.021950363	0.315714796	1.246772608	0.78108505	1.272000743
CD24A	-0.368384963	-1.655679107	0.181369189	-1.507098531	0.258857977	1.573991935	0.584872779	0.34280932	-0.393156747	-1.561743776	0.178975994	-1.523300667	0.292430188	1.108837342	0.866526096	1.870586239	0.246174287	0.275570754	0.753957096	1.119829535	0.260968515	1.159957332	0.84611279	1.704432737	1.329441916	7.37982349	0.975864637	3.699645774	0.231473588	0.796349785	0.791981513	1.336911095	-0.31921313	-1.486761919	0.376564178	-0.504157334	0.227353924	0.692401707	0.636648212	0.560845768
CD300A	-0.614516286	-3.007277857	0.16732814	-1.604682845	-0.471025527	-3.573706722	0.434999595	-0.261481349	0.429487766	2.375740859	0.797101131	1.36827389	0.38071107	1.581491966	0.665925071	0.689811853	0.446230216	0.903136104	0.635248008	0.554797839	1.316510103	5.712655364	0.972379154	3.56117503	0.339927683	1.773589253	0.63456626	0.551856734	-1.863435767	-4.313319637	0.006662271	-5.004610344	0.636263314	3.100931311	0.87449658	1.941315377	0.497896812	2.38977183	0.632684447	0.543750496
CD300C	-0.133508332	-0.365884065	0.214223612	-1.299651872	-0.124242668	-1.127927842	0.496738546	-0.013046	0.097097481	0.78479651	0.587063741	0.351840157	0.107380678	0.118084825	0.574969492	0.302156033	0.123633988	-0.108831979	0.59716616	0.393671231	0.351887653	1.552104253	0.963600201	3.276113238	0.595054174	3.219044834	0.948422073	2.911705809	-0.152541946	-0.140298107	0.053868454	-2.865836585	0.112154924	0.584439642	0.787039456	1.307171476	0.125442603	0.053016087	0.730558201	0.997456495
CD300C2	-0.300617909	-1.283544983	0.380687527	-0.486631048	-0.294219671	-2.326736128	0.403235466	-0.392001944	0.570952472	3.052843906	0.885124441	2.041878799	-0.352792565	-2.345676354	0.395618499	-0.423755262	0.234651163	0.239423294	0.494578363	-0.021687397	0.404285002	1.778101323	0.805712487	1.422387878	-0.326684276	-2.003196019	0.350480599	-0.616927356	-1.660965533	-3.819476807	0.005518724	-5.194074513	0.294379974	1.459388083	0.631892858	0.54034581	0.49789974	2.389790201	0.879539231	1.988074036
CD300LD	0.471420101	2.95600322	0.938871429	2.731699178	-0.180824726	-1.526987943	0.443588447	-0.226611013	-0.19962297	-0.635418659	0.403444	-0.391135427	-0.206655196	-1.563258904	0.466534397	-0.134062843	-0.230082091	-1.218421467	0.31050161	-0.797775275	-0.3284712	-1.382378337	0.085818228	-2.365798001	-0.424652112	-2.558246787	0.051102801	-2.921461161	-0.38395053	-0.704724134	0.057477307	-2.797169782	-0.261893693	-1.211544258	0.162906832	-1.636756925	0.600974613	3.036475881	0.885373259	2.044328196
CD37	-0.316815168	-1.372490161	0.46748716	-0.130235129	-0.347753735	-2.704299434	0.394208835	-0.429654505	0.472985088	2.583935328	0.892082227	2.112188738	-0.475026434	-3.000114803	0.126917426	-1.928493456	-0.5698535	-2.284267224	0.08441048	-2.383876581	0.39076877	1.719803929	0.795453172	1.358115044	0.827868245	4.538086208	0.955797212	3.073757898	-0.792457136	-1.701107919	0.05964262	-2.757889584	0.754002945	3.666254834	0.940253255	2.756034544	-0.367744234	-3.04120905	0.465814383	-0.136956142
CD48	-0.538943346	-2.592278701	0.12985989	-1.902198142	0.345530737	2.185274762	0.565004131	0.261496508	0.362171657	2.053540756	0.489889793	-0.04044634	0.34686752	1.400294067	0.735333427	1.021853222	0.433507192	0.86322462	0.877692866	1.970761348	0.556748765	2.435698787	0.898751259	2.183426036	0.653113079	3.547985855	0.842930624	1.680197061	-1.441591294	-3.284403613	0.003585092	-5.627379687	0.528951536	2.585676833	0.897943186	2.174577137	0.349273809	1.457319876	0.611491447	0.453585785
CD53	0.41383522	2.639783194	0.803270865	1.40686414	-0.290512776	-2.300592256	0.4191818	-0.326133082	-0.297554611	-1.104156159	0.317070291	-0.76726845	-0.325213445	-2.19801813	0.369060526	-0.53624928	-0.421696175	-1.819505175	0.151393865	-1.723710343	0.757370783	3.301009523	0.901920947	2.218753053	0.321163204	1.667276422	0.563366672	0.254836923	-2.100130111	-4.8906381	0.000210888	-8.463973655	-0.335765213	-1.56623628	0.360902692	-0.571448353	0.350180714	1.463009748	0.596023336	0.388922707
CD63	-0.520673489	-2.491952116	0.408759791	-0.369094703	-0.547590841	-4.11370408	0.335519434	-0.683325751	0.65692802	3.464355067	0.922307854	2.474124892	-0.57684393	-3.545244265	0.194741867	-1.419487968	-0.56862445	-2.280411757	0.249846932	-1.099428819	0.5036814	2.206811843	0.748066465	1.08832653	-0.551475035	-3.276780176	0.340719149	-0.660091091	4.244844405	10.58531659	0.999863369	8.898086404	-0.541046154	-2.551886933	0.497210713	-0.011157266	0.542509216	2.669667427	0.697632655	0.836050028
CD68	-0.51793274	-2.476901638	0.189695017	-1.451993093	0.386701112	2.475639838	0.552217258	0.209633387	0.5761508	3.077725052	0.868565745	1.888336521	-0.473388243	-2.991343949	0.453853114	-0.185114352	0.545258422	1.213782587	0.814152569	1.477221708	0.72219331	3.149284176	0.901022155	2.20863381	-0.585380728	-3.468877721	0.208543203	-1.333729065	-2.076054652	-4.831915924	0.008815702	-4.722366047	0.507033895	2.480439894	0.780523515	1.268719771	0.436787995	2.006378718	0.682402667	0.764835572
CD7	-0.72817137	-3.631400246	0.461361808	-0.154861521	1.194769018	8.174754902	0.911193265	2.328292523	-1.939160589	-8.961496976	0.064232068	-2.678864917	0.850837342	4.098541528	0.656667303	0.648477563	0.824525751	2.089830104	0.550807293	0.20393302	-1.109885582	-4.752727508	0.222512588	-1.251083778	1.278114291	7.089019494	0.846598174	1.708165377	-3.169421628	-7.498734797	0.019294744	-3.928439243	0.590496986	2.881185577	0.556936719	0.228739019	0.998613279	5.531237423	0.74650256	1.080045321
CD81	0.41884233	2.667279099	0.625008026	0.510859869	-0.551967614	-4.144572443	0.203518812	-1.364445068	1.428032454	7.155149587	0.956490852	3.090300009	-0.637539087	-3.870205298	0.119220329	-1.999834224	-0.590387868	-2.348682499	0.201373456	-1.377732258	0.386561887	1.701659055	0.579015609	0.31873368	-0.707326271	-4.159777615	0.110312115	-2.087556948	1.509987995	3.914759639	0.920516111	2.449380151	0.406614216	1.998277636	0.647305486	0.607216058	-0.489226537	-3.803381852	0.451045759	-0.196446291
CD83	0.746938182	4.468975594	0.872141594	1.920028341	-0.345677516	-2.689656342	0.407420448	-0.374639437	-0.522819534	-2.182358419	0.218459864	-1.274664199	-0.438860508	-2.806482932	0.349756353	-0.620110358	-0.608355903	-2.40504732	0.165011263	-1.621404505	0.551320976	2.412287977	0.610229104	0.448275345	-0.441873986	-2.655819774	0.28565785	-0.916567283	1.290896246	3.380375462	0.963260978	3.266484922	-2.288232092	-10.94095099	0.001899619	-6.264200602	-0.508222388	-3.922560704	0.470036115	-0.119999329
CD86	0.828906052	4.919091693	0.910603066	2.3210207	-0.366261025	-2.834827043	0.414701551	-0.344562779	0.499369155	2.710219348	0.51144326	0.045781035	-0.306334335	-2.096939634	0.368884535	-0.53700515	-0.382442731	-1.696369101	0.330149138	-0.70751061	-0.736482748	-3.142189027	0.077933031	-2.470767971	-0.689062978	-4.05630432	0.103310671	-2.160968781	-0.319992522	-0.548724889	0.205490804	-1.352323276	-1.012848819	-4.817234136	0.035383511	-3.305484667	0.927371257	5.084269176	0.832832282	1.605834669
CD8A	-0.243880365	-0.971977997	0.149239581	-1.740577623	-0.22253032	-1.8211278	0.452772492	-0.189474862	0.203239394	1.292831445	0.786861903	1.306112459	0.202212381	0.625812455	0.571776758	0.289103977	-0.24253077	-1.257472343	0.260773353	-1.041952916	0.259711014	1.154533555	0.908119335	2.290885185	1.031274857	5.690515426	0.976270363	3.717014788	0.436945284	1.297513448	0.941494986	2.778356567	0.207096272	1.04029785	0.54022588	0.161252025	-0.239446066	-2.236273906	0.336166012	-0.68042698
CDC20	-0.19488717	-0.702938124	0.305746979	-0.820078585	0.103848393	0.480745377	0.665452063	0.687686424	-0.197746632	-0.626437802	0.184346861	-1.487170091	0.158499098	0.391772141	0.760984883	1.158086692	1.258148978	3.450084278	0.995179298	5.330003281	0.180697734	0.813738264	0.68327291	0.768853869	-0.183120395	-1.189814347	0.475353475	-0.098666063	-0.208062893	-0.275718612	0.080948223	-2.429532739	0.150115287	0.766705254	0.699557447	0.845191352	0.178516903	0.386001117	0.849744017	1.732594756
CDC42EP3	-0.312652268	-1.349630128	0.458971017	-0.164485785	-0.326814237	-2.556618019	0.417258367	-0.334038305	-0.429140436	-1.73397518	0.183715855	-1.491372214	0.330799241	1.314264723	0.594164086	0.381206596	0.318725278	0.503159549	0.828142244	1.572517796	-0.493606902	-2.094631643	0.153330816	-1.708712264	0.269343463	1.373684274	0.604945587	0.426115007	1.983353141	5.069339145	0.999830696	8.683643855	0.341327899	1.684807224	0.832709114	1.604950246	0.410654349	1.842417765	0.906948248	2.276929576
CDC42SE1	-0.377011444	-1.70305033	0.155512441	-1.692004272	0.208993775	1.222311314	0.585700833	0.346220797	-0.355830684	-1.383087261	0.257724344	-1.057830098	0.235176091	0.8022997	0.82372054	1.541760747	0.308800434	0.472025816	0.892117178	2.112551837	0.350787233	1.547357985	0.895012588	2.142997327	0.570616382	3.080589031	0.873581627	1.933004746	0.212851864	0.750929753	0.551836803	0.208094909	-0.317270929	-1.477436496	0.355655928	-0.594269086	0.20345342	0.542451355	0.765086121	1.180769431
CDCA3	-0.465153669	-2.187072109	0.283650823	-0.92642374	0.295388326	1.831631993	0.757023326	1.136428621	-0.464590103	-1.90365056	0.209742781	-1.326476557	0.371926764	1.534460911	0.814547447	1.479833608	2.862003141	8.48129383	0.998871831	6.786030439	-0.45278624	-1.918566437	0.399347936	-0.408182783	-0.4601012	-2.759088658	0.331798514	-0.700061853	-0.469034714	-0.912251993	0.32284241	-0.740739711	0.353291906	1.742252068	0.563639305	0.255945332	0.429333322	1.959608537	0.846023336	1.703745886
CDCA8	-0.486036234	-2.301746047	0.289695769	-0.896862075	0.319259679	1.999991097	0.669307312	0.705053808	-0.500190289	-2.074046381	0.178265589	-1.528142731	0.42532057	1.820330611	0.848189871	1.720473923	2.746202216	8.118032175	0.999332925	7.311941004	-0.460130577	-1.950243587	0.423413897	-0.308774502	0.417350266	2.212237958	0.681878725	0.762419143	-0.534630326	-1.072245499	0.087880786	-2.339789507	0.365484591	1.800794902	0.703460376	0.8638307	0.408732437	1.830359801	0.836235465	1.630480593
CDK1	-0.349017682	-1.549326157	0.314849683	-0.777542925	-0.310623881	-2.442431201	0.429031828	-0.285802358	0.339525762	1.945149026	0.580732782	0.325782256	0.375592569	1.554087584	0.882826807	2.019475918	2.106277506	6.11062066	0.999223321	7.159706163	-0.344536003	-1.451668073	0.312333837	-0.789230886	-0.352969732	-2.152120028	0.208644635	-1.333114635	-0.332553595	-0.579362459	0.376701953	-0.50357051	-0.304928327	-1.418173841	0.416705032	-0.336314391	0.292380292	1.100373306	0.844872405	1.694937648
CDK2AP1	-0.439071326	-2.043844249	0.187002268	-1.469607574	0.310987586	1.941649949	0.653456917	0.634269458	-0.402056809	-1.604342802	0.341748494	-0.655512018	0.588448809	2.693716949	0.901257668	2.211277452	1.389195153	3.861169515	0.996178965	5.563405605	-0.354793334	-1.495909372	0.405380161	-0.383096979	0.300529387	1.550372579	0.714350158	0.916606526	-0.46675138	-0.906682739	0.236434868	-1.172325656	-0.312296721	-1.453552974	0.510856446	0.043432611	0.385592712	1.685182535	0.832197285	1.601280563
CDK2AP2	-0.769970413	-3.860934356	0.098604919	-2.212822503	0.351118089	2.224681053	0.549727506	0.199569769	0.761747376	3.966059749	0.901032281	2.208747354	-0.444664208	-2.837555862	0.469982816	-0.120213296	0.541472844	1.201907421	0.746957534	1.08245101	1.17972891	5.122699009	0.960035247	3.178972102	0.331971541	1.728512598	0.68453196	0.774677959	-1.359731899	-3.084741298	0.059298071	-2.764049562	0.407049333	2.000366839	0.586281268	0.348613302	0.410355257	1.840541278	0.597972973	0.397026239
CDK4	-0.643490651	-3.166386886	0.256283706	-1.065374578	0.51272951	3.364488833	0.607358786	0.436223444	-0.66014233	-2.83963673	0.251296227	-1.091710977	1.230037975	6.128776476	0.938219009	2.720387672	1.319067309	3.641182005	0.945936702	2.862020102	0.454206904	1.993421446	0.649579557	0.617191619	0.556994786	3.003413937	0.791993316	1.33698274	-1.209768367	-2.718966966	0.013324541	-4.304733617	-0.498678865	-2.348461589	0.415527103	-0.341162569	0.531718428	2.601966656	0.795704846	1.359662538
CDKN1A	-0.640765464	-3.151421866	0.330067906	-0.707877947	-1.034158836	-7.545355018	0.123252493	-1.961984003	0.836958801	4.326049786	0.86389588	1.848032069	0.369216618	1.51995083	0.612025469	0.455834201	0.741615182	1.829743831	0.799807625	1.385092454	0.754137547	3.287064124	0.780903827	1.270941221	-0.755225776	-4.431159101	0.387828752	-0.456448181	1.487626656	3.860218351	0.952633424	3.001313334	-1.656625669	-7.908310545	0.03905832	-3.202857808	0.493505813	2.362222963	0.564432274	0.259170103
CDKN2C	0.352086683	2.300698982	0.618606747	0.483638765	0.342361893	2.162925637	0.590024599	0.364067071	-0.585431855	-2.482044429	0.05162761	-2.910690633	0.429115156	1.840646773	0.822712745	1.53483578	1.259646075	3.454780595	0.996898952	5.772909402	-0.590196745	-2.511237101	0.093859517	-2.267395193	-0.344003345	-2.101319681	0.307441603	-0.8121074	-0.384569209	-0.706233148	0.214300566	-1.299194779	-0.433796528	-2.036930875	0.203159672	-1.366662088	0.475133438	2.24695577	0.854159225	1.767602181
CDKN2D	0.225761884	1.607002473	0.642897016	0.587960337	0.227580164	1.35339679	0.586795281	0.350732845	-0.412219285	-1.652984216	0.034307319	-3.337486936	0.230878932	0.77929277	0.598054142	0.39736389	1.367186863	3.792130618	0.998382391	6.425187064	-0.233585629	-0.973123641	0.302550352	-0.835182603	-0.175469765	-1.146468607	0.460862115	-0.156872458	-0.410100429	-0.768506054	0.102619166	-2.168455613	-0.256086153	-1.183659517	0.285647923	-0.916615929	0.285856033	1.059440489	0.804183038	1.412646545
CDKN3	-0.263535731	-1.079912931	0.235466534	-1.177697003	0.126668571	0.641690789	0.733518318	1.012547066	-0.259448043	-0.921763856	0.244298742	-1.129254309	0.203841027	0.634532201	0.76706818	1.191829895	1.533180515	4.312844327	0.995132054	5.320203439	0.231210413	1.031606492	0.664997482	0.685645208	0.237354395	1.192445639	0.504109311	0.016437615	-0.282432844	-0.457113508	0.035574684	-3.299898136	0.185082228	0.934598035	0.69616053	0.829080779	0.249856327	0.833580459	0.849619994	1.731623723
CDV3	0.53939445	3.329275683	0.611900618	0.455308433	0.592974606	3.930438833	0.66908656	0.704056609	-0.760798307	-3.321413926	0.106160566	-2.130573433	0.763475379	3.630806784	0.812990096	1.469557352	0.821008981	2.078798173	0.859150831	1.808254899	-0.79928483	-3.413063163	0.149707956	-1.736893438	-0.518184857	-3.088169913	0.28601286	-0.914828174	-1.127017255	-2.517129676	0.032862846	-3.381997609	-0.746713222	-3.539391567	0.147668405	-1.753006398	1.006966282	5.583643674	0.921483708	2.462678958
CEBPB	-0.387078379	-1.758331617	0.470044547	-0.119965479	-0.39238135	-3.019047623	0.405627417	-0.382071323	0.884396221	4.55310304	0.872414467	1.922477628	0.412201745	1.750092602	0.588011058	0.355749243	0.735077314	1.809234869	0.882126174	2.012720314	-0.433568378	-1.835677118	0.199264854	-1.390895374	-0.776630926	-4.552433038	0.041650985	-3.135887015	-0.63625656	-1.320120882	0.094664837	-2.257962599	-0.734656996	-3.481503938	0.074296664	-2.522487759	0.710995105	3.726737957	0.855573084	1.778997911
CENPA	-0.478547274	-2.26062138	0.192527175	-1.43367209	0.243266145	1.464026372	0.618823939	0.484559434	0.444921785	2.449613854	0.73913525	1.041478846	-0.427883734	-2.747713436	0.359555375	-0.577294464	2.372525146	6.945826067	0.988482093	4.452267565	0.451066278	1.979875488	0.68335851	0.769249437	0.447507299	2.383096938	0.753598817	1.117899121	-0.696742603	-1.467651697	0.022781817	-3.758747214	-0.527317286	-2.485968158	0.160928408	-1.651336441	0.547593627	2.701566718	0.875739175	1.95268552
CENPE	-0.192356123	-0.689039202	0.354304377	-0.600171854	0.123029488	0.61602518	0.735438026	1.022390745	-0.196809769	-0.621953624	0.156664065	-1.683261576	0.155599219	0.376246229	0.816249242	1.491139492	1.199176338	3.265090082	0.998497664	6.499230779	0.182812953	0.8228615	0.502588117	0.01035256	-0.193463587	-1.248415175	0.26404226	-1.025063535	-0.207057263	-0.273265793	0.057584236	-2.795197685	0.152359447	0.777480526	0.663224126	0.677695334	0.173316934	0.353376815	0.849426519	1.730110228
CENPF	-0.259359068	-1.056977321	0.128909474	-1.910635494	0.169287105	0.942269403	0.696069583	0.828650845	-0.236250991	-0.810734083	0.464569093	-0.141961564	0.195219492	0.58837262	0.783154714	1.284146136	1.54952555	4.364117875	0.997698308	6.071806566	0.235074943	1.048274746	0.742084592	1.056831588	0.237381948	1.192601746	0.530732416	0.123084821	-0.270110504	-0.427058229	0.097091531	-2.22996703	-0.21636182	-0.992924249	0.432565605	-0.271391135	0.260744764	0.901893866	0.873288487	1.930353002
CENPM	-0.378696291	-1.712302451	0.25103357	-1.093107488	0.290044116	1.79394052	0.748791218	1.092175801	-0.382607005	-1.511248757	0.206563721	-1.345764294	0.491202919	2.173063798	0.891501814	2.106174017	1.922669597	5.534651917	0.997798464	6.11639603	-0.353426699	-1.490014885	0.390898792	-0.443535761	-0.346225812	-2.113911384	0.470377993	-0.118626948	-0.391875266	-0.724053267	0.243441688	-1.133902172	0.285100416	1.41483255	0.60880295	0.442283254	0.295555428	1.120293924	0.795258364	1.356918176
CENPW	-0.378513502	-1.71129869	0.388536122	-0.453469737	0.300040605	1.864443436	0.714086518	0.915314875	-0.40161768	-1.602240967	0.159761638	-1.660002671	0.547970496	2.476996621	0.898352164	2.179047903	1.825726238	5.230545494	0.997191861	5.872421044	-0.391668761	-1.65495823	0.183703424	-1.491455109	-0.33037232	-2.024091161	0.532862478	0.13163968	-0.441138476	-0.844210599	0.07260182	-2.547393017	-0.289560664	-1.344386439	0.416933152	-0.335375938	0.322505263	1.289375594	0.811212644	1.457908941
CETN3	-0.419277748	-1.935150342	0.22296362	-1.248478552	0.247893952	1.496665212	0.721323844	0.951037818	-0.487701419	-2.01426997	0.196618056	-1.407567201	0.715202677	3.372355405	0.922081005	2.470963323	1.045668658	2.78354424	0.976994422	3.748744213	-0.283367191	-1.187838457	0.498514602	-0.005941609	0.28758703	1.47704581	0.65005859	0.619296757	-0.431448216	-0.820575197	0.354728044	-0.598320443	-0.314038066	-1.461913994	0.374672855	-0.512221686	0.298006886	1.135674221	0.740921538	1.050763777
CFP	-0.64872497	-3.195130477	0.433970395	-0.265670063	0.775816319	5.219978928	0.740487388	1.048503298	-1.425771422	-6.504224214	0.07107807	-2.570245843	1.13351952	5.612018002	0.946874092	2.880501411	0.874214405	2.245700902	0.807009388	1.430693757	-1.010999513	-4.32621811	0.211198389	-1.317716923	0.753575835	4.117171948	0.713957778	0.914684396	-3.044053435	-7.192950672	0.005815749	-5.141352892	-0.563447775	-2.659447687	0.481814675	-0.072773399	0.808441926	4.338113568	0.699552526	0.845167939
CHD7	0.519742158	3.221357628	0.901844547	2.217889687	-0.201002704	-1.669298533	0.447648614	-0.21017583	-0.245038574	-0.852794742	0.383395964	-0.475158758	0.274673639	1.013769029	0.552786379	0.211935252	-0.244566314	-1.26385774	0.280812055	-0.940437119	-0.4320403	-1.829086303	0.075601712	-2.503664098	-0.490991501	-2.934102071	0.069750185	-2.590533098	-0.28446305	-0.462065361	0.269380881	-0.99776599	-0.587229606	-2.773635479	0.032260339	-3.401124524	0.688675256	3.586704543	0.884529904	2.036044738
CHIL5	-0.119418343	-0.288510689	0.080949051	-2.429521608	0.100217183	0.455135297	0.527980134	0.112037585	0.080424042	0.704991188	0.635682579	0.556673824	0.074301659	-0.059019784	0.673026125	0.721903871	0.105954785	-0.164290747	0.796695239	1.365766084	0.164729876	0.744866665	0.942426989	2.795404551	0.601233405	3.25405415	0.975135932	3.669153152	-0.119331455	-0.059294778	0.146754111	-1.760289299	0.087213476	0.464683982	0.747757164	1.08668602	0.103159038	-0.086789684	0.543383141	0.173970015
CISD1	-0.393845137	-1.795490403	0.238844183	-1.159026703	0.309397683	1.93043673	0.707494684	0.883247274	-0.41421863	-1.66255383	0.288615453	-0.902117949	0.853837803	4.114605955	0.950706038	2.9594033	0.769627499	1.917617058	0.939963264	2.750884146	-0.411687154	-1.741300349	0.28153575	-0.936856509	0.294017319	1.51347753	0.679983557	0.75369624	-0.704413738	-1.486362276	0.02388081	-3.710509501	0.254328801	1.267083506	0.669271384	0.704891487	0.395582315	1.747856714	0.825361154	1.553100949
CIT	-0.244263781	-0.97408348	0.236694612	-1.170887443	0.187445741	1.070338039	0.683497873	0.769893583	-0.239310586	-0.82537845	0.252860162	-1.08341575	0.256650264	0.917272124	0.882944687	2.020615978	1.414822997	3.941562767	0.999211982	7.145201809	0.224966648	1.004676261	0.632429507	0.542653643	-0.234917482	-1.483278139	0.344037028	-0.645355052	-0.241447382	-0.357146337	0.338409491	-0.670390126	-0.207615361	-0.950928374	0.458832605	-0.165043198	0.211707996	0.594240076	0.847640592	1.716214461
CKAP2L	-0.256143539	-1.039319653	0.163913469	-1.629393455	0.196957688	1.137423586	0.689261653	0.796669727	-0.242235202	-0.839376758	0.381887399	-0.481544846	0.218063475	0.710678992	0.848973527	1.726572863	1.399535611	3.893607008	0.999431191	7.471397123	0.235124932	1.048490356	0.796908359	1.367082376	0.228452765	1.142012184	0.538644074	0.154885189	-0.278794334	-0.44823886	0.049867527	-2.947231394	-0.219709224	-1.008996717	0.377547169	-0.49997234	0.197955775	0.507959455	0.822707068	1.53479686
CKB	-0.401889048	-1.839662518	0.443071364	-0.228706258	0.643020319	4.283399616	0.787161152	1.307897698	-1.126443866	-5.071530466	0.081544002	-2.421551224	0.879416016	4.251551353	0.904774159	2.251434024	0.57545807	1.308517358	0.673670008	0.724831273	-0.365649005	-1.542731395	0.467459718	-0.130345361	-0.57243112	-3.395509869	0.352239635	-0.609209097	-2.292420823	-5.359652176	0.006041488	-5.103045053	0.375688138	1.849786945	0.604875135	0.425820221	0.770317134	4.098920873	0.818797873	1.508224123
CKS1B	-0.829501909	-4.18784397	0.140934577	-1.807549287	0.485481641	3.172315943	0.732383819	1.006750924	-0.716851879	-3.111069867	0.432466117	-0.271796471	1.066390938	5.252612503	0.885997958	2.050498284	3.496018738	10.47016876	0.998786793	6.713274112	-0.683037944	-2.911674136	0.500861027	0.003444112	-0.678954311	-3.999032224	0.483793646	-0.064848134	-0.868014407	-1.885398793	0.176239782	-1.542034022	-0.532912063	-2.512831323	0.478525597	-0.085950485	0.606472473	3.070969127	0.794439814	1.351898364
CKS2	-0.852741298	-4.315460105	0.050193872	-2.940364938	-0.625720994	-4.664737885	0.444348506	-0.223532112	0.546888664	2.937665513	0.759193733	1.148264251	0.32243395	1.269477074	0.696862885	0.832403442	2.365043098	6.922355259	0.997669962	6.059538099	1.003229201	4.361431157	0.904629909	2.249760906	0.39036656	2.059357916	0.68820218	0.791727695	-0.74418585	-1.583369978	0.303918948	-0.828705061	0.571222624	2.78864027	0.540259062	0.161385615	0.315649872	1.246365276	0.660683812	0.666342995
CLEC10A	-0.240790493	-0.955010364	0.160533505	-1.654263887	-0.236128815	-1.917034823	0.325734607	-0.72754083	0.333120707	1.914492035	0.926590131	2.535452941	0.220357625	0.722961841	0.477754626	-0.089040277	0.21933659	0.191382252	0.637561038	0.56479394	1.443552343	6.260606256	0.987933031	4.405143046	0.180986089	0.87308295	0.748521903	1.090744567	-0.221546102	-0.308605353	0.409119261	-0.367607495	0.182589412	0.922628853	0.707637048	0.883935303	-0.232145826	-2.190472629	0.499146724	-0.003413108
CLEC12A	-0.618222118	-3.02762796	0.10379316	-2.155771163	-0.55251292	-4.148418354	0.335367609	-0.684006823	0.927505984	4.759442504	0.929756655	2.582957321	0.432124718	1.856759927	0.500905687	0.003622753	0.4758773	0.996137511	0.600287995	0.406665231	1.075980472	4.67521753	0.906238671	2.268550201	0.837579591	4.593107228	0.874774782	1.943852601	0.314992128	1.0000589	0.675892263	0.734957707	0.341713032	1.686656429	0.669337746	0.705191313	-0.500673951	-3.875202253	0.474659682	-0.10144819
CLEC2D	-0.272157238	-1.127256837	0.387232844	-0.458958845	-0.320158295	-2.509675212	0.249929909	-1.098986143	0.297253094	1.742816208	0.861322752	1.826320019	-0.362067992	-2.395336864	0.146141905	-1.765186914	-0.355808409	-1.612818578	0.167911999	-1.600498179	0.329200163	1.454249945	0.86641994	1.869668708	0.313877343	1.62599733	0.85676001	1.788636372	1.1425184	3.018468756	0.993637725	5.05098659	0.217073091	1.088201262	0.703904173	0.865959087	0.264907006	0.928007531	0.558885978	0.236642084
CLEC4A1	-0.382344271	-1.732334866	0.279137649	-0.948743177	-0.356094602	-2.763125631	0.387593715	-0.457438262	0.630114551	3.336015763	0.942038297	2.788263431	-0.330246893	-2.224967137	0.463994156	-0.144273108	0.337259883	0.561301669	0.66320657	0.677616736	0.763969436	3.329470434	0.945526183	2.854021421	-0.602768906	-3.567392929	0.118231782	-2.009282281	-0.919659285	-2.011365226	0.068398916	-2.611547718	0.50743185	2.482350663	0.840224636	1.659900427	0.336716191	1.378534119	0.718433742	0.93670569
CLEC4A3	-0.351774481	-1.564464769	0.280639341	-0.941292482	0.312221767	1.950354337	0.446015792	-0.216781823	0.962277555	4.925872262	0.960426285	3.189212086	-0.370108824	-2.438387369	0.251407509	-1.091119598	-0.363348264	-1.636470722	0.32361067	-0.737227684	1.065682478	4.630800846	0.93248993	2.625581573	0.226162841	1.129038292	0.582278312	0.33213314	-0.315658666	-0.53815423	0.295798284	-0.867387093	0.285759101	1.417995205	0.771494104	1.216767017	0.309790419	1.209603418	0.699433464	0.844601525
CLEC4A4	0.452590378	2.852602198	0.545734785	0.183451914	0.532724965	3.505512123	0.825114731	1.551392289	-0.648765764	-2.785184227	0.109959141	-2.091158516	0.498970952	2.214653739	0.727880393	0.983895037	0.496666234	1.061351347	0.727793777	0.983457785	-0.854435932	-3.650937555	0.088703424	-2.329569904	-0.518746754	-3.091353421	0.178967908	-1.523355695	-0.935432391	-2.049837227	0.073564181	-2.533186532	0.392562919	1.930810731	0.596803829	0.392165245	0.701194083	3.665246923	0.952990435	3.009253783
CLEC4B1	-0.400647603	-1.832845279	0.154470049	-1.69996337	-0.372930849	-2.881867762	0.349212603	-0.622502095	0.60778237	3.229125588	0.929999028	2.58667442	0.279512912	1.039678429	0.578725065	0.317541846	0.317757663	0.500124189	0.686814973	0.785270772	1.647001314	7.138110036	0.988353474	4.441032491	0.259225356	1.316358694	0.713407912	0.911993456	-0.474530824	-0.925657492	0.120410964	-1.988544204	0.263795008	1.312535232	0.686272558	0.782750274	0.344783944	1.429150729	0.551102314	0.205125488
CLIC4	0.323766662	2.145183202	0.748252606	1.089314449	-0.313520794	-2.462862456	0.27615753	-0.963602324	-0.371152954	-1.456425383	0.202926031	-1.368105949	-0.25405138	-1.817017414	0.477454114	-0.090244742	0.369830592	0.663474341	0.739748212	1.044660298	-0.383315789	-1.618930695	0.241258812	-1.145790464	-0.332032771	-2.033498681	0.418690626	-0.328150817	1.487106856	3.858950514	0.993510004	5.030982186	-0.910034379	-4.323573502	0.002571536	-5.960676885	0.456140481	2.127795075	0.843503195	1.684528094
CLK1	0.459509651	2.890598504	0.912715037	2.347245507	-0.231629102	-1.885299395	0.479371759	-0.082559826	-0.310566019	-1.166433629	0.139931947	-1.815855302	-0.234906315	-1.714515003	0.479592565	-0.081675112	0.260746434	0.321282843	0.558196139	0.233844374	-0.439509498	-1.861301996	0.083013595	-2.402088255	-0.163982579	-1.081386317	0.296764601	-0.862752447	-0.272214847	-0.432190908	0.190571238	-1.446302686	-0.491196231	-2.312533933	0.065458045	-2.658647126	0.684546102	3.560798471	0.924370957	2.503273082
CMC2	-0.429926139	-1.993624622	0.129519175	-1.90521679	0.289837051	1.792480137	0.67698428	0.739947062	-0.358042358	-1.393673161	0.468751077	-0.125158817	0.291601653	1.104401378	0.8350022	1.621502218	1.812192612	5.188091192	0.999353712	7.343619125	-0.421480817	-1.783541783	0.240387714	-1.150555058	-0.392843593	-2.378031079	0.343340353	-0.648443603	0.17775362	0.665322027	0.637347329	0.563869218	0.310008084	1.534426015	0.767321579	1.193248649	0.303063668	1.167400176	0.824711275	1.548598885
CMPK1	-0.545303569	-2.627205055	0.086084651	-2.362406822	0.244855143	1.4752332	0.595652389	0.387382324	0.303753521	1.773929689	0.615727522	0.471452653	0.423622628	1.811239855	0.849788728	1.732944983	1.151836468	3.1165873	0.998854823	6.77105054	0.360764976	1.590393384	0.778763847	1.258477154	0.240172605	1.208412612	0.582921601	0.334778493	-0.730390656	-1.549722278	0.063596022	-2.689496059	-0.345786216	-1.614351841	0.408754008	-0.369118635	0.308630345	1.202325177	0.770607612	1.211745288
CMTM7	-0.487100076	-2.307587999	0.117482503	-2.016489204	-0.435430375	-3.322662388	0.324963371	-0.731054484	0.595061555	3.168239003	0.91906611	2.429725414	-0.39440643	-2.568476415	0.401366417	-0.399774927	0.260850657	0.321609785	0.675249822	0.732026527	0.886841758	3.859435887	0.956774924	3.097147396	0.377867248	1.988541279	0.802595579	1.402596428	0.219276945	0.766601095	0.633304819	0.546420919	0.228164403	1.141455884	0.693224002	0.815235347	0.267915634	0.94688348	0.641197365	0.580564836
COQ10B	0.758398683	4.531909477	0.865722961	1.86365983	0.395276534	2.536120299	0.555565801	0.223185047	-0.522764019	-2.182092701	0.148028471	-1.750148487	0.464424187	2.02969084	0.591085912	0.368456292	-0.397407792	-1.743313743	0.384998564	-0.468384999	-0.944991347	-4.041515685	0.041263847	-3.14562917	-0.418500028	-2.523391276	0.299919656	-0.847680482	-0.247501048	-0.371911764	0.384662223	-0.469805741	-1.180223923	-5.620880985	0.024305167	-3.692460917	0.847763844	4.584816964	0.80610787	1.424915594
COTL1	-0.50724564	-2.418214793	0.280225161	-0.943345012	0.622228553	4.136760126	0.828546173	1.575358567	-0.762769461	-3.330848606	0.193395118	-1.428098598	0.844181375	4.062905571	0.903768025	2.239811029	0.83866756	2.134192244	0.894798706	2.140723182	-0.518916274	-2.203794493	0.483340886	-0.066661129	-0.565875197	-3.35836635	0.397715655	-0.414992351	-1.744142214	-4.022352097	0.021106596	-3.83683714	0.36394129	1.793384786	0.66432325	0.682620212	0.489062995	2.334348987	0.674237012	0.727411614
CREG1	-0.414852532	-1.910849832	0.230059055	-1.207977778	-0.43659714	-3.33089131	0.22290404	-1.24882248	0.614380066	3.260704628	0.94148251	2.778130086	-0.393990085	-2.566247305	0.369070488	-0.5362065	-0.364429721	-1.639863199	0.47511225	-0.099633338	0.424329336	1.864555332	0.830959215	1.592440694	0.185965309	0.901293434	0.704233698	0.867540637	0.911655064	2.455372636	0.908225216	2.29215481	0.246372114	1.228879699	0.678997599	0.749168986	0.285662054	1.058223475	0.723335119	0.96106567
CREM	0.626719759	3.80881147	0.783559715	1.286532586	0.343212614	2.168925577	0.517364458	0.069485778	-0.408141632	-1.633467044	0.435030887	-0.26135403	0.568453915	2.586664565	0.66476951	0.684622056	-0.41077414	-1.785243304	0.222838904	-1.249198551	-0.726080681	-3.097323462	0.072804632	-2.54438471	-0.273140203	-1.699834426	0.454434559	-0.182768843	-0.711294774	-1.503145731	0.078266087	-2.466142193	-1.374104283	-6.551792072	0.009402698	-4.657311378	0.65224081	3.358116975	0.737126444	1.0310863
CRIP1	-2.574551648	-13.7705619	0.025286383	-3.651877676	-1.700728989	-12.24651933	0.421365107	-0.317172002	1.50518726	7.524441374	0.844203046	1.68983946	0.989383239	4.840314344	0.569190028	0.278547255	1.619180627	4.582622336	0.764435651	1.17715373	3.315636337	14.33516553	0.967839879	3.404339458	0.866015209	4.754213283	0.736117895	1.02588786	2.005000977	5.122140134	0.867446654	1.878568843	-1.486801126	-7.092902789	0.504937765	0.019751701	-1.534292106	-10.36006161	0.474233044	-0.103159212
CRLF2	-0.327253864	-1.429812927	0.319686218	-0.755214189	-0.346737976	-2.697135523	0.221512461	-1.256874138	0.229303685	1.417584898	0.748598257	1.091150237	0.269207816	0.984505088	0.57886951	0.318134341	0.344039345	0.582568499	0.855917502	1.781787956	0.774151903	3.373388835	0.961963746	3.230437012	0.518119278	2.783159193	0.874086115	1.937580683	-0.877688375	-1.908994459	0.010306767	-4.564594319	-0.384828492	-1.80181223	0.17715812	-1.535721386	0.253062369	0.853694977	0.777592571	1.251691731
CRTC3	0.394763702	2.535054387	0.769671959	1.206459839	0.358324101	2.275503378	0.573432774	0.295870734	-0.32131607	-1.217887396	0.223997886	-1.242518633	0.368159812	1.514292704	0.566198189	0.2663564	0.374745361	0.678891721	0.69559655	0.826415864	-0.633195338	-2.696696029	0.049758308	-2.949538917	-0.252807206	-1.584634928	0.263033283	-1.030262156	-0.512047138	-1.017163103	0.085596664	-2.368625453	-0.782792115	-3.712623356	0.035889523	-3.290760462	0.725915098	3.820345113	0.970378418	3.489182902
CSF1R	-0.39930729	-1.825485119	0.379340864	-0.492346859	-0.496011874	-3.749929615	0.174822862	-1.551824828	1.559051184	7.782254278	0.987069591	4.335158755	-0.401521149	-2.606568522	0.46096579	-0.156455207	-0.428882978	-1.842049813	0.3986273	-0.411187981	0.777083736	3.386034237	0.857212991	1.792332346	0.472261886	2.523347584	0.772908175	1.224805801	-0.558446543	-1.130335362	0.157836113	-1.674417397	0.263179584	1.309580293	0.522830681	0.091386271	0.366955206	1.568251918	0.669628329	0.706504528
CSF2RB	0.232737038	1.64530564	0.492881715	-0.028475063	-0.366829302	-2.838834973	0.176660603	-1.539138111	0.776626084	4.037274816	0.977996262	3.794293501	-0.352118189	-2.342065758	0.239390342	-1.156024843	0.198739083	0.126768914	0.523965562	0.095935759	0.527559851	2.309802935	0.840193857	1.659671173	-0.629077184	-3.716446232	0.092900594	-2.278721998	0.246595713	0.833233988	0.645949173	0.60128034	-0.276050954	-1.279519944	0.325411342	-0.729013059	0.35442001	1.489606835	0.780464936	1.268377851
CSK	-0.338792895	-1.493178045	0.502722539	0.010890265	0.439600421	2.848726369	0.748453103	1.090379107	-0.630549452	-2.697994141	0.0904951	-2.307604683	0.523428395	2.345598553	0.793548119	1.346446818	0.70098351	1.702284329	0.950118675	2.946940215	-0.546235603	-2.321626569	0.180946626	-1.509947145	-0.470586752	-2.818496053	0.289549617	-0.897572438	-1.579213509	-3.620076382	0.005290015	-5.236630101	-0.284217821	-1.318732926	0.468940403	-0.124398564	0.68561497	3.567504486	0.922416359	2.475640112
CSRNP1	0.572064524	3.50867922	0.88153006	2.006999841	-0.110915191	-1.033932243	0.377964439	-0.498197147	-0.330017089	-1.259533733	0.209461754	-1.328172876	-0.125769984	-1.130200593	0.43074024	-0.278831635	-0.304359058	-1.451424563	0.257216881	-1.060484481	0.279666087	1.240602567	0.590616818	0.366515851	-0.286531641	-1.77570553	0.442244092	-0.232059451	-0.142588806	-0.116021516	0.428794197	-0.286772492	-0.978001757	-4.649916953	0.004388202	-5.424437741	0.498180348	2.391550721	0.742409811	1.058531488
CSRP1	-0.477108005	-2.252717819	0.374540194	-0.512787946	0.403595118	2.594789339	0.589060554	0.360083117	-0.584286801	-2.476563771	0.202873796	-1.368428927	0.643943194	2.990833119	0.881903687	2.010582345	1.327621446	3.668015903	0.980781441	3.932473234	-0.573306996	-2.438389262	0.251918429	-1.088406683	-0.425020237	-2.560332456	0.366701634	-0.546393133	0.822865937	2.238808093	0.899445157	2.191074804	-1.011638105	-4.81142093	0.056756297	-2.81055807	0.415449065	1.872499532	0.708849268	0.889801792
CST3	0.403136598	2.581033074	0.504836824	0.0193479	-0.580413496	-4.345194631	0.161439865	-1.647553579	0.821691487	4.252974705	0.922259797	2.473454423	-0.634252497	-3.852608941	0.134749006	-1.859605799	-0.577248233	-2.30746413	0.201125901	-1.379272273	1.269326408	5.509145508	0.959350453	3.161268756	0.335486917	1.748429459	0.660578106	0.665871512	0.421807052	1.260589958	0.679034788	0.749339615	0.397707929	1.95551435	0.691755737	0.808340383	-0.449581232	-3.554649546	0.400573481	-0.403076174
CTCF	-0.311919108	-1.345604073	0.228347381	-1.217666401	0.236102116	1.413500137	0.737860714	1.034879082	-0.339443149	-1.304650382	0.216216866	-1.287850456	0.259883601	0.934583369	0.841372726	1.668477497	1.23171502	3.367162284	0.998722542	6.661605008	-0.305992653	-1.285425228	0.346908359	-0.63265681	0.195956022	0.957897242	0.66868462	0.702241798	-0.384352988	-0.705705764	0.205505655	-1.352232314	0.23797778	1.188574538	0.671005097	0.712734477	0.316296911	1.250424762	0.856634718	1.787615805
CTSC	0.331532043	2.187825801	0.668531634	0.701551336	-0.348520551	-2.709707609	0.178181652	-1.528715835	0.928092865	4.762251537	0.944117275	2.826995097	-0.286474338	-1.990609486	0.305217456	-0.822574416	-0.336442222	-1.552067827	0.26717765	-1.008989521	0.54292128	2.37605892	0.79305136	1.343417337	-0.17100543	-1.121175281	0.371482261	-0.525863136	-0.801276013	-1.722617942	0.074770103	-2.515624136	-0.378838244	-1.773050224	0.205067586	-1.354917486	0.33201867	1.34906215	0.577355439	0.311926545
CTSS	-0.380183113	-1.720467146	0.446388854	-0.215272097	-0.402268253	-3.08877765	0.406450814	-0.378657164	0.943494153	4.835967869	0.965521348	3.332327868	-0.59176067	-3.625108288	0.104151551	-2.151924196	-0.925218943	-3.399030683	0.019180764	-3.934480273	0.744618606	3.246007605	0.870609265	1.90635649	0.524670128	2.820273965	0.808502631	1.440309861	-0.307006563	-0.517050986	0.4342951	-0.264348306	0.405683148	1.99380714	0.737989473	1.035544879	-0.465634979	-3.655369812	0.213924277	-1.301431023
CXCL16	0.909683781	5.362672283	0.495292173	-0.018831863	-1.100954604	-8.016450039	0.163162106	-1.634886156	1.846353548	9.157390959	0.92677609	2.538189985	-1.115757078	-6.430577808	0.187981172	-1.463181716	-1.015052515	-3.680834064	0.328849003	-0.713395457	1.604725973	6.955770596	0.849952165	1.734225929	-0.928992479	-5.415659179	0.473049912	-0.107904928	4.135676405	10.31904618	0.990064514	4.601657297	-1.033734251	-4.917514952	0.221035997	-1.259639263	0.989517481	5.47417092	0.565087114	0.261834153
CYB5R3	-0.304631784	-1.305586662	0.512072826	0.048300693	0.392036916	2.513272023	0.66941536	0.705542011	-0.808876482	-3.55153407	0.07115329	-2.569107161	0.58953694	2.699542786	0.917719428	2.411756691	0.401626919	0.763217813	0.602383706	0.415407173	-0.590728294	-2.513529748	0.190118328	-1.449241494	0.6587697	3.58003425	0.864111126	1.849863932	-1.013373858	-2.239943366	0.063863345	-2.685015903	-0.301628828	-1.402331388	0.382051505	-0.480849682	0.515506645	2.500254887	0.817061555	1.496564704
CYBB	-0.485495558	-2.298776995	0.335886672	-0.681678992	-0.525530533	-3.958117856	0.245891164	-1.120647685	0.64634174	3.413685167	0.897269226	2.167244231	-0.526192533	-3.274057388	0.252073285	-1.087585139	0.377717093	0.688213895	0.610398053	0.44898572	1.12679301	4.894379093	0.960669688	3.195635109	0.690643189	3.760618053	0.821315033	1.52528246	-0.912521584	-1.993955741	0.086371899	-2.358761216	0.385865106	1.89865137	0.713302724	0.911479035	0.405541412	1.810339499	0.756146565	1.131667858
CYCS	-0.455913558	-2.136331219	0.250252066	-1.097268391	0.348180285	2.203961405	0.673713978	0.725031289	-0.468125103	-1.920570392	0.270436408	-0.992409557	0.855227443	4.122046067	0.949656735	2.937235749	0.851944194	2.175840373	0.949597109	2.935989274	0.36225549	1.596822176	0.708547331	0.888339241	0.308509732	1.595586364	0.5702827	0.283004653	-1.275473885	-2.879228542	0.023491707	-3.727335775	-0.444060221	-2.086211709	0.314523789	-0.779054082	0.404811507	1.805760119	0.759038774	1.147416832
CYLD	0.410897763	2.623652524	0.701766686	0.855724879	0.412180598	2.655340732	0.724018513	0.964483177	-0.458131458	-1.872737067	0.106510545	-2.12689054	0.422913568	1.807443559	0.732077602	1.005189143	-0.351257024	-1.598541113	0.493094925	-0.027622056	-0.617297687	-2.628127244	0.076925982	-2.484865739	-0.226986711	-1.438345224	0.330944354	-0.703916987	-0.572004381	-1.16340413	0.103940928	-2.154183605	-0.421795403	-1.979307814	0.176224902	-1.542136525	0.723465257	3.804974955	0.966330317	3.356907904
CYP4F16	0.685604194	4.132167829	0.809513067	1.446849314	0.572785389	3.788048979	0.642363411	0.585636846	-0.975449677	-4.348815746	0.094300988	-2.262215368	0.54998135	2.487762705	0.552827886	0.212103154	-0.594211754	-2.360677837	0.353608251	-0.603216076	-1.137579976	-4.872177295	0.095634441	-2.24670064	-0.471116578	-2.821497861	0.37180791	-0.524468645	-1.829230385	-4.22988968	0.024774855	-3.672839133	0.585467702	2.857037611	0.652100157	0.628283535	0.828957231	4.466825383	0.887174068	2.062195004
D8ERTD738E	0.507526798	3.154278535	0.713296624	0.911449208	0.524370177	3.446587751	0.699890369	0.846775862	-0.479817131	-1.976532818	0.179618492	-1.518934374	0.541363052	2.441620457	0.693369638	0.815920257	0.509114839	1.100401992	0.594537545	0.382755589	-0.593967742	-2.527501939	0.109718026	-2.093624561	-0.379105343	-2.300195065	0.241919511	-1.142184492	-1.313916801	-2.972994217	0.016660132	-4.077936239	-0.97536319	-4.637247946	0.047225022	-3.00445488	0.720840317	3.788506235	0.899060404	2.186827944
D930015E06RIK	0.278133023	1.894591895	0.613517424	0.462121878	0.257863948	1.56698128	0.708314355	0.887211336	-0.57953536	-2.453821597	0.081923232	-2.416498393	0.255840117	0.912934613	0.632860428	0.544507823	-0.285745135	-1.393033625	0.379219768	-0.492861225	-0.816438346	-3.487048668	0.046467774	-3.021414172	-0.326122218	-2.000011601	0.279804184	-0.945433127	0.354247548	1.095806347	0.832709581	1.6049536	0.250841043	1.250337136	0.578964832	0.318525373	0.633265059	3.239064234	0.975121046	3.668539394
DBI	-0.828980474	-4.184980573	0.052683001	-2.889340929	-0.421854391	-3.22691413	0.466915549	-0.132531453	0.372085542	2.100992324	0.746908956	1.082194019	0.356735433	1.453126736	0.762268286	1.165155789	0.850181294	2.170310245	0.938853992	2.731395394	1.034825785	4.497711627	0.94347432	2.814874103	0.12374876	0.54879669	0.617112031	0.477308144	-0.661245892	-1.381072077	0.30477438	-0.824664662	0.382619252	1.883066495	0.561515713	0.247315781	0.358994747	1.51830847	0.565181371	0.26221769
DCTPP1	-0.577210577	-2.802418316	0.208612514	-1.333309183	0.44096215	2.858330329	0.61411828	0.464656652	-0.567513878	-2.39628228	0.27740882	-0.95735131	1.023294026	5.021872229	0.932129071	2.619863492	1.245691931	3.41100715	0.95583133	3.074565755	0.372015898	1.638920178	0.625198892	0.511674321	0.382396281	2.014201166	0.752870112	1.113978656	-1.009247513	-2.229878845	0.011156259	-4.484535645	0.354280654	1.746999512	0.730814057	0.998756682	0.393791218	1.736619477	0.784021907	1.289259984
DDX3Y	0.433427207	2.747370089	0.888087524	2.071353198	-0.162831467	-1.400085671	0.400365685	-0.403941652	-0.282575882	-1.032462353	0.206407014	-1.346720703	0.266349208	0.96920014	0.524949984	0.099882893	0.30494919	0.459944656	0.62254902	0.500381665	-0.562852531	-2.393297693	0.044350453	-3.070268336	-0.276827346	-1.72072446	0.21460774	-1.297371389	-0.285651656	-0.464964476	0.33709367	-0.676272855	-0.591936362	-2.796234835	0.043898615	-3.080981186	0.779360003	4.155655297	0.946179109	2.866770176
DEK	-0.977969229	-5.003133305	0.019856923	-3.899145857	-0.6616102	-4.917856109	0.475190504	-0.099319548	0.639809837	3.382421035	0.525439276	0.101845043	0.737817122	3.493432833	0.858045342	1.799149251	2.364040832	6.919211201	0.995835034	5.476873525	0.570296608	2.494132526	0.805810675	1.423015233	0.384378681	2.025432734	0.654468192	0.638738282	0.560067013	1.597818246	0.741407067	1.053294684	0.499662621	2.445046932	0.699607219	0.845428171	0.28857465	1.076496933	0.725929674	0.974068406
DENND4A	0.857370206	5.075398961	0.909985267	2.313455047	0.455773391	2.962790564	0.519820678	0.079324282	-0.617032292	-2.633295949	0.130944284	-1.892635315	-0.461998271	-2.930362197	0.476504429	-0.094051553	-0.456441618	-1.928499876	0.422220584	-0.313664272	-0.686556046	-2.926848201	0.170999496	-1.578560151	-0.34595536	-2.112379097	0.319850949	-0.754456864	-0.347529082	-0.615888998	0.258254325	-1.055061575	-1.713135052	-8.179638757	0.010729943	-4.523929106	1.027985026	5.715514032	0.87735147	1.967584895
DNAJC7	0.248826962	1.733661403	0.56112134	0.245714202	0.332867944	2.095967025	0.758769785	1.145946692	-0.655379515	-2.816840116	0.067144727	-2.631399672	0.316365706	1.236987776	0.540081852	0.160672172	0.24815909	0.28179698	0.663212239	0.677642117	-0.456953924	-1.936542237	0.184181772	-1.488268406	0.307277542	1.588605216	0.509106148	0.03642862	-0.956937379	-2.102289798	0.035262808	-3.309026922	0.556874725	2.719749235	0.930941804	2.601247204	0.59701153	3.01161173	0.970978688	3.510274061
DNAJC9	-0.480594959	-2.271865982	0.238185313	-1.162654336	0.384040937	2.456878243	0.64765588	0.608751193	-0.509730683	-2.119710279	0.172508177	-1.567954584	0.799140439	3.821757023	0.91589145	2.387789631	1.664239285	4.723969074	0.983343916	4.078183357	-0.384828681	-1.625456012	0.420757805	-0.319663307	0.355715529	1.863037552	0.761734693	1.162213532	-0.490541405	-0.964708716	0.289718183	-0.89675315	0.318156343	1.573549652	0.693696832	0.817459669	0.341454299	1.408260732	0.791716276	1.335301881
DNASE1L3	0.721526047	4.329428099	0.848646135	1.724021723	-0.36375905	-2.817181199	0.332750249	-0.69577221	0.545773924	2.932329947	0.568919172	0.277442761	-0.464638447	-2.944497664	0.289527731	-0.897678835	-0.658774029	-2.563206435	0.160500476	-1.654509	-1.468637586	-6.300074921	0.042381672	-3.117733296	-1.094432489	-6.352983188	0.093813478	-2.267936623	0.917907587	2.470623093	0.896065013	2.154247389	-0.525383964	-2.47668537	0.268970266	-0.999853299	0.932378962	5.11568722	0.865117871	1.858464488
DOCK10	0.324442119	2.148892387	0.665704682	0.688821362	0.29138166	1.80337391	0.619284073	0.486510591	-0.492800655	-2.038676826	0.102278414	-2.17216134	0.371645621	1.532955675	0.76033239	1.154502686	0.34593125	0.588503309	0.739604593	1.043914437	-0.649520504	-2.767108744	0.05576284	-2.829269668	-0.349140481	-2.130424856	0.235147623	-1.179469345	-0.559625919	-1.133211965	0.108978472	-2.101218234	-0.290198365	-1.347448341	0.468413652	-0.126513867	0.765096315	4.06616576	0.983802635	4.106576743
DOK1	-0.209948439	-0.785645159	0.426789926	-0.294960356	-0.210967576	-1.739578456	0.441639864	-0.234509395	-0.221660677	-0.740899376	0.351292989	-0.613360568	-0.261201583	-1.855299504	0.224681847	-1.238588076	0.173507065	0.047617344	0.589784873	0.363076127	0.204041942	0.914425086	0.602867573	0.417427765	0.155045541	0.726113071	0.651278438	0.62466347	1.266612112	3.321144309	0.998657447	6.611838807	0.299772557	1.485280421	0.931128448	2.604154035	0.242933261	0.790145545	0.899392785	2.190495876
DPY30	-0.407020794	-1.867842845	0.225807347	-1.232138558	0.274834005	1.686667145	0.7008451	0.851325392	-0.480839284	-1.981425222	0.17764294	-1.532399098	0.77253552	3.679314653	0.92907082	2.572503048	1.118045067	3.010585382	0.970559889	3.495515058	0.282528788	1.252949796	0.503839376	0.015357804	0.272029676	1.388903397	0.675819527	0.734625691	-0.463492481	-0.898733996	0.219840082	-1.266598541	0.210071844	1.054584974	0.670071879	0.708510171	0.260334476	0.899319743	0.725314522	0.970978655
DTX1	-0.541757763	-2.607733714	0.489349616	-0.042607981	0.803360818	5.414243872	0.862153631	1.833293681	-1.041240215	-4.66371389	0.068888353	-2.603892076	0.716847766	3.381163191	0.783080001	1.283706246	0.804900887	2.028267894	0.838875913	1.649888	-1.149197237	-4.922284158	0.075873615	-2.499779843	-0.65833732	-3.882223715	0.221000595	-1.259844887	-0.824207227	-1.778549203	0.187791084	-1.4644275	-0.369574867	-1.728572377	0.509608007	0.038436758	0.826941683	4.45417995	0.838433147	1.64661584
DTYMK	-0.444515316	-2.073739228	0.277016423	-0.959309713	0.370809964	2.363563272	0.697141676	0.833723535	-0.482294406	-1.988389985	0.221525051	-1.256801134	0.908985248	4.409864615	0.935303542	2.671164669	1.314381134	3.626481712	0.96978699	3.468803809	-0.449422568	-1.904058451	0.259707956	-1.04748701	0.397364288	2.099004544	0.754450308	1.122490076	-0.722781911	-1.531163875	0.02685106	-3.590231853	0.313432215	1.550866882	0.650324968	0.620467944	0.347748918	1.447752799	0.761762313	1.162365721
DUSP1	1.102572166	6.421894231	0.845864881	1.70253002	-0.37979151	-2.93025441	0.295003451	-0.871205853	0.793858902	4.119757532	0.57299773	0.294092425	-0.564597918	-3.479679285	0.27771976	-0.95580066	-0.808100879	-3.031637227	0.182268281	-1.501054636	-0.635786275	-2.707871099	0.403396274	-0.391333729	-1.143744176	-6.632365595	0.111609371	-2.074406526	1.631309502	4.210673536	0.899706539	2.193968147	-1.951796988	-9.325567317	0.015101555	-4.177740819	0.761969921	4.04655095	0.601902012	0.413396486
DUSP2	0.274523105	1.874768495	0.47020941	-0.119303668	-0.407609942	-3.126451343	0.279624367	-0.946325633	0.415019293	2.306489331	0.794508155	1.352316898	-0.411443642	-2.659693409	0.299816538	-0.848171641	0.279944061	0.381504828	0.569929475	0.281563419	1.17635684	5.108154803	0.945493454	2.853386164	-0.729978449	-4.288116765	0.067638808	-2.623538388	0.769892005	2.109599983	0.949912675	2.94260207	-0.792094372	-3.757287879	0.044217983	-3.073398302	0.373537863	1.609551121	0.66471703	0.684386569
DUSP5	0.526779906	3.260004522	0.72608877	0.974868204	0.390685169	2.503738469	0.54987188	0.200153051	-0.560156336	-2.36106633	0.204287292	-1.359710905	0.344529559	1.387776657	0.526625215	0.106601696	-0.486437768	-2.022596285	0.473025988	-0.108000906	-0.619847467	-2.639124801	0.193471803	-1.427607081	-0.736578929	-4.325512725	0.14929385	-1.74015026	1.605528376	4.147791087	0.967769818	3.402090909	-1.735213036	-8.285645575	0.002924086	-5.83184504	0.742091209	3.921833083	0.75999623	1.15265884
DUT	-0.656544103	-3.238068251	0.296414046	-0.86443277	0.545439934	3.595187846	0.676087299	0.735848169	-0.708510159	-3.071143272	0.193047228	-1.430330278	1.479981812	7.466972324	0.938385037	2.723255613	2.061273516	5.969445413	0.968120247	3.413385206	-0.549389613	-2.335230254	0.385808157	-0.464967083	0.543933566	2.929413728	0.724931067	0.969054837	-0.904994064	-1.975595451	0.041075587	-3.1503983	0.449758772	2.205435008	0.50991908	0.039681524	0.525287903	2.561621923	0.788506568	1.315946794
E2F1	-0.321750524	-1.399592039	0.099005794	-2.208320448	0.232698581	1.389495793	0.587508767	0.353676217	-0.257244278	-0.911215813	0.514900214	0.05961851	0.896314503	4.342025618	0.960529964	3.191943378	0.602781986	1.394231103	0.914489697	2.369729332	0.20228273	0.906837359	0.542567976	0.170685086	0.188548246	0.915927433	0.713471974	0.912306804	-0.328682325	-0.569920088	0.19035144	-1.447728229	0.162899435	0.828087979	0.651867889	0.627259882	0.223972384	0.671186127	0.79283248	1.34208421
EIF1AD	-0.383601022	-1.739236153	0.195291653	-1.415985814	0.307112356	1.914318853	0.626228925	0.516072488	-0.313722578	-1.181542099	0.417017951	-0.335027125	0.491448093	2.174376455	0.894354189	2.136009791	1.247642125	3.417124809	0.994257109	5.154033121	-0.307371646	-1.29137302	0.448335851	-0.207396817	0.368993068	1.938263348	0.81181517	1.461848076	-0.560170754	-1.134540864	0.04539136	-3.045979674	-0.326942655	-1.523875016	0.364826359	-0.5544769	0.286223541	1.061746213	0.802332619	1.400937534
EIF2S1	-0.325587887	-1.420664429	0.255048686	-1.071864411	0.223601316	1.3253349	0.718218407	0.935641433	-0.400670695	-1.597708341	0.21767215	-1.279283864	0.722603391	3.411978725	0.958964312	3.151411736	0.509346299	1.101128071	0.888449212	2.074997496	0.249515758	1.110559993	0.696543303	0.830891043	0.201112012	0.987109242	0.647640249	0.608682698	-0.747720365	-1.591990975	0.025793651	-3.63149477	-0.196649765	-0.898277374	0.451727699	-0.1936925	0.254664447	0.863746317	0.576070564	0.306663143
EIF2S2	-0.283506317	-1.189578859	0.27002164	-0.994512784	0.256494453	1.557322546	0.681172987	0.759167616	-0.313953444	-1.182647113	0.331882227	-0.699684295	0.651160692	3.029475507	0.955628793	3.069778771	0.599341768	1.383439314	0.938791631	2.730309617	0.27360111	1.214443477	0.509259819	0.03704351	-0.240600268	-1.515474775	0.441034922	-0.236962939	-0.712254158	-1.505485753	0.033118287	-3.37399055	-0.292516119	-1.358576974	0.342259053	-0.65324324	0.429264897	1.959179246	0.852159979	1.751643531
EIF5A	-0.386326554	-1.754203069	0.27043987	-0.992392012	0.364641387	2.320057729	0.689729238	0.798853771	-0.477100253	-1.963528821	0.234264277	-1.184387235	0.764747043	3.637615256	0.970335627	3.487695266	0.505909479	1.090346938	0.84380055	1.686782437	0.393348839	1.730932128	0.745490937	1.074706528	0.374260673	1.968107714	0.732461022	1.007144861	-1.797917433	-4.153514618	0.008355313	-4.776467219	-0.423575736	-1.987856029	0.313225578	-0.78508226	0.381166155	1.657410575	0.540947335	0.164156985
ELMSAN1	0.491198021	3.064611139	0.866979384	1.874511075	-0.306705986	-2.414799202	0.474436965	-0.102341372	-0.382080263	-1.508727576	0.1346854	-1.860151448	-0.317062509	-2.154378127	0.437520857	-0.251229675	0.506692682	1.092803807	0.810303188	1.451981415	-0.523129422	-2.221966388	0.073894763	-2.528345911	-0.306861139	-1.890885208	0.267442885	-1.007635282	-0.420221458	-0.793192138	0.153422322	-1.708007568	-0.517528667	-2.438968384	0.086652482	-2.355210785	0.862178365	4.675252817	0.940836211	2.766459377
ELOF1	-0.469380037	-2.210280667	0.115770829	-2.033103648	0.203459154	1.183276913	0.680213599	0.754753589	-0.399493887	-1.592075701	0.334478338	-0.687999067	0.458309469	1.996952724	0.871651406	1.915639626	1.194136065	3.249279001	0.9969821	5.800171748	0.265088727	1.177728382	0.675563948	0.733459368	0.213845013	1.059249877	0.653002773	0.632264589	-0.436498112	-0.832892339	0.273262998	-0.978129961	0.218162282	1.093430983	0.651714427	0.626583714	0.26274333	0.914432752	0.773088066	1.225830984
EMB	-0.431273315	-2.00102247	0.261636809	-1.037478514	-0.463827097	-3.522937864	0.234808835	-1.181353977	0.512266798	2.7719523	0.902642183	2.226933192	0.257347413	0.921004655	0.525740281	0.103052227	0.465471848	0.963496132	0.827318321	1.56673964	0.756642906	3.297870089	0.925848439	2.524599429	0.22955056	1.148231896	0.577700547	0.313340985	-1.216638965	-2.735724962	0.009677074	-4.628271451	0.366136808	1.8039265	0.779200418	1.261012868	0.319084247	1.267912346	0.609913879	0.446950226
EMP3	-0.322034763	-1.401152903	0.479321948	-0.082759411	0.381868772	2.441558472	0.533739257	0.135162425	-0.623259824	-2.663103248	0.159266445	-1.663696239	0.461251849	2.012706184	0.734855264	1.019397711	1.092552792	2.930617402	0.963017975	3.259640097	1.186742646	5.15295023	0.89194864	2.110801888	-0.711725405	-4.184701539	0.157907521	-1.673880288	-0.793818221	-1.704427727	0.092633186	-2.281899336	-0.368947942	-1.725562217	0.458861639	-0.164926272	0.501522772	2.412520895	0.791443426	1.333648056
ENO1	-0.616880379	-3.020259973	0.189933922	-1.450439589	0.363168823	2.309672078	0.692941791	0.813908666	-0.553206803	-2.327803265	0.328414826	-0.715363326	0.831867633	3.996977969	0.941757083	2.783124883	0.53623841	1.185487265	0.817954707	1.502551446	0.57060812	2.495476118	0.821694361	1.527869348	0.36583776	1.920386499	0.567586757	0.272011903	-2.095998924	-4.880561769	0.007003849	-4.954266869	0.327782685	1.61977026	0.68036632	0.755455767	0.434950044	1.994847522	0.639813271	0.574553783
ENO3	0.274834699	1.876479575	0.544581328	0.178800141	0.402194195	2.584908957	0.763800518	1.173629943	-0.693045863	-2.99712536	0.080672711	-2.433241825	0.406161277	1.717752025	0.718972946	0.939372785	-0.416749815	-1.803988693	0.42898393	-0.285997895	-0.83721974	-3.57668172	0.060075529	-2.75019694	-0.5889841	-3.48929314	0.162068883	-1.642914452	1.377926124	3.59264904	0.950402766	2.952950791	0.345689678	1.705750183	0.672784435	0.720805799	0.457897334	2.138817466	0.772006588	1.21967635
EPRS	0.506081157	3.146339983	0.795251045	1.356873223	0.270569775	1.65659252	0.518406745	0.073660268	-0.371186014	-1.456583618	0.203580021	-1.364067505	0.636107828	2.94888268	0.821947352	1.529597064	-0.327412829	-1.523743079	0.41376593	-0.348418717	-0.737865943	-3.148154942	0.039498993	-3.191179854	-0.345227028	-2.108252628	0.235024837	-1.180152167	-0.28559343	-0.464822458	0.260880026	-1.041399625	-0.804716888	-3.817894536	0.035835604	-3.292319886	0.802433328	4.30041598	0.896302139	2.156796078
EPSTI1	-0.315651438	-1.366099685	0.472774896	-0.109008231	0.338514245	2.135789073	0.636060324	0.55830528	0.366398264	2.073770882	0.663931609	0.680864461	-0.402728026	-2.613030122	0.199749296	-1.387861996	0.235565038	0.242290075	0.554227705	0.21776735	-0.505523643	-2.146030208	0.122895267	-1.965293904	-0.808551144	-4.733281594	0.020099456	-3.886758317	1.689932823	4.353661007	0.958636299	3.14310804	-0.371723042	-1.738886783	0.440491744	-0.23916658	0.568967598	2.835665755	0.925313529	2.516833671
ERDR1	-0.389987916	-1.774308971	0.385055506	-0.468144513	0.304621315	1.896750117	0.503153406	0.012613792	-0.465061769	-1.905908131	0.20940325	-1.328526223	0.902076751	4.372876616	0.942738314	2.80115699	1.100806204	2.956507938	0.961457058	3.2166769	0.337531729	1.490185148	0.493607754	-0.025570376	0.323635672	1.681284541	0.640774937	0.578729174	-0.875887878	-1.904602888	0.020601654	-3.861567095	0.351186794	1.732144432	0.537774626	0.151386965	0.423556526	1.923365261	0.821055086	1.523512187
ERH	-0.565785286	-2.739677791	0.253548152	-1.07977736	0.413333682	2.663473164	0.727995782	0.984477683	-0.683585361	-2.951843857	0.171533461	-1.574798096	0.995437568	4.872729139	0.932778244	2.63017054	1.318652076	3.639879442	0.970497528	3.493334807	-0.415153619	-1.756251694	0.504531722	0.018127385	0.439468196	2.337550248	0.656032373	0.64566259	-1.073266608	-2.386027088	0.042931993	-3.104257142	0.305427333	1.512431667	0.626812	0.518564341	0.407363849	1.821773362	0.743526015	1.064376519
ETV3	0.649131127	3.931880634	0.833243382	1.608790404	-0.386624329	-2.978444691	0.359331819	-0.578265417	-0.486836752	-2.010131352	0.378621627	-0.495402832	-0.468792354	-2.966737619	0.298054972	-0.856577153	-0.603214145	-2.388917885	0.190048302	-1.449696356	0.477736336	2.094907168	0.499838872	-0.000644512	-0.737018316	-4.328002137	0.127742321	-1.921069764	2.490261997	6.305734732	0.998009933	6.217594679	-1.129053526	-5.375187763	0.014267879	-4.235373817	0.787004475	4.203616263	0.826144978	1.558548528
EVI2A	0.454066705	2.860709256	0.811120617	1.457308144	0.329540916	2.072502268	0.611112508	0.451991003	-0.432514781	-1.75012606	0.14166617	-1.801519725	0.274889982	1.014927326	0.528766987	0.115195164	-0.586646336	-2.336945504	0.080980619	-2.429097358	-0.297246078	-1.247700031	0.377333837	-0.500880217	0.633817712	3.438665197	0.824937206	1.550162536	-0.871352242	-1.893540068	0.059604006	-2.758578265	-0.355135706	-1.659243154	0.224930631	-1.237160487	0.409323061	1.834065341	0.658024765	0.654504245
EWSR1	-0.332937717	-1.461025084	0.357013901	-0.588348385	0.295870043	1.83502943	0.709796284	0.894394858	-0.565778371	-2.387975496	0.136132327	-1.847792191	0.666548659	3.111862465	0.930146686	2.588944779	0.749533948	1.8545846	0.953592	3.022764041	-0.377659053	-1.594532405	0.323992951	-0.735481746	0.350950963	1.836043222	0.566201416	0.266369541	-1.005252959	-2.220135776	0.021650152	-3.810854845	0.215063586	1.078552683	0.552461417	0.210620843	0.453177207	2.109203671	0.820658213	1.520813309
EXOSC5	-0.508254575	-2.423755233	0.27423517	-0.973240015	0.416848963	2.688265628	0.69442372	0.820882884	-0.697997503	-3.020825765	0.167484154	-1.60356351	0.77697873	3.70310354	0.947491719	2.892847313	0.537520767	1.189509955	0.845971851	1.703350711	-0.396115292	-1.674136738	0.472449648	-0.110313141	0.433542175	2.30397553	0.783144751	1.284087469	-1.823267422	-4.215345487	0.005878125	-5.130622027	0.418140257	2.053619598	0.770569181	1.211527894	0.443040356	2.045605664	0.764004643	1.174761738
EXOSC8	-0.532284451	-2.555712227	0.098373534	-2.215428516	0.369981804	2.357722449	0.560759537	0.244245167	0.375693898	2.118263267	0.547766874	0.191651974	0.641110458	2.975666688	0.886610604	2.056578008	1.593328829	4.501526551	0.995324807	5.36079865	0.376424082	1.657933289	0.769780967	1.207074841	0.306949722	1.586747905	0.666717382	0.69337541	-0.787433472	-1.688854758	0.035690524	-3.296527065	0.307775943	1.523708455	0.597309841	0.394268546	0.291345061	1.093878326	0.75606223	1.131210534
EZH2	-0.416250846	-1.918528497	0.286998392	-0.910007061	0.351792636	2.229438476	0.543590216	0.17480463	-0.502077397	-2.083078783	0.077038156	-2.483287062	0.508464957	2.265484511	0.893281643	2.124708734	1.870507359	5.37102161	0.997490438	5.985134312	-0.395192977	-1.670158662	0.381825277	-0.481808027	0.325923714	1.694247767	0.689728991	0.798852616	0.351543379	1.089210639	0.765519556	1.183182572	0.337224529	1.665105008	0.765450994	1.182800645	0.231682319	0.7195578	0.741154701	1.051978794
FABP5	-0.699971313	-3.476543229	0.062816528	-2.702660846	-0.49867328	-3.768699895	0.443465496	-0.227109171	0.412984342	2.296749291	0.76103765	1.158376825	0.456828824	1.989025371	0.776015474	1.242595491	0.533311658	1.17630619	0.845748862	1.701640425	-0.420882246	-1.780960062	0.470639476	-0.117577361	0.452051425	2.408842333	0.646671311	0.604439392	2.958319119	7.447367499	0.999910893	9.325577948	0.480582182	2.353432743	0.550814804	0.203963377	-0.477181156	-3.727809841	0.467977339	-0.128266212
FAM107B	0.382854236	2.469655076	0.73661623	1.028454869	0.392691137	2.517886093	0.639927683	0.575050281	-0.762101797	-3.327652917	0.048495562	-2.976572072	0.353450819	1.435540962	0.54450486	0.178491823	0.496343722	1.060339641	0.786498254	1.303945491	-0.742551911	-3.168366173	0.091986405	-2.289618559	-0.39873153	-2.411390031	0.232497057	-1.194264746	-0.287433797	-0.469311276	0.268281889	-1.003357095	-0.300700464	-1.397873875	0.264677459	-1.021797286	0.719156664	3.777943099	0.954057031	3.033322618
FAM177A	-0.511676727	-2.442547541	0.09631536	-2.238852644	-0.448634046	-3.415784811	0.404635428	-0.386187461	0.373105884	2.105876062	0.599654618	0.404026223	0.375910481	1.555789681	0.602158375	0.414466493	0.436707817	0.873264818	0.881744448	2.009054295	0.46019775	2.019260801	0.887016616	2.060622954	0.397865105	2.101841998	0.558762215	0.236140082	2.87341876	7.240288007	0.999893071	9.143238568	0.420886142	2.066803884	0.647442358	0.607815636	0.390424389	1.715496188	0.806207088	1.425550518
FAM49A	0.432805511	2.743956123	0.763190852	1.170253599	0.281690714	1.735025923	0.5178041	0.071246524	-0.506624496	-2.104842901	0.14197645	-1.798970347	0.354051727	1.438758212	0.538426545	0.154009872	-0.38929667	-1.717869562	0.487431403	-0.050284982	-0.735248544	-3.136865733	0.078841893	-2.458187194	-0.588857695	-3.488576976	0.155334364	-1.693360874	1.504872185	3.902281724	0.985124988	4.193085774	-0.509154424	-2.398759689	0.183968544	-1.489688115	0.591687915	2.978211681	0.804530301	1.414853256
FCER1G	0.307762993	2.057301095	0.564784172	0.260601599	-0.327077344	-2.558473652	0.299493015	-0.849713244	0.622523337	3.299681375	0.9464637	2.872372687	-0.437077724	-2.79693793	0.110857456	-2.082012369	-0.580601782	-2.317984043	0.046472251	-3.021313141	0.746640413	3.25472794	0.944398288	2.832334001	0.272967885	1.394218956	0.626107405	0.515553354	-0.815876138	-1.75822894	0.176899178	-1.537498745	0.328810148	1.624703596	0.719063795	0.939822465	-0.282156834	-2.504238749	0.413169226	-0.350879229
FCGR2B	-0.315256265	-1.363929643	0.200724584	-1.38177185	-0.30001373	-2.367600275	0.344621512	-0.642766164	0.722559804	3.778493358	0.947931521	2.901722512	-0.323324867	-2.187906706	0.244824466	-1.126408729	0.267370737	0.342062948	0.69356131	0.816821942	1.167520499	5.070042428	0.960991944	3.204197827	0.209361139	1.033845851	0.653138905	0.632865428	0.2215828	0.772225279	0.622320835	0.499410704	0.199704525	1.004806584	0.633477256	0.547163522	-0.288053556	-2.541234432	0.464484859	-0.142300201
FEN1	-0.370601203	-1.667849309	0.097962246	-2.220074216	-0.305389948	-2.405517493	0.433393784	-0.268017811	0.278421857	1.652682861	0.656155813	0.646209669	0.587581151	2.68907152	0.916744839	2.398919051	1.412344719	3.933788533	0.987603368	4.377856366	0.278767891	1.236728524	0.647109768	0.606358888	0.255007549	1.292462105	0.678723671	0.74791249	-0.373890946	-0.680187918	0.210008554	-1.324873852	0.259328704	1.291090401	0.614493511	0.466240344	0.233017343	0.727933663	0.761186848	1.1591974
FFAR2	0.64004131	3.881965064	0.555892029	0.224506371	0.645131725	4.298290869	0.723172762	0.960254521	-0.83320253	-3.667967641	0.147353586	-1.755509894	0.666474394	3.111464854	0.545738455	0.183466717	1.086452346	2.911480608	0.951560539	2.977788527	-1.182212517	-5.064683663	0.07509567	-2.510927409	-0.904255528	-5.27550845	0.141555693	-1.80242858	-1.317079639	-2.98070866	0.055733771	-2.829821892	1.467411314	7.09166502	0.961858308	3.227559198	0.876989077	4.768174352	0.877554868	1.96947645
FGL2	0.644898973	3.908640303	0.861418034	1.827117948	0.469773453	3.061529749	0.602024402	0.413907287	-0.624134964	-2.667291998	0.12387158	-1.956267297	-0.424819288	-2.731306435	0.476904558	-0.092447553	0.495477129	1.057621183	0.563789741	0.25655701	-0.89350804	-3.819461006	0.052082075	-2.901447092	-1.050329331	-6.103110445	0.050160555	-2.941063995	-0.388469553	-0.715746432	0.309749549	-0.801290442	-0.388009064	-1.817083655	0.2642544	-1.023972133	0.776441137	4.137342505	0.863098782	1.841269515
FKBP2	-0.608479153	-2.97412571	0.080936903	-2.429684904	-0.325044979	-2.544139854	0.520245417	0.081025969	0.345598632	1.974216057	0.67010795	0.70867334	0.407085968	1.722702804	0.811205286	1.457860896	1.265371281	3.472740279	0.996685413	5.706102093	0.553812906	2.423036021	0.849869084	1.733574629	0.227484071	1.13652391	0.676727072	0.738771103	-0.753628722	-1.606401979	0.066744487	-2.63780732	0.313378957	1.550611167	0.554116325	0.217316537	0.264424261	0.924978812	0.585550859	0.345602777
FKBP3	-0.429826045	-1.993074969	0.333996253	-0.690165524	0.406917804	2.618223468	0.714772993	0.918679621	-0.677591034	-2.923152761	0.126208602	-1.934905563	0.906695668	4.397606235	0.939015947	2.734220059	1.080006886	2.891261527	0.959790316	3.172606965	-0.407887819	-1.724913289	0.446782477	-0.213679426	0.350227009	1.831941556	0.547161652	0.189209071	-1.239780178	-2.792168429	0.016306672	-4.099739818	0.299799754	1.485411007	0.5539836	0.216779362	0.473400382	2.236082677	0.79643906	1.364185198
FKBP4	-0.503271538	-2.396391519	0.121759085	-1.975876568	0.361834736	2.300263071	0.541206649	0.16520129	-0.368221478	-1.442394243	0.464412386	-0.142591569	0.616080733	2.841657889	0.911217739	2.328595007	0.618284725	1.442862415	0.903997914	2.242457129	0.344827277	1.521651864	0.808577543	1.44079378	0.591932258	3.201357171	0.884306676	2.033860985	-0.840460671	-1.818192793	0.023637249	-3.72101036	0.2803474	1.392011078	0.679814683	0.752920294	0.294032968	1.110742095	0.662291146	0.67352111
FLNB	0.310565453	2.07269045	0.675314699	0.732322393	0.341363562	2.155884642	0.761831444	1.162746687	-0.459346529	-1.878552854	0.091973368	-2.289774649	0.342620344	1.377554744	0.724167988	0.965231365	-0.271803159	-1.349298351	0.494774895	-0.02090118	-0.596359544	-2.537818112	0.072089627	-2.555024977	-0.387554368	-2.348064219	0.172972771	-1.564703431	-0.230035593	-0.329311975	0.301230872	-0.841443413	-0.296091043	-1.375741867	0.236602088	-1.171399629	0.708815806	3.713065166	0.981441243	3.968080395
FLT3	-0.385210223	-1.748072877	0.159670438	-1.660682225	0.256527583	1.557556209	0.507755675	0.031025187	-0.367914329	-1.44092411	0.305812468	-0.81977008	0.182071394	0.517977889	0.661048804	0.667971539	0.231187765	0.228558791	0.83644194	1.631989075	0.176333725	0.794915685	0.801019637	1.392679324	0.917144112	5.043891388	0.96894594	3.440479253	0.358056133	1.105095822	0.89947783	2.191436106	0.272444372	1.354064908	0.525763062	0.103143593	0.177053815	0.376821791	0.772314164	1.221424651
FOS	0.772162866	4.607493728	0.805074515	1.41831748	-0.191277155	-1.600706495	0.373293244	-0.51811445	-0.361793747	-1.411628715	0.385459271	-0.46643967	0.482975255	2.129013001	0.612179876	0.456484519	-0.403408907	-1.762138938	0.450952046	-0.196824779	-0.834597492	-3.565371599	0.070725076	-2.575604446	-0.415428395	-2.505988501	0.40379087	-0.389694401	-0.193070003	-0.239149627	0.370277303	-0.531027368	-1.628055381	-7.771131115	0.006179983	-5.080240655	0.681961195	3.544580921	0.727993412	0.984465712
FOSB	0.849757888	5.03359689	0.849228069	1.72855948	-0.393068546	-3.023894259	0.486475888	-0.054109646	-0.44959832	-1.831894274	0.319222399	-0.757347638	0.501484464	2.228111047	0.572201791	0.290840102	0.51010028	1.10349327	0.524910427	0.099724271	-0.79965398	-3.41465536	0.082434542	-2.409719376	-0.648578235	-3.826932226	0.139302845	-1.821092401	-0.594951141	-1.21937331	0.135737454	-1.851154064	-1.352580941	-6.44844835	0.013790901	-4.26985938	1.062719339	5.933435061	0.837460809	1.639455318
FOSL2	0.650187577	3.937681995	0.847984951	1.718883364	0.344753727	2.179794686	0.490081511	-0.039679162	-0.419474191	-1.687708916	0.329190003	-0.711850832	0.572569228	2.60869789	0.700165199	0.848084645	-0.347889096	-1.587976093	0.329892134	-0.708672958	-0.585516063	-2.49104867	0.099602216	-2.20165224	-0.430652279	-2.59224159	0.17425668	-1.555754587	-0.707181657	-1.493113476	0.06345642	-2.691842676	-0.960814801	-4.567394264	0.024139261	-3.699480283	1.0376484	5.776141473	0.920749494	2.452574208
FSCN1	-0.704919636	-3.503716318	0.33820689	-0.671295176	-0.674781841	-5.010752632	0.426105229	-0.297759721	-0.684292217	-2.955227135	0.37044675	-0.530300729	0.70146006	3.298777627	0.76545604	1.182828752	0.647642612	1.534956623	0.52005382	0.080258332	-0.696038628	-2.967747899	0.352089627	-0.609866606	1.263354679	7.005396807	0.949425711	2.932413957	4.496450787	11.19900684	0.997662413	6.05629587	0.678004173	3.301348871	0.536016026	0.144314049	0.685314303	3.565618119	0.632381831	0.54244856
FTH1	0.411846059	2.62885997	0.667746658	0.698011092	-0.31193419	-2.45167251	0.322736287	-0.74122519	0.754514947	3.931442634	0.950658221	2.958383447	-0.349720059	-2.329226201	0.280132159	-0.943806153	-0.501378956	-2.069466037	0.091366577	-2.297061999	-0.244678368	-1.020968171	0.295684794	-0.867931992	0.675897784	3.677075856	0.872335087	1.92176466	-1.294664645	-2.926036504	0.033358877	-3.366503374	-0.530247467	-2.500037343	0.109323479	-2.09767013	0.392612833	1.729226357	0.552491368	0.210741983
FXYD5	-0.689833959	-3.420875243	0.201820194	-1.374956722	-0.564736933	-4.234631477	0.39339941	-0.433045162	0.917375345	4.710953475	0.899962495	2.196807923	0.524561679	2.351666139	0.66154191	0.670173063	0.59638268	1.374156805	0.659789938	0.66235825	2.015298407	8.726626743	0.976905841	3.744810538	0.466036306	2.488075675	0.635004017	0.553744978	-1.760229098	-4.061589431	0.02412437	-3.700112604	-0.625900505	-2.959312707	0.320546161	-0.751263003	0.634953319	3.249656274	0.642338374	0.585527865
G3BP1	-0.32089403	-1.394888712	0.377713067	-0.499266468	0.342484469	2.16379014	0.666508321	0.69243471	-0.563316752	-2.376193263	0.130496103	-1.896579454	0.817467894	3.919881967	0.955862893	3.075313637	0.833651091	2.118455833	0.953574992	3.022379793	-0.345211086	-1.454579799	0.469728097	-0.121235891	0.334704526	1.743996713	0.586904123	0.35118176	-0.964694454	-2.121209991	0.048661605	-2.972979501	-0.410609019	-1.925596705	0.275278825	-0.968002501	0.403142658	1.795289857	0.784438624	1.291722655
GADD45B	0.758686018	4.533487339	0.817587841	1.500089612	-0.466003446	-3.53828715	0.388509325	-0.453582533	-0.615377712	-2.625376512	0.27635575	-0.962610921	-0.534899603	-3.320674921	0.377587767	-0.49979959	-0.769698368	-2.911170489	0.174023387	-1.557376759	0.685694524	2.991859826	0.685176234	0.77766307	-0.932802347	-5.437244529	0.133817535	-1.867618389	2.824297839	7.120477731	0.995339678	5.363999474	-1.203665535	-5.733435226	0.036320878	-3.278365652	0.784742145	4.189422541	0.696640473	0.831350797
GAPDH	-0.78210285	-3.927558086	0.138292734	-1.829542916	0.288941519	1.786164163	0.710044048	0.895597986	-0.540848188	-2.268650308	0.393488933	-0.432670033	0.770760468	3.669811053	0.879554379	1.988217015	1.32746175	3.667514944	0.990413397	4.637755871	0.417350313	1.834453828	0.70040282	0.849216786	-0.466716066	-2.79656613	0.402741854	-0.394053629	-0.91841621	-2.008333256	0.188399986	-1.460440339	0.247786148	1.23566914	0.649644755	0.617478056	0.365540656	1.559377117	0.694864468	0.822960771
GAR1	-0.350053892	-1.555016374	0.17860876	-1.52580182	0.22837596	1.359009352	0.661359295	0.669357575	-0.319237286	-1.207937559	0.334966219	-0.685808149	0.697638125	3.278315039	0.955082558	3.056971599	0.635525148	1.49694475	0.943589656	2.817038846	0.230278963	1.027589017	0.714267372	0.916200854	0.196961165	0.963592025	0.668724659	0.702422528	-0.673956407	-1.412074149	0.0173522	-4.036531444	-0.207343958	-0.949625242	0.513481902	0.053940682	0.211120517	0.590554269	0.710441719	0.897530324
GCH1	0.488295251	3.048670949	0.858099388	1.799593034	0.18297791	1.038827466	0.500169057	0.000676229	-0.635348448	-2.720963929	0.059665629	-2.757479395	0.322062154	1.267486482	0.603103079	0.418411524	-0.340450056	-1.5646402	0.334750631	-0.686776091	-0.397308898	-1.679284924	0.21141994	-1.316387546	-0.310812622	-1.913272897	0.471501747	-0.114116692	0.216835126	0.760645281	0.542400318	0.170009579	-0.957004554	-4.549099473	0.029551931	-3.49160882	0.502105494	2.416176853	0.758225186	1.142973646
GCNT2	0.48242799	3.016451636	0.737650523	1.033792672	0.398306137	2.557487387	0.589187231	0.36060645	-0.616228136	-2.629446958	0.10409099	-2.152573433	0.512580303	2.287518017	0.694754319	0.822441321	-0.435058454	-1.861421969	0.50028346	0.001133838	-0.570952382	-2.42823348	0.178129406	-1.529072669	0.453158072	2.415112198	0.620635442	0.492246221	-0.883386547	-1.922892806	0.067632592	-2.623636955	-0.982576813	-4.671883952	0.054902302	-2.845733021	0.833373578	4.494533279	0.948778624	2.919018563
GM14548	0.340537145	2.237276168	0.724089021	0.964836068	0.38123032	2.437055618	0.67753197	0.742452738	-0.761835686	-3.32637921	0.037657712	-3.240832417	-0.286519425	-1.990850879	0.488792223	-0.044838618	0.494859235	1.055682882	0.795408333	1.357839484	-0.592248145	-2.520085076	0.144511581	-1.778312906	-0.3868036	-2.343810636	0.268769502	-1.000874585	-0.583869188	-1.192343443	0.138383946	-1.828777716	-0.261069981	-1.207589226	0.439114728	-0.244755661	0.604196013	3.05668675	0.893151963	2.123349123
GM42418	-0.17048998	-0.568964068	0.333983527	-0.690222735	-0.165448099	-1.418540164	0.494783444	-0.020866982	-0.170983393	-0.498338919	0.464530438	-0.142116962	0.209498758	0.664823617	0.854284789	1.76861051	0.270602073	0.352199483	0.938115107	2.718596566	-0.324641017	-1.365858225	0.059680262	-2.757218621	-0.311323199	-1.916165645	0.083686342	-2.393282945	0.157811026	0.616680275	0.777881737	1.253364545	0.172733645	0.875306663	0.590374988	0.365515772	0.621730297	3.166695819	0.980399452	3.912402584
GM5547	0.278241297	1.895186471	0.67744923	0.742074061	0.278962511	1.715784539	0.577329008	0.311818228	0.296773656	1.740521439	0.668860563	0.703036067	-0.253666164	-1.814954977	0.286094255	-0.914429626	-0.387613908	-1.712590824	0.127864831	-1.919970721	-0.479760251	-2.034909106	0.076759819	-2.487208109	-0.221364202	-1.406490094	0.424739147	-0.303348385	-1.078106989	-2.397833204	0.013357214	-4.302251431	0.314471205	1.555855565	0.656127515	0.646084247	0.646510904	3.322167883	0.980468905	3.916023122
GM6377	1.172520764	6.80600803	0.936841021	2.696858583	0.492981748	3.225212458	0.543633063	0.17497733	-0.614501674	-2.621183463	0.132544784	-1.878643304	0.541672315	2.443276249	0.557201086	0.229810442	-0.506500677	-2.085532616	0.340986742	-0.658900057	-0.885255489	-3.783866602	0.057077039	-2.804582662	-0.41892483	-2.525798052	0.275560075	-0.966593174	-0.44466251	-0.852806028	0.226517204	-1.228082532	-0.713453551	-3.379696195	0.125681768	-1.939691356	0.898781436	4.904898324	0.70705838	0.881139897
GMNN	-0.409822194	-1.883226373	0.130819562	-1.893731762	0.334913869	2.110396458	0.539239438	0.157281179	0.353707039	2.013025925	0.598488719	0.399172045	0.655007359	3.050070508	0.91456322	2.370669904	1.72306751	4.908510245	0.989617821	4.557228042	-0.38946448	-1.645450856	0.258202417	-1.055332568	0.28791544	1.478906463	0.506799916	0.02720134	0.370557481	1.135587717	0.486746745	-0.053025442	0.280372548	1.392131825	0.64132459	0.581117881	0.281302554	1.03087223	0.78229055	1.279064846
GNGT2	0.548409005	3.378777956	0.698732644	0.841270089	0.642877459	4.282392058	0.750489241	1.101223281	-0.40742513	-1.630037596	0.507617522	0.030472447	-0.404493864	-2.622484394	0.37466898	-0.512238225	-0.577369572	-2.307844764	0.16033418	-1.655743718	-0.952479025	-4.073811084	0.06484139	-2.668772022	-0.843152416	-4.929320041	0.088837995	-2.327906281	-1.072585865	-2.384366696	0.060141622	-2.749027063	0.55431515	2.70745951	0.605783468	0.429622278	0.83591197	4.510459005	0.921310077	2.460281544
GNL2	-0.294385111	-1.249318364	0.095791272	-2.244888656	0.190873614	1.094514032	0.642086772	0.584432874	-0.252618239	-0.889073857	0.330471865	-0.706051659	0.239647986	0.826242166	0.886004599	2.050564036	0.212588069	0.170212482	0.783559723	1.286532632	0.196564368	0.882173267	0.628539778	0.525957534	0.186397914	0.903744419	0.72238994	0.95634761	1.364266273	3.559331453	0.99952476	7.651215273	-0.255987606	-1.183186344	0.330741059	-0.704835273	0.21699079	0.627384013	0.818520062	1.506352793
GOT1	-0.256313167	-1.040251147	0.168759837	-1.594442133	-0.216367516	-1.777662979	0.381938914	-0.481326612	0.764043305	3.977048926	0.978539513	3.819847718	0.223291984	0.738672355	0.677734703	0.743380806	0.228543769	0.220264707	0.697652577	0.836144474	0.456273524	2.002335068	0.877419436	1.968216662	-0.225070325	-1.427487663	0.374786794	-0.511735408	0.129058021	0.546549148	0.54966852	0.199331472	-0.520007132	-2.45086866	0.052637691	-2.890249179	0.22158735	0.656222559	0.588328968	0.357061695
GPCPD1	0.471965191	2.95899651	0.860460098	1.819116651	-0.325950565	-2.550526742	0.403470191	-0.391026607	-0.347060998	-1.341112262	0.200216047	-1.384944617	-0.316504317	-2.151389577	0.308111339	-0.808963841	0.332634155	0.546790995	0.651703781	0.626536813	-0.680506116	-2.900754012	0.048801611	-2.969959321	-0.27199133	-1.693325321	0.289533602	-0.897650294	0.538257896	1.544623879	0.820492943	1.519690786	-1.042417445	-4.959207062	0.012845239	-4.341853579	0.596847936	3.01058535	0.849094138	1.727513851
GPD2	0.380470561	2.456565426	0.761510993	1.160981393	0.269070119	1.646015798	0.578305162	0.315819771	-0.417946211	-1.680395432	0.091542947	-2.294939391	0.555519441	2.517413568	0.881973419	2.011252054	-0.218358383	-1.181644785	0.437412128	-0.251671505	-0.366062799	-1.544516145	0.188534743	-1.459559269	-0.283119633	-1.75637431	0.22992123	-1.208756034	-0.347519089	-0.615864622	0.208591745	-1.333434991	-0.570117515	-2.691472254	0.069543469	-2.593723344	0.65011687	3.3447915	0.920050006	2.443026658
GPR171	-0.197181026	-0.715534541	0.126319693	-1.933898591	-0.163505255	-1.404837744	0.506084663	0.024339853	0.148435081	1.030517482	0.730003416	0.994639908	0.161326235	0.40690859	0.815455625	1.485857054	0.140958793	-0.054484942	0.691036631	0.804970109	0.327318768	1.446135224	0.950475831	2.954501917	0.739157424	4.035482379	0.957305338	3.110048503	-0.3009252	-0.502218002	0.02518772	-3.655888353	-0.197227857	-0.901053067	0.215490604	-1.292141244	0.166111019	0.308167334	0.531759733	0.127210204
GPR35	0.550570095	3.39064531	0.885644093	2.046999595	0.345408386	2.184411846	0.56535808	0.26293678	-0.358323792	-1.39502021	0.185523208	-1.479365951	0.352558404	1.43076298	0.558117565	0.233525768	-0.344539203	-1.577467648	0.442064644	-0.232786982	-0.62801022	-2.674331892	0.041724572	-3.134045028	-0.413359652	-2.494267745	0.143589661	-1.78578997	-0.41074064	-0.770067585	0.140308668	-1.812728638	-0.444996658	-2.090707985	0.132641507	-1.877802324	0.741329752	3.917055747	0.921940112	2.469003939
GPSM3	0.317943025	2.11320344	0.566616745	0.268060689	0.527895837	3.471453407	0.865445356	1.861273848	-0.647058734	-2.777013744	0.09298465	-2.277724948	0.360364034	1.472554215	0.570825412	0.285219605	0.360489617	0.634172174	0.651987241	0.627785848	-0.5228249	-2.22065294	0.179204431	-1.521746849	-0.433020805	-2.605660814	0.30129165	-0.841154682	-1.576993855	-3.614662448	0.009038471	-4.697185726	0.384890504	1.893971845	0.687160153	0.786875995	0.610915721	3.098845805	0.902017105	2.219840563
GPX4	-0.564854018	-2.734563852	0.153519633	-1.707258544	-0.569715083	-4.269741211	0.230762639	-1.204009938	0.298197274	1.747335412	0.706368882	0.877813317	0.166296408	0.433518829	0.730608247	0.997710749	0.400077638	0.758357798	0.854719413	1.772106286	0.357894695	1.57801346	0.804239678	1.413006266	0.622128485	3.372438212	0.906923235	2.276633228	0.536745373	1.540934702	0.907574731	2.284375502	-0.561494466	-2.650068929	0.241902771	-1.142275775	0.301117625	1.155190816	0.5773604	0.311946875
GRASP	0.387296148	2.494047264	0.67624429	0.736565136	0.296296482	1.838037008	0.564056852	0.257643206	-0.655511342	-2.81747109	0.128048341	-1.918326129	0.473221293	2.076790424	0.679725388	0.752510087	-0.486761123	-2.023610631	0.386232558	-0.463176428	-0.639461695	-2.723723702	0.184818731	-1.484034991	-0.295690356	-1.827595537	0.443495971	-0.226985694	1.361597964	3.552823212	0.957846212	3.123362693	-1.618337014	-7.724468647	0.002185806	-6.123582465	0.622173955	3.169479301	0.732051435	1.005055736
GRK2	0.250717078	1.744040736	0.64872388	0.613434592	0.254551569	1.54361984	0.541902439	0.168003805	-0.354054205	-1.374584366	0.126846921	-1.929129872	0.296823953	1.132361504	0.689931181	0.799797586	0.658520647	1.569080469	0.970932166	3.508624412	-0.238138988	-0.992762913	0.376349446	-0.505072112	-0.352857492	-2.151484115	0.147265219	-1.756213399	-0.722079164	-1.529449815	0.010389934	-4.556473499	-0.271171499	-1.256091382	0.275009228	-0.969354271	0.641017006	3.287699494	0.955594912	3.068980036
GSN	-0.545399977	-2.627734465	0.437523319	-0.251219671	0.947342318	6.429711917	0.893723087	2.129347907	-1.207113308	-5.457644617	0.081491766	-2.422248883	0.993530905	4.862520889	0.894666324	2.139317643	0.690478576	1.669330882	0.666753594	0.69353838	-0.966836352	-4.135736239	0.188935045	-1.456944863	-0.664795808	-3.918815202	0.463744905	-0.145275344	-2.728508482	-6.42330859	0.008640457	-4.742621781	0.606220934	2.95668367	0.657890262	0.653906584	0.637954078	3.268482863	0.621269397	0.494939658
GSR	-0.648722117	-3.195114813	0.085881032	-2.364997735	-0.537686134	-4.043848483	0.37775859	-0.499072796	1.134893105	5.752074914	0.955767911	3.073064587	0.323135703	1.273234249	0.667311412	0.69604994	0.313315395	0.48618902	0.504508897	0.018036076	0.58269722	2.547618095	0.80223565	1.400326219	1.1242809	6.217454444	0.898445695	2.180072589	0.315895918	1.002263324	0.594694539	0.383406888	-0.393144988	-1.84174365	0.513087876	0.052363466	0.471397455	2.223516428	0.516648807	0.066619858
GYPC	0.25723594	1.779838231	0.697616787	0.835974808	-0.231368205	-1.883459349	0.460348863	-0.158938287	-0.280379535	-1.021949816	0.28406364	-0.924392984	0.272809319	1.003787481	0.519306664	0.07726507	-0.280283297	-1.375900116	0.286365973	-0.913099646	-0.343599588	-1.447629184	0.171918429	-1.572091551	-0.260353314	-1.627388481	0.382020462	-0.480981172	1.991212828	5.088509619	0.999848517	8.794887315	-0.296219684	-1.376359533	0.259936707	-1.046297547	0.354150675	1.487917045	0.862989642	1.840346157
H13	-0.332814202	-1.460346814	0.23807367	-1.163269709	0.276352677	1.697377985	0.545303143	0.181710919	0.297083467	1.742004312	0.851396938	1.745599716	0.268953544	0.983143715	0.544830277	0.179803961	-0.507731445	-2.089393474	0.07823862	-2.466522995	0.886099386	3.856233935	0.982721551	4.040865805	0.489203029	2.619330052	0.836348252	1.631304412	-0.71069248	-1.501676683	0.057420873	-2.798212	0.255795787	1.274127196	0.633415042	0.546895578	0.328328945	1.325913037	0.812924158	1.469123709
H2-AB1	0.355463614	2.31924297	0.63969869	0.574056614	-0.355461762	-2.758662355	0.261661455	-1.03735094	0.61432793	3.260455086	0.914513253	2.370030598	-0.40472013	-2.62369582	0.193536497	-1.427192531	-0.551470614	-2.226601039	0.059209034	-2.765646835	0.73686227	3.212553449	0.938952669	2.733115585	0.431312286	2.291341775	0.66740338	0.696464226	-1.488052298	-3.397726115	0.050048712	-2.943413934	0.32821211	1.621832132	0.552469712	0.210654393	-0.399568974	-3.240875588	0.18853931	-1.459529417
H2-DMA	0.506363696	3.14789151	0.540761154	0.163407255	-0.546390892	-4.105241117	0.33832122	-0.670784413	0.789169417	4.097311902	0.912487555	2.344393433	-0.693874659	-4.17182517	0.100875802	-2.187531098	-0.677613345	-2.622304419	0.113425401	-2.056219911	0.922329238	4.012498335	0.937059416	2.700555519	0.5749409	3.105090205	0.752795373	1.113576997	-2.375421381	-5.562097886	0.016113606	-4.111846421	0.624706256	3.045440421	0.784040713	1.289371046	-0.548909463	-4.177829012	0.397621741	-0.415384433
H2-DMB1	-0.673998285	-3.333915662	0.358526584	-0.581764934	-0.770760104	-5.687665006	0.228775867	-1.215236256	1.27264535	6.411408728	0.931697731	2.613065455	-0.722502233	-4.325096806	0.29539353	-0.869330982	0.781710141	1.955519695	0.755623838	1.128834997	1.964704957	8.508410139	0.968343404	3.420640244	0.595590015	3.222080715	0.69361275	0.817063985	-1.945092736	-4.512488216	0.067314775	-2.628688009	-0.585742781	-2.76649653	0.438770474	-0.246153522	0.681329467	3.540617492	0.561381315	0.246769945
H2-DMB2	0.671070057	4.052355468	0.7479385	1.08764765	0.688553925	4.604537549	0.76554232	1.183309394	-0.821624666	-3.61255165	0.109299928	-2.097912019	0.611437317	2.816797101	0.570259254	0.282908979	-0.642177822	-2.511144972	0.287751145	-0.906331338	-1.538024672	-6.599351098	0.05699144	-2.806174277	0.604050569	3.270015194	0.653293722	0.63354887	-2.079076457	-4.839286374	0.035738048	-3.295147109	0.579622361	2.828971372	0.583514793	0.337218858	-0.592314321	-4.450148531	0.425477239	-0.30032826
H2-EB1	0.266207473	1.82910426	0.639140472	0.571635499	-0.273279357	-2.179048961	0.267115064	-1.009309195	0.610367964	3.241501206	0.950995663	2.965600706	-0.376511056	-2.472664826	0.127657914	-1.921827506	-0.461899176	-1.945619961	0.068818314	-2.604984512	0.530109308	2.320799095	0.864176737	1.850422802	0.302525842	1.56168378	0.585003617	0.343348225	-0.636014468	-1.319530399	0.124685154	-1.948791858	0.261602286	1.302006939	0.626086163	0.515462614	-0.300093158	-2.616770183	0.25043656	-1.096285323
H2-EB2	0.430371758	2.730591479	0.862592316	1.83698987	-0.30643797	-2.412908946	0.470560292	-0.117895197	-0.401081855	-1.599676309	0.17197224	-1.571713613	-0.298035997	-2.052510448	0.404643827	-0.386152597	-0.361484002	-1.630622629	0.274532481	-0.971746721	-0.757578509	-3.233177986	0.045324773	-3.047517448	-0.620809515	-3.669604576	0.119702539	-1.995250053	1.293266798	3.386157447	0.990245699	4.620244785	-0.309232902	-1.438842132	0.472859922	-0.10866712	0.498429879	2.393116267	0.798066238	1.374251867
H2-K1	0.210323491	1.522224509	0.53400412	0.136226761	-0.316369371	-2.482952807	0.194511741	-1.420956098	0.377746512	2.128087846	0.893261708	2.124499633	-0.605521865	-3.698785536	0.019739169	-3.90521377	-0.22654706	-1.207332252	0.386281691	-0.462969171	0.266050577	1.181876974	0.703053877	0.86188281	-0.257435394	-1.610856588	0.472732272	-0.109179237	1.206465348	3.174441024	0.995538685	5.407840312	0.233678827	1.167933236	0.63587874	0.557520939	-0.263315205	-2.386027476	0.361923046	-0.567027283
H2-M2	0.325369313	2.153983957	0.583430949	0.336873869	-0.433904423	-3.311900204	0.191151089	-1.442547984	0.760054765	3.95795828	0.93199234	2.617704253	-0.457601526	-2.906822082	0.169512124	-1.589088876	-0.435679826	-1.863371182	0.234237758	-1.184535071	-0.31174952	-1.310255401	0.509891742	0.039572132	-0.438354056	-2.635877111	0.208924906	-1.331418013	2.262106296	5.749242775	0.995731751	5.452274171	0.333191038	1.645738313	0.60314557	0.418589038	0.40201488	1.788214247	0.633393856	0.546804341
H2-OA	0.646802676	3.919094242	0.955414333	3.06473267	-0.329202219	-2.573459901	0.475222173	-0.09919256	-0.263217933	-0.939807964	0.265618193	-1.016969153	-0.381438892	-2.499048394	0.243315264	-1.134588717	-0.425195099	-1.830481122	0.190089876	-1.449426294	-0.45872251	-1.944170398	0.174146526	-1.556520319	0.369209685	1.939490621	0.542527834	0.170523346	-1.71018376	-3.939524422	0.027465902	-3.566959847	0.507944619	2.484812709	0.686090062	0.781902781	0.400631193	1.779533076	0.54954955	0.198850859
H2-OB	0.5492465	3.383376956	0.885377422	2.044369214	-0.415526582	-3.182285562	0.493906954	-0.024373389	-0.658082838	-2.82977923	0.099861993	-2.198758925	-0.371939354	-2.448187997	0.312331792	-0.789240407	-0.44153976	-1.8817535	0.241133385	-1.14647578	-0.481969032	-2.044435887	0.247603223	-1.111436258	0.560070842	3.02084177	0.782701655	1.281480325	-1.723954356	-3.973112123	0.011777041	-4.429756368	0.527723248	2.579779239	0.77106275	1.214321807	0.599615483	3.02794878	0.831011628	1.592813882
H2-Q7	-0.57707402	-2.801668432	0.07690906	-2.485104067	-0.46287284	-3.516207715	0.420277179	-0.32163565	0.384882358	2.162242676	0.686524565	0.783921007	0.363681507	1.490315924	0.676447979	0.73749564	0.730709375	1.795532866	0.927496712	2.548857335	-0.421514329	-1.783686325	0.434443605	-0.263743872	0.554590237	2.989790617	0.862917971	1.839740139	1.839164701	4.717650774	0.987914053	4.403552318	0.451578873	2.214174168	0.513598036	0.054405559	0.307490047	1.195171015	0.641326348	0.581125525
H2AFV	-0.876603841	-4.446498213	0.093592531	-2.270538363	0.416622767	2.686670318	0.641843664	0.583375178	-0.762314831	-3.328672574	0.295003871	-0.871203835	0.642844173	2.984948975	0.851453998	1.746050782	2.875344432	8.523144785	0.999200644	7.130904504	0.561150064	2.454682204	0.643738671	0.59162832	0.551576962	2.972718478	0.73994827	1.045699705	0.57258491	1.628350506	0.655828225	0.644758022	-0.532095419	-2.508910232	0.531043007	0.124331945	0.531448727	2.600274569	0.816114022	1.490238194
H2AFX	-0.696169562	-3.455666399	0.364977611	-0.553824246	0.600676703	3.984759934	0.646640605	0.604305005	-0.835641015	-3.679639146	0.110756257	-2.08303947	0.796022025	3.805061078	0.889723645	2.08792137	3.960529799	11.92731651	0.999383948	7.391562735	-0.703933974	-3.00180163	0.336432528	-0.679232923	0.674216005	3.667547497	0.677826803	0.743802523	-0.806292033	-1.734852459	0.154764875	-1.697707813	-0.617987239	-2.921317383	0.470334009	-0.118803501	0.662773324	3.424197348	0.853732587	1.764181474
H2AFY	-0.588995759	-2.867135141	0.250579476	-1.095524134	0.508441263	3.334244824	0.606524212	0.43272511	-0.631685552	-2.703431939	0.237592731	-1.165922891	0.502219812	2.232048089	0.800542914	1.389691036	0.864060853	2.21384972	0.946592438	2.874916284	0.772412825	3.365887948	0.901608761	2.215228918	0.591987543	3.201670395	0.808556016	1.440654704	-2.349747498	-5.499477011	0.003044506	-5.7913674	-0.466501739	-2.193964024	0.484440131	-0.06225958	0.486202113	2.316399978	0.731138628	1.00040718
H2AFZ	-0.454281138	-2.127366989	0.259715731	-1.047446567	-0.437721629	-3.338822068	0.299573119	-0.849331455	0.478364384	2.60968265	0.798623278	1.377711948	0.326224056	1.289769249	0.751335287	1.105746551	1.496780721	4.198660009	0.998199087	6.317658918	0.409621655	1.801119051	0.568529708	0.275854909	-0.649118537	-3.829993385	0.120967763	-1.983297479	0.688941798	1.91215526	0.889577987	2.08643767	-0.765274678	-3.628513874	0.07634145	-2.493126424	0.288840091	1.07816229	0.576735326	0.309385762
HAT1	-0.323884723	-1.411311721	0.267694481	-1.006351469	0.254173094	1.540950544	0.498881801	-0.004472805	-0.332850354	-1.273094798	0.282883114	-0.930205059	0.74641355	3.53945799	0.944196047	2.82848911	0.642584319	1.519089013	0.907603519	2.284718742	0.265176229	1.17810579	0.606820242	0.433965697	-0.281404273	-1.746655694	0.439158439	-0.244578188	0.41105358	1.234361289	0.878222721	1.975706438	-0.372073176	-1.74056794	0.21210613	-1.312276637	0.241510442	0.781218868	0.747147478	1.08345619
HAUS8	-0.540716509	-2.602015802	0.391866916	-0.439471463	0.662527568	4.420979704	0.799559613	1.383544211	-1.044230841	-4.678028146	0.084054446	-2.388492165	0.926419583	4.503207801	0.887459012	2.06504484	1.233966755	3.374225864	0.977034106	3.750511308	-1.325288239	-5.681789203	0.06836858	-2.612023901	-0.675909619	-3.981782084	0.275317174	-0.967810286	-0.518882715	-1.033835681	0.372202025	-0.522781636	0.377437583	1.858186855	0.632821929	0.544342134	0.58874164	2.959726929	0.719693813	0.94294333
HAVCR2	0.858494482	5.081572779	0.878231081	1.975784609	0.686639425	4.591035027	0.650737099	0.622280781	-0.54169733	-2.272714616	0.193919563	-1.424740083	-0.531113904	-3.30040634	0.53212243	0.128666934	-0.537625965	-2.183171074	0.392823938	-0.435457287	-0.842774458	-3.600639993	0.071309164	-2.566751042	-0.541630528	-3.221004713	0.171213735	-1.577049612	-1.443506171	-3.289074166	0.017144283	-4.048797574	-0.631178841	-2.984656492	0.143715704	-1.78476537	0.878326685	4.776566422	0.780678255	1.269623295
HDGF	-0.67521881	-3.340618023	0.112973957	-2.06071702	0.406660075	2.616405768	0.559138823	0.237667751	-0.468400611	-1.921889076	0.495949127	-0.016203848	0.67247951	3.143616163	0.877655009	1.970408736	1.826647401	5.233435133	0.998165072	6.298913277	0.423076166	1.859150231	0.715130916	0.920435907	0.410169323	2.171553302	0.74148042	1.053677318	-0.840501858	-1.818293252	0.076112656	-2.496375589	0.408315436	2.006445993	0.613091609	0.460326419	0.391718461	1.723615118	0.787191928	1.3080814
HERPUD1	0.452327527	2.851158785	0.813900714	1.475558056	-0.251820685	-2.027705932	0.471099598	-0.115730604	-0.313566025	-1.180792779	0.299680005	-0.848822113	-0.28199402	-1.966621925	0.314483526	-0.779240839	-0.399754885	-1.750676456	0.190076647	-1.449512218	-0.433180953	-1.834006099	0.161618832	-1.646232179	0.365393493	1.917869442	0.56337468	0.254869477	1.383497023	3.606236955	0.990316985	4.627651767	-1.196920753	-5.701050344	0.001331392	-6.620197809	0.392728013	1.729948991	0.607582252	0.437160604
HEXA	-0.423354156	-1.957535418	0.099243543	-2.205658058	-0.264407213	-2.116475789	0.469428587	-0.122438382	0.344397177	1.968465441	0.860121333	1.816298081	0.223728566	0.74100981	0.718534629	0.937204479	0.286312416	0.401482036	0.715986742	0.924640728	0.700256917	3.054669454	0.960168681	3.18245546	0.196696583	0.962093	0.689985239	0.800050292	-0.661522186	-1.381745981	0.072521623	-2.548584709	0.213123928	1.069239468	0.497343437	-0.010626352	0.241094476	0.778609119	0.62696948	0.519237626
HEXB	-0.440974711	-2.054296445	0.140762195	-1.808973814	-0.380471419	-2.935049649	0.398282975	-0.412624532	0.479300654	2.614163992	0.887858454	2.069050454	0.297842539	1.137814997	0.61761566	0.479440125	0.33254576	0.546513703	0.593507642	0.378484961	1.065308581	4.629188177	0.976163142	3.712396688	0.643357184	3.492712435	0.872198955	1.920542841	-0.875938298	-1.904725866	0.047366576	-3.001313334	0.27432691	1.363103861	0.667467161	0.696751573	0.348597757	1.453078363	0.609556693	0.445449183
HIST1H1B	-0.186113839	-0.654760495	0.1454518	-1.770728145	0.161105193	0.884564276	0.686673168	0.784611604	0.175005575	1.157693818	0.644074755	0.593094078	0.141892668	0.302861544	0.785889209	1.300322231	1.245181066	3.409404593	0.999603157	7.831571906	-0.175156044	-0.721108696	0.430813192	-0.278534121	-0.173493679	-1.135272808	0.400545061	-0.403194535	-0.196535759	-0.247602913	0.109349753	-2.097400324	-0.17115322	-0.775856431	0.354038349	-0.6013349	0.160681857	0.274105092	0.844659086	1.693310954
HIST1H1C	-0.275469844	-1.145447591	0.43024104	-0.280867784	0.154722149	0.839546153	0.690324432	0.801636482	-0.281601013	-1.027796267	0.291495726	-0.88813075	-0.419533223	-2.703004915	0.123063896	-1.96373043	1.17865998	3.200731304	0.948627678	2.915916841	0.430413726	1.890798153	0.869660121	1.897956976	0.270674985	1.381228205	0.726372462	0.976295084	-0.427590501	-0.811165888	0.103519152	-2.158720289	-0.282176351	-1.308930869	0.341541512	-0.656432251	0.190989987	0.46425651	0.725825495	0.973544838
HIST1H2AP	-0.473439998	-2.232575428	0.383836105	-0.47329734	0.437793771	2.835984488	0.702632542	0.85986545	-0.549548613	-2.310293798	0.087392303	-2.345898888	0.412641841	1.752448872	0.85250496	1.75438448	3.048351432	9.065859011	0.999537016	7.677355057	-0.527255468	-2.239762599	0.168182276	-1.598564968	-0.480896179	-2.876905586	0.394664702	-0.427745967	0.430032243	1.280651928	0.537995438	0.152275314	-0.425863952	-1.998842834	0.438451106	-0.247450547	0.460579848	2.1556474	0.871403342	1.913424122
HIST1H2BC	-0.305733978	-1.311639219	0.386192188	-0.463346729	0.146100635	0.778740614	0.747511413	1.085383523	-0.409765342	-1.641238726	0.125208812	-1.944002377	-0.329390589	-2.220382501	0.263637194	-1.027149049	1.427985586	3.982853143	0.972022541	3.547979833	-0.324152237	-1.363750049	0.345679758	-0.638084105	0.293691908	1.511633869	0.570971367	0.285815403	0.280939041	0.917000406	0.761812684	1.162643299	0.220002052	1.102264589	0.737325851	1.032115639	0.346360758	1.439043568	0.855627654	1.7794396
HJURP	-0.277145584	-1.154649703	0.27085405	-0.990293805	-0.246194801	-1.98802788	0.396232865	-0.421186505	-0.264911376	-0.947913413	0.476661642	-0.093421319	0.267838771	0.977175236	0.852994745	1.758285054	1.582027305	4.466074242	0.999334815	7.314779777	0.257679061	1.145769459	0.481961229	-0.072186415	0.245228029	1.237054838	0.616596866	0.475128427	-0.312772053	-0.531113525	0.148568934	-1.745869492	0.249171824	1.242322428	0.780867769	1.270730484	0.223027204	0.665256121	0.832921578	1.606476198
HMGB1	-0.860012083	-4.355386696	0.16675199	-1.60882371	0.551323029	3.636679945	0.681134798	0.758991777	-0.805539476	-3.535561909	0.30800323	-0.809471017	0.87161655	4.20979312	0.88198006	2.011315854	2.290188133	6.687539012	0.998486326	6.491700591	0.585765841	2.560853481	0.601810171	0.413013217	0.665368384	3.617420031	0.778257353	1.255539796	-1.907711481	-4.421312024	0.012483961	-4.370748067	0.575356924	2.808490995	0.673410728	0.723652107	0.506755853	2.445352934	0.744017145	1.066953609
HMGB2	-0.885395217	-4.494774935	0.428978254	-0.286021066	0.733375567	4.92065417	0.746914356	1.082222585	-1.312030022	-5.959815292	0.072419481	-2.55010426	1.318965049	6.604890799	0.889511128	2.085757208	3.683705595	11.05893295	0.998705535	6.648362217	-1.15385302	-4.942365202	0.167940584	-1.600293601	-0.903996556	-5.274041206	0.303528482	-0.830551447	-1.077049655	-2.395254274	0.188200979	-1.461742369	0.625985605	3.051583179	0.559437746	0.238880493	0.930880469	5.106285768	0.820499464	1.519735065
HMGN1	-0.699700592	-3.475056604	0.331899322	-0.699607202	0.514504851	3.377009896	0.738101958	1.036126693	-0.958254783	-4.266514545	0.130352977	-1.897841429	1.053162044	5.181785183	0.893399523	2.125945894	2.025496338	5.857214213	0.994844815	5.262583821	-0.941894633	-4.028159125	0.175176234	-1.54937723	0.61397797	3.326260303	0.686229604	0.782550774	-1.100074585	-2.451414118	0.094026233	-2.26543653	0.470757647	2.306260512	0.621063372	0.494064141	0.64508779	3.313239349	0.781457118	1.274178025
HMGN2	-0.828675333	-4.183304929	0.420759442	-0.31965659	0.564844194	3.73204158	0.765506925	1.183112204	-0.960663147	-4.278041878	0.135550423	-1.852749285	1.256079693	6.268203475	0.883947502	2.030355013	3.249738281	9.697599393	0.99803846	6.232061828	-1.233537827	-5.286056881	0.077910373	-2.471083332	-0.819463681	-4.795108126	0.348542723	-0.625451006	-1.016929458	-2.24861579	0.129084094	-1.909081342	-0.556060449	-2.623977649	0.479317796	-0.082776047	0.794260858	4.249142384	0.798859983	1.379184425
HMHA1	-0.32988326	-1.444251923	0.27717955	-0.95849536	0.141118516	0.743602892	0.640688673	0.57835443	0.191830139	1.23822248	0.588929598	0.359542154	-0.518226405	-3.231406847	0.139336383	-1.82081271	-0.292459945	-1.414097644	0.379223548	-0.492845171	0.451459697	1.98157236	0.921669184	2.465245272	0.303604403	1.567794525	0.826191754	1.558874235	-0.314148161	-0.534469975	0.388279988	-0.454547985	0.733218254	3.566457722	0.982326909	4.017880933	0.281521041	1.032243005	0.806589078	1.427997287
HN1	-0.389630805	-1.772347939	0.319749271	-0.75492429	0.365783165	2.328110426	0.679196461	0.750081518	-0.515717925	-2.14836746	0.189033442	-1.456302875	0.549967798	2.48769015	0.886947643	2.059934904	1.617356242	4.576899334	0.99908915	7.00022098	0.331903356	1.465909193	0.657948137	0.654163737	-0.397618846	-2.405085956	0.399498715	-0.407554234	-0.786184127	-1.685807495	0.057299092	-2.800464279	-0.338515354	-1.579441005	0.411814966	-0.356467447	0.424255588	1.927751136	0.822106798	1.530686933
HNRNPA0	0.425453842	2.703585372	0.630504588	0.534382109	0.446526653	2.89757547	0.548035071	0.192734696	-0.626064668	-2.676528282	0.100230777	-2.194663014	0.630670817	2.919772997	0.856492973	1.786462109	1.091272802	2.926602137	0.989806794	4.575788343	-0.789545508	-3.37105611	0.055536254	-2.833581273	-0.504728624	-3.011931708	0.217818849	-1.278422617	-0.55124819	-1.112777941	0.175939787	-1.544101783	-0.420603791	-1.973586318	0.273296253	-0.977962509	0.740477529	3.911708946	0.884911894	2.039790114
HNRNPA1	-0.482860159	-2.284305036	0.285741391	-0.91615792	0.410149514	2.641015966	0.717579436	0.932486332	-0.683840749	-2.953066239	0.172649214	-1.566966903	0.602551817	2.769224258	0.885074837	2.041391048	1.167419107	3.165469251	0.997860825	6.145193634	-0.44630829	-1.890626136	0.472321249	-0.110828307	0.418361689	2.217968319	0.588401573	0.357361479	-1.574414866	-3.608372065	0.012706729	-4.352835402	0.314501775	1.556002345	0.626861772	0.51877712	0.534801645	2.621310581	0.8279061	1.570859484
HNRNPA2B1	-0.511512323	-2.44164474	0.279928988	-0.944813879	0.392775684	2.518482389	0.678986886	0.749119839	-0.732594048	-3.186417782	0.156691228	-1.683056001	0.698763338	3.284339412	0.904749255	2.251145003	1.134057913	3.060816872	0.994281676	5.158344728	0.308863024	1.366533027	0.568937563	0.277517752	0.353205433	1.848816242	0.643831229	0.592031929	-1.111646963	-2.479640172	0.023955066	-3.707328796	0.245003823	1.222309886	0.614626235	0.466800656	0.484536588	2.305950574	0.812135373	1.463945409
HNRNPA3	-0.719059334	-3.581362662	0.149800112	-1.736169666	0.437421512	2.833359031	0.589603586	0.362326869	-0.551118594	-2.317808314	0.414146036	-0.346851894	0.674747531	3.155759113	0.880087331	1.993257424	1.441374423	4.024853251	0.996691082	5.707819622	0.522814876	2.289337195	0.792296073	1.338821511	0.291769413	1.500741697	0.603157189	0.418637583	-1.458127383	-3.324736597	0.02721343	-3.576454093	0.399224321	1.962795262	0.705700101	0.874591048	0.413712695	1.861605649	0.770096638	1.208856958
HNRNPAB	-0.636154246	-3.12609995	0.161212043	-1.649237403	0.447649343	2.905493547	0.614039108	0.46432257	-0.510469391	-2.123246007	0.398756374	-0.410649581	0.83559974	4.016959615	0.913057338	2.351549837	1.493020628	4.186864789	0.981868036	3.991780588	0.456318004	2.002526916	0.704952165	0.870992454	0.431037825	2.289786782	0.74229988	1.057956727	-1.167391672	-2.615606453	0.021519461	-3.817043206	-0.459084537	-2.15835054	0.436381434	-0.255861014	0.463861222	2.176234551	0.800705441	1.390709215
HNRNPD	-0.375219077	-1.693207774	0.302269255	-0.836515082	0.337169496	2.126304867	0.603217583	0.418889902	-0.466076547	-1.910765236	0.235529424	-1.177347689	0.687239537	3.22264114	0.916794647	2.399571825	1.264687014	3.470593765	0.988200523	4.427830434	0.310267521	1.372590819	0.683202417	0.768528149	0.260264394	1.32224551	0.550343399	0.202058263	-0.694772646	-1.462846798	0.044743846	-3.061025621	-0.348931713	-1.629454857	0.393171327	-0.434001038	0.382846211	1.667951148	0.808449419	1.439966209
HNRNPDL	-0.273726613	-1.135874859	0.419506489	-0.324799627	0.353831917	2.243821048	0.709143341	0.891227114	-0.580873569	-2.460226764	0.103402525	-2.159977638	0.672792953	3.145294331	0.926039133	2.527380365	0.904315762	2.34012734	0.980411054	3.913006508	-0.349807642	-1.474405386	0.338041289	-0.672035139	-0.362668029	-2.207067112	0.489714043	-0.041149633	-0.931709235	-2.040756119	0.019276922	-3.929381487	-0.368084881	-1.721418252	0.322566062	-0.742004083	0.416904002	1.881627721	0.778897289	1.25925184
HNRNPF	-0.356529253	-1.590574991	0.251634015	-1.089916431	0.269889774	1.651796637	0.62750221	0.521516087	-0.387067689	-1.532599261	0.273437867	-0.977249583	0.670149022	3.131138761	0.931938138	2.616849405	0.87040703	2.233757357	0.967201838	3.384034733	0.290500469	1.287332769	0.720221551	0.945560837	0.262981139	1.337637621	0.70390538	0.86596488	-0.751491804	-1.601189848	0.029414386	-3.496415758	-0.287583169	-1.334891551	0.38473088	-0.469515687	0.283060058	1.041898707	0.62057487	0.491988967
HPF1	-0.373812548	-1.685483998	0.258124956	-1.05573703	0.280213625	1.724608352	0.706968418	0.8807056	-0.411357253	-1.648858211	0.186446734	-1.473265814	0.515206999	2.30158131	0.901626252	2.215426105	1.182412248	3.212501978	0.989865376	4.58161123	-0.2946343	-1.236435071	0.480309668	-0.078802083	0.285094303	1.462922907	0.615067385	0.468663539	-0.612259395	-1.261589672	0.029913388	-3.479079236	0.251719587	1.254555436	0.724621632	0.967503594	0.320425884	1.276329695	0.816307497	1.491527938
HPGD	-0.277856496	-1.158553589	0.356854245	-0.589043957	-0.299240666	-2.362148038	0.262242677	-1.034344618	0.871734437	4.492499002	0.965810734	3.34105614	-0.271098136	-1.908285514	0.450773279	-0.19754682	0.260863451	0.321649918	0.453289643	-0.187387842	0.859507838	3.741540879	0.92029708	2.446390302	-0.249894065	-1.56813011	0.366522794	-0.547163305	-0.324557744	-0.559859871	0.161052894	-1.650414814	0.232739136	1.163421336	0.769536418	1.205695427	0.266709746	0.93931781	0.715303409	0.921282781
HPRT	-0.549456483	-2.650010253	0.148249251	-1.748398952	0.411968719	2.653846396	0.563977679	0.257321237	-0.430494058	-1.740454122	0.448523351	-0.206638753	0.699872774	3.290279316	0.907691286	2.285765781	1.213626986	3.310421037	0.974275099	3.634234289	0.434378909	1.907900537	0.813484391	1.472811807	0.298581732	1.539337866	0.562888876	0.252894781	-0.998245645	-2.203044315	0.01805615	-3.996047803	0.389564514	1.916413971	0.795272521	1.357005123	0.313910544	1.235452834	0.674251895	0.727479374
HSPA1A	-0.25496334	-1.032838742	0.247975811	-1.109437285	-0.256243821	-2.058901284	0.255123645	-1.07146993	0.178190419	1.17293767	0.702733282	0.860347643	-0.236591952	-1.72353988	0.349130424	-0.622863718	0.17668456	0.057584986	0.772039926	1.219865768	0.214229653	0.958366104	0.869846425	1.899601573	0.171298147	0.818194534	0.544938167	0.180239026	0.225368092	0.78145794	0.867134778	1.875859173	1.157433105	5.603313378	0.999668189	8.010612711	0.154862507	0.237594831	0.71639977	0.926672743
HSPD1	-0.309846622	-1.334223281	0.254711442	-1.073640165	0.231267409	1.379402072	0.691095668	0.805246638	-0.354031702	-1.374476662	0.191869837	-1.437905927	0.647547439	3.010130198	0.945856335	2.86044972	0.677694952	1.629229298	0.951947934	2.986225214	0.219704906	0.981981633	0.578917422	0.318330884	0.188368577	0.91490949	0.698649626	0.840875746	-0.57172651	-1.162726378	0.026687696	-3.596502364	0.18913652	0.954064604	0.543203886	0.173247577	0.219683284	0.644276561	0.74448347	1.069403546
HSPE1	-0.286952823	-1.208504907	0.283966086	-0.924872717	0.288584587	1.783646801	0.726434681	0.97660815	-0.303526849	-1.132741525	0.371631455	-0.5252242	0.672008988	3.141096994	0.975255062	3.674078088	-0.193341931	-1.103169438	0.581473839	0.328826581	-0.497704994	-2.112307286	0.176946123	-1.537176367	0.27145129	1.385626472	0.716026447	0.924835993	-0.953950109	-2.095003581	0.018522479	-3.970074043	0.36505239	1.798719697	0.828308468	1.573686184	0.32310707	1.2931513	0.768896099	1.20208845
HTRA2	-0.378230259	-1.709743296	0.147605999	-1.753502306	-0.375848946	-2.902448421	0.224070209	-1.242102607	0.204651145	1.299588614	0.678373717	0.74630808	0.22472717	0.74635632	0.781560837	1.274785448	0.362880807	0.641673216	0.900643642	2.204396705	0.191065304	0.858455036	0.612792044	0.459063734	0.22518943	1.123523293	0.749819158	1.097648032	1.410492677	3.672081747	0.998761406	6.692538858	0.270364531	1.344078614	0.57772054	0.313422936	0.221168146	0.653592503	0.639113783	0.571519784
ICAM1	-0.505236713	-2.40718303	0.087306945	-2.346969618	-0.425317757	-3.251340447	0.358407826	-0.582281344	0.280839914	1.664256588	0.764734888	1.17881621	0.36708408	1.50853325	0.550674492	0.203396289	0.368792341	0.660217398	0.696777632	0.831999898	0.959003189	4.1706782	0.964284995	3.295815979	-0.338929851	-2.072575075	0.524550431	0.098280758	1.189988216	3.13425184	0.975792463	3.69658588	0.458536863	2.247582763	0.885143571	2.042066949	0.314599457	1.239775037	0.652453665	0.629842131
ID2	0.657912775	3.980103936	0.569606246	0.280244827	-0.716997439	-5.308489424	0.481786064	-0.072887996	-0.817320286	-3.591949277	0.236630551	-1.171242052	0.723549813	3.417045857	0.554624318	0.219372826	0.890656226	2.297278065	0.855838133	1.781144519	-1.350484999	-5.790466341	0.051858006	-2.905994943	-1.559788157	-8.989522201	0.047891692	-2.989736742	3.953208813	9.873991563	0.998901008	6.812261839	0.735452653	3.577186128	0.647093956	0.606289647	0.936901286	5.144060018	0.867449498	1.878593574
ID3	-0.193709643	-0.696471884	0.14505266	-1.773943024	-0.190655621	-1.596322962	0.253933258	-1.077743593	0.329493838	1.897132485	0.933909388	2.648352707	0.157717207	0.387585906	0.579566831	0.320995446	0.17251135	0.044493836	0.530795047	0.1233363	0.804174319	3.502879698	0.96883434	3.436776803	0.125019553	0.555996548	0.702082282	0.857233275	0.140153839	0.573612831	0.724948912	0.96914433	0.131997781	0.679714562	0.604688492	0.425039352	0.162973857	0.288484962	0.675219272	0.731887215
IDH2	-0.45879625	-2.152161153	0.270747034	-0.990835746	0.341774259	2.158781192	0.673895609	0.725857669	-0.549368205	-2.309430297	0.166624356	-1.609742582	0.541270007	2.441122295	0.898856891	2.184587405	0.608576513	1.412408243	0.916689343	2.398192169	-0.345758546	-1.456941069	0.428987915	-0.285981624	0.932540926	5.131124234	0.941802331	2.783950116	-0.872757236	-1.896966974	0.021492729	-3.818313534	0.324864304	1.605757737	0.733555647	1.012738044	0.332773913	1.353800502	0.675968369	0.735305147
IDH3A	-0.32292707	-1.40605289	0.25104109	-1.093067491	0.205153996	1.195230244	0.725467841	0.971748338	-0.388212057	-1.538076637	0.184332235	-1.487267365	0.699821553	3.29000508	0.96263687	3.24899187	0.449378675	0.91301266	0.897954556	2.174701215	0.195560434	0.87784316	0.604869084	0.4257949	0.177297944	0.852187241	0.620384532	0.491180686	-0.788801405	-1.692191268	0.012454258	-4.373160232	0.162908879	0.828133326	0.664028768	0.681299937	0.204318731	0.547880263	0.693867325	0.818262184
IER2	0.535676125	3.308856972	0.83577069	1.627090599	0.243869146	1.468279197	0.510296656	0.041192447	-0.417314207	-1.677370423	0.13781327	-1.833572217	0.312956543	1.218735165	0.565585542	0.263862502	-0.275692237	-1.361498191	0.442000393	-0.233047487	-0.380032497	-1.604769401	0.244770896	-1.126698496	0.332209892	1.729863006	0.54581635	0.183780933	-0.405308982	-0.756819291	0.222664789	-1.250204219	-1.402261715	-6.686989187	0.006810424	-4.982467201	0.478420698	2.267579845	0.712624519	0.908165003
IER3	0.488652523	3.050632864	0.957963623	3.126274436	0.165260129	0.913868072	0.467072963	-0.131899041	-0.14782866	-0.387511699	0.27639127	-0.962433312	-0.131033501	-1.158381394	0.367538041	-0.542793247	-0.179393069	-1.059412562	0.325103557	-0.730415492	-0.47858726	-2.029849832	0.012698892	-4.353460302	-0.275344831	-1.712325058	0.151007509	-1.726720781	-0.108111283	-0.031927785	0.360371519	-0.573752013	-0.21781161	-0.999885375	0.213682233	-1.302870977	0.522176194	2.542099242	0.849123904	1.72774617
IER5	0.790420658	4.707754066	0.903269303	2.234089945	-0.292918385	-2.317558461	0.495850879	-0.016596863	-0.763503914	-3.334363973	0.050375	-2.936572158	-0.226428495	-1.669124869	0.363126655	-0.56181912	-0.288330005	-1.401142231	0.424688572	-0.303555378	-0.479365026	-2.033204448	0.219473817	-1.268735347	-0.51893714	-3.092432081	0.189652917	-1.452267002	0.786980179	2.151279551	0.795005228	1.355364212	-0.420188144	-1.971590601	0.261691158	-1.037197197	0.632545154	3.23454759	0.727303846	0.980986147
IFI27	0.447428893	2.824258561	0.761812373	1.162641584	0.467516056	3.045608853	0.731497083	1.002231456	-0.477158019	-1.963805311	0.14724807	-1.756349968	-0.286365002	-1.9900241	0.449204307	-0.203886137	-0.332701812	-1.54033435	0.555977595	0.224852975	-0.919215825	-3.930342265	0.026216012	-3.614819128	-0.697227667	-4.102562531	0.093231582	-2.274800569	-0.528487915	-1.057263614	0.152840153	-1.712496774	0.356155942	1.756003656	0.533353242	0.133611383	0.659923136	3.406315435	0.931137635	2.604297306
IFI27L2A	-0.349372591	-1.551275097	0.434373006	-0.264031214	0.527502375	3.46867841	0.734077185	1.015408083	0.518227768	2.800483734	0.736304078	1.026846555	-0.514751178	-3.21280053	0.20823171	-1.335617337	0.359650421	0.631539656	0.60053366	0.407689186	0.378148825	1.665372349	0.542275932	0.169508439	-0.938740849	-5.470889964	0.055958168	-2.825566076	-1.238765037	-2.789692412	0.030373776	-3.463331048	-0.373075967	-1.745382812	0.457455589	-0.170590138	0.822466029	4.426099965	0.879102671	1.98396003
IFITM1	-0.838885481	-4.239372657	0.504663285	0.018653681	1.295777537	8.887144506	0.86820709	1.885198442	-1.562608057	-7.15917558	0.072574099	-2.547804807	1.298323467	6.494376056	0.842388823	1.676110597	1.259133979	3.453174174	0.808154565	1.438063311	-1.619108999	-6.949079104	0.116437563	-2.02660677	-0.919681026	-5.36290381	0.230609897	-1.204870601	-1.474164145	-3.36385168	0.136797833	-1.842144761	-0.699529633	-3.312840893	0.360529405	-0.573067119	1.153173206	6.500937289	0.726485296	0.97686286
IFITM2	0.522054813	3.234057275	0.716150764	0.92544747	-0.406365065	-3.117671515	0.35249222	-0.608102257	0.529584515	2.854841375	0.717024951	0.929751911	-0.447524491	-2.852869776	0.268407202	-1.002718833	-0.627678978	-2.46566283	0.088216397	-2.335609834	1.172499401	5.09151713	0.988831823	4.483455853	-0.473786821	-2.836626502	0.525140336	0.100646217	-1.470166304	-3.354100592	0.031864842	-3.413868441	-1.13142449	-5.38657188	0.042932215	-3.10425174	0.444176356	2.05273286	0.492980315	-0.028080585
IFITM3	0.61127137	3.72397861	0.685025947	0.776966452	-0.530137354	-3.990608696	0.357304064	-0.587084592	0.744090952	3.881549495	0.878527081	1.97855538	-0.567150653	-3.493346593	0.215870697	-1.289894332	-0.750328127	-2.850407021	0.072197152	-2.553418666	1.335674682	5.795314864	0.973836858	3.616892167	-0.540903216	-3.216884022	0.211100345	-1.318305543	-3.008231178	-7.105577016	0.002533623	-5.975568056	-0.53883817	-2.541285359	0.354357717	-0.599938705	-0.535614198	-4.094415303	0.456105886	-0.176029597
IFITM6	0.61118582	3.723508824	0.655428274	0.642986605	0.725488568	4.865029002	0.80481203	1.416645703	-0.806795277	-3.541572643	0.120784454	-1.985022501	0.72067329	3.401644995	0.746958767	1.082457532	-0.606097855	-2.397963937	0.276475124	-0.962014081	-0.502499414	-2.132986285	0.337255791	-0.675547443	-0.788921917	-4.622069404	0.163099213	-1.635346842	-2.738613387	-6.447955349	0.006867218	-4.974105306	0.53911876	2.634494472	0.567106731	0.270056319	0.805398155	4.319017127	0.883423622	2.025258174
IFRD1	0.779319475	4.646793331	0.80591213	1.423663723	-0.162722788	-1.399319186	0.408849284	-0.368724415	-0.428687458	-1.731807062	0.347144435	-0.631614987	0.486454768	2.147642261	0.600089656	0.405838687	-0.402647441	-1.759750258	0.368493658	-0.538684483	-0.571607009	-2.431056979	0.181754783	-1.504503632	-0.671182743	-3.955001293	0.155868214	-1.689297761	0.71337771	1.971756613	0.718167831	0.935391541	-1.933331109	-9.236903921	0.00214433	-6.142781705	0.556459808	2.757192619	0.631746835	0.539718086
IGSF6	-0.269546199	-1.112918653	0.347944169	-0.628088156	-0.29335206	-2.320617068	0.298659372	-0.853689988	0.740528191	3.864496784	0.977765381	3.783619234	-0.314268638	-2.139419783	0.28664381	-0.911740496	0.214789002	0.177116697	0.628048135	0.523852362	0.363275234	1.601220473	0.832610775	1.60424449	-0.291932938	-1.806307352	0.308330464	-0.80793615	-0.440205231	-0.841934332	0.15138176	-1.723804566	0.51904885	2.538129361	0.877151069	1.965723841	0.241974001	0.784127206	0.741005874	1.051203169
IL12B	0.157984589	1.234812105	0.631169821	0.537238639	-0.168340262	-1.438937923	0.195256897	-1.416206987	0.15745688	1.073699189	0.718088468	0.934999472	-0.167696775	-1.354676052	0.26868447	-1.001307289	-0.161197777	-1.00233485	0.447803755	-0.209548409	0.172470474	0.778252942	0.786002014	1.300992752	-0.170292527	-1.117136229	0.211324562	-1.316959716	1.419771338	3.694713223	0.999845547	8.775466258	-0.17437562	-0.791328696	0.090103318	-2.312374071	-0.164373553	-1.765273386	0.419122316	-0.326377406
IL1B	1.057571559	6.174779141	0.744818267	1.071164282	-0.607335124	-4.535066613	0.215631319	-1.291309072	1.542571366	7.7033757	0.871774058	1.916736402	-0.79254428	-4.70010096	0.225531915	-1.233714774	-0.767467488	-2.90417233	0.221487747	-1.257017461	1.396733362	6.058669464	0.794511581	1.352337886	-0.949966042	-5.534487897	0.180799013	-1.510943467	-0.348122882	-0.617337327	0.367024879	-0.545001483	-2.210350223	-10.56700339	0.025051742	-3.661441043	0.766597294	4.075582814	0.503938961	0.01575617
IL1R2	1.518346833	8.705067749	0.90743482	2.282708697	0.78332483	5.272934712	0.519706111	0.078865294	-0.947507877	-4.215075829	0.144221538	-1.780660964	1.100714958	5.436382828	0.621049136	0.494003654	-0.974911878	-3.55491491	0.431300739	-0.276546137	-1.103088887	-4.723412419	0.191518127	-1.440175797	-0.668452833	-3.9395346	0.280225925	-0.943341223	-2.216178612	-5.173690671	0.030525259	-3.458199916	-1.771096553	-8.457939273	0.055018436	-2.843497084	1.417230028	8.157614222	0.741645831	1.05454042
IL1RN	-0.24239854	-0.963840745	0.44197749	-0.23314035	-0.267848641	-2.140747381	0.313348255	-0.784512034	0.844627673	4.362755881	0.970834757	3.505178575	-0.287322913	-1.995152742	0.335725255	-0.682402702	-0.320587152	-1.502331275	0.12759649	-1.922379198	0.300640162	1.331066678	0.802172709	1.39992955	-0.25210914	-1.580679935	0.349180674	-0.622642594	0.774556665	2.120977502	0.911338038	2.330082935	-0.266534689	-1.233827868	0.251670462	-1.0897229	0.269879955	0.959207515	0.51928305	0.077170473
IL21R	0.474658883	2.973788576	0.659842531	0.662592561	0.457780573	2.976946756	0.595217404	0.3855766	-0.686303702	-2.964854854	0.123351313	-1.961069841	0.465035483	2.03296371	0.609339122	0.4445351	0.474593105	0.992109056	0.615984096	0.472537177	-1.081840282	-4.631764222	0.044564451	-3.065230827	-0.652871659	-3.851257234	0.199585198	-1.38888889	1.789277039	4.595970348	0.978130049	3.800529061	-0.731462161	-3.466164026	0.151865816	-1.720041521	0.706064806	3.695805551	0.853003334	1.758353548
IL4I1	-0.70928566	-3.527691778	0.236134081	-1.173992492	-0.658318953	-4.894643707	0.388420838	-0.453955017	0.572913062	3.062228023	0.8011776	1.393670682	-0.681531872	-4.10574206	0.468045259	-0.127993412	-0.830109347	-3.100676679	0.135334936	-1.854589511	0.690031364	3.01056522	0.855062941	1.774875506	0.907865251	4.991320673	0.899614827	2.192952186	3.923045609	9.800420835	0.999599016	7.821188599	0.621559738	3.030332503	0.65427352	0.637877549	0.663232414	3.427077653	0.518524031	0.074130051
IMPDH2	-0.44351449	-2.068243316	0.238353646	-1.161726867	-0.40777322	-3.127602902	0.359056111	-0.579463241	0.311783106	1.812362288	0.5573448	0.230392942	0.758417781	3.603728473	0.913610214	2.358534569	1.370632391	3.802939066	0.98114238	3.951800502	0.399237546	1.756330939	0.796827795	1.366584666	0.273452902	1.39696689	0.647765704	0.609232495	-0.729851702	-1.548407723	0.0680811	-2.616546157	-0.32751618	-1.526628781	0.430620362	-0.279320541	0.28649325	1.06343835	0.668149978	0.699829541
INCENP	0.233376447	1.64881687	0.494348699	-0.022606166	-0.211157237	-1.740916094	0.473306191	-0.106876855	-0.224890011	-0.756356176	0.375271234	-0.509668528	0.251262838	0.88842792	0.876129204	1.956274515	1.398245941	3.889561379	0.999342374	7.326216036	-0.267125588	-1.117786158	0.09776435	-2.222315742	-0.238204335	-1.501900273	0.250781423	-1.094449031	-0.242286588	-0.359193236	0.248378244	-1.107280454	-0.235811734	-1.086312463	0.209829076	-1.325956007	0.239201822	0.766734717	0.871289241	1.91240629
INPP5D	0.426422089	2.708902377	0.783811925	1.288020355	-0.351133242	-2.728134309	0.479890574	-0.080481117	-0.417203311	-1.676839632	0.152749527	-1.713196867	0.383283136	1.59526277	0.544481616	0.178398105	0.69287414	1.676845645	0.95190636	2.985316726	-0.594492505	-2.529765312	0.065984391	-2.65007494	-0.37109318	-2.254801007	0.299874278	-0.847896607	-0.822352462	-1.774025266	0.019885824	-3.897661976	-0.459523182	-2.160456682	0.139883285	-1.816259695	0.831079964	4.48014328	0.962599714	3.247959315
IQGAP1	0.175837245	1.332847688	0.655331671	0.642558885	0.189676017	1.086067655	0.583774605	0.338288031	-0.539078328	-2.260179091	0.047213699	-3.004706554	0.197900422	0.602726282	0.618948871	0.485089109	0.286378241	0.401688526	0.782584622	1.280792352	-0.174133917	-0.716700118	0.345563948	-0.638596163	-0.208908159	-1.335918606	0.302652968	-0.834696351	-0.162660741	-0.164978744	0.459738262	-0.161396392	-0.465012075	-2.186811447	0.120555286	-1.987182249	0.631483114	3.227884416	0.966707346	3.36855904
IRF1	-0.314126995	-1.357728405	0.150957618	-1.727109985	0.177122181	0.99752837	0.613999056	0.464153574	0.228855009	1.415437367	0.735183102	1.021080948	-0.286331178	-1.989843009	0.322212168	-0.74362407	0.224328188	0.207040644	0.765027137	1.180441273	0.263460297	1.170704736	0.536865559	0.147730326	-0.366650301	-2.229629243	0.142735501	-1.792753228	1.38504104	3.610002951	0.992351606	4.865581836	0.353154126	1.741590518	0.925043861	2.512938029	0.280267965	1.024381279	0.865554431	1.862210837
IRF4	0.386954554	2.492171447	0.822435945	1.532939186	-0.285682773	-2.26652737	0.478349033	-0.086658059	-0.523925652	-2.187652714	0.054189246	-2.859560034	-0.293001066	-2.025553497	0.49988627	-0.000454919	0.527117482	1.156875375	0.887891741	2.069384821	-0.521522734	-2.215036517	0.108940081	-2.101613663	-0.273616967	-1.702535603	0.348684193	-0.624828014	-0.441371384	-0.844778682	0.159564799	-1.661469751	-0.368181953	-1.72188434	0.209986686	-1.325005669	0.618765822	3.148096875	0.916393817	2.394328723
IRF8	-0.537116805	-2.582248487	0.092642116	-2.281793103	-0.505508578	-3.816907658	0.329638292	-0.709821461	0.734134017	3.833891874	0.934081765	2.651148875	0.446475792	1.933595378	0.485958111	-0.05618233	0.441170705	0.887264672	0.629832041	0.531496335	0.558696386	2.44409915	0.824556898	1.547531365	0.36132688	1.894829465	0.719368349	0.941330573	2.038125578	5.202933971	0.978825088	3.833535874	0.36108595	1.77967495	0.600598919	0.407961229	0.418328063	1.890562193	0.573411517	0.295783831
ISCU	-0.44981677	-2.102851482	0.236451658	-1.172232661	0.352871127	2.237044824	0.484139825	-0.063461991	0.539258152	2.901143022	0.925461841	2.51898171	0.380082334	1.578125722	0.480103934	-0.079626309	-0.600356286	-2.379952925	0.103534552	-2.15855436	0.244270946	1.087938392	0.570422961	0.283577027	0.330978694	1.722887482	0.470196484	-0.119355557	2.238771008	5.69232594	0.999694064	8.091829471	0.413919799	2.033355185	0.750548525	1.1015399	0.382977846	1.668777019	0.706929396	0.880517249
ISG15	1.147737135	6.669911893	0.904098242	2.243613712	0.773642596	5.204648167	0.634003694	0.549431541	-0.592060562	-2.513771903	0.195235901	-1.416340611	-0.449143399	-2.861537389	0.47472792	-0.101174535	-0.545596355	-2.208173784	0.381563034	-0.482919209	-1.109916976	-4.752862918	0.048071501	-2.98580043	-1.113989946	-6.463788755	0.077560412	-2.475964747	-0.61472728	-1.267609062	0.2452476	-1.124121436	-0.929179155	-4.415496602	0.092645821	-2.281749027	1.073030726	5.9981281	0.742722348	1.060166424
ITGA4	0.260809576	1.7994624	0.752171119	1.110225337	-0.135577136	-1.207867212	0.431541141	-0.275566095	-0.482707942	-1.990369323	0.083021225	-2.401988022	-0.230527099	-1.691068741	0.461742805	-0.153328468	-0.174481045	-1.04400379	0.495504331	-0.01798316	-0.355961422	-1.500947496	0.187406848	-1.466948645	0.268281905	1.367669865	0.71245499	0.907337333	0.495793561	1.441049605	0.82580672	1.556195263	-0.492666507	-2.319593423	0.102865604	-2.165782358	0.607305379	3.076194731	0.960109338	3.180904921
ITGB7	-0.504899	-2.405328522	0.267018835	-1.009800805	0.309604776	1.931897307	0.732880279	1.009285405	-0.610247384	-2.600820839	0.185855426	-1.477168865	0.417611428	1.77905597	0.754398519	1.122210542	0.578895332	1.319299876	0.889203214	2.08262803	1.147500644	4.983694004	0.915012588	2.376434673	0.212472206	1.051472045	0.626854795	0.518747295	-1.241644707	-2.796716181	0.008174128	-4.798573523	0.255335043	1.271914948	0.550080672	0.200996647	0.374475901	1.615436315	0.675601262	0.733629621
ITM2C	0.363152237	2.361464062	0.503932685	0.015731066	-0.503660619	-3.803874435	0.224880565	-1.237447685	0.539093862	2.90035667	0.888319172	2.073686056	-0.707694654	-4.245817236	0.0763384	-2.493169683	-0.861973403	-3.200632615	0.033712791	-3.355583781	0.512499294	2.244844649	0.815015106	1.482932479	0.478727847	2.559981412	0.817041563	1.496430959	1.222088196	3.212546534	0.970356905	3.488434741	0.368392277	1.814756073	0.543307576	0.173665468	0.371230817	1.595076851	0.530236735	0.121094698
JUN	0.818714194	4.863124403	0.869740391	1.898665317	-0.098732982	-0.948013957	0.415291156	-0.342134167	-0.701787896	-3.038968003	0.07327719	-2.537405122	0.214364795	0.69087631	0.550820598	0.203986794	-0.337734173	-1.556120613	0.464881249	-0.140706691	-0.624212785	-2.657953025	0.158826788	-1.666983377	-0.450124417	-2.702563768	0.284726282	-0.921136989	0.483404757	1.410832215	0.660146968	0.663949224	-0.399296353	-1.871279259	0.349127544	-0.622876392	0.649791318	3.342749006	0.732284597	1.006244747
JUNB	0.77083933	4.600225702	0.87094938	1.909379131	-0.227727855	-1.857784805	0.410969252	-0.359959987	-0.468100267	-1.920451518	0.440207438	-0.240320224	-0.306386438	-2.097218591	0.323726351	-0.736699236	-0.63671209	-2.493999246	0.10698142	-2.121952211	-0.477896844	-2.026871973	0.290118328	-0.894809428	-0.438050357	-2.634156458	0.244401914	-1.128695542	0.856436735	2.320690242	0.824078034	1.544224708	-2.029222078	-9.697321706	0.001982572	-6.22137594	0.489922553	2.3397418	0.578298012	0.315790451
JUND	0.555452907	3.417458646	0.69370001	0.817474623	-0.446461579	-3.400462904	0.237102052	-1.168633624	0.801965219	4.158557405	0.803028831	1.405333249	-0.514451765	-3.21119748	0.26614755	-1.014257133	-0.435784364	-1.863699114	0.298592529	-0.854009126	1.082780935	4.704548875	0.820400302	1.519061921	-0.824233061	-4.822129732	0.120634107	-1.986439015	0.625944321	1.758498834	0.54812399	0.193093693	-2.006292859	-9.58722771	0.010833634	-4.514206976	0.573093687	2.861552594	0.605984839	0.430465581
KDM6B	0.71909055	4.316053878	0.863721477	1.846549595	-0.270549664	-2.159797069	0.448279202	-0.207625859	-0.463805575	-1.899895513	0.252712858	-1.084195611	-0.272789953	-1.917343479	0.443516159	-0.226903898	0.459807232	0.945726517	0.545688013	0.18326325	-0.366901795	-1.548134851	0.344687815	-0.642472618	-0.572317643	-3.394866948	0.187394731	-1.467028212	-0.483031854	-0.946392256	0.18964155	-1.452340968	-1.531997511	-7.309911956	0.011688048	-4.437431629	0.924571303	5.066702429	0.868734373	1.889814453
KHK	-0.367359027	-1.650045312	0.127957902	-1.919136384	-0.319285266	-2.503517937	0.376197489	-0.505719589	0.61464824	3.261988208	0.945707328	2.857543877	0.200603238	0.617197124	0.644394451	0.594488933	0.266470212	0.339238045	0.702630127	0.85985389	0.803820612	3.50135411	0.951845418	2.983986349	0.186139139	0.902278293	0.678827772	0.748389931	-0.51647819	-1.027970833	0.103887463	-2.154757776	0.21059896	1.057115905	0.683713464	0.770890358	-0.301772074	-2.627303607	0.489284439	-0.042868809
KIF22	-0.192486038	-0.68975261	0.25417752	-1.076454688	0.15660368	0.852816153	0.622614919	0.50066212	-0.190146503	-0.590060739	0.311190649	-0.794558787	0.171779826	0.462876973	0.863469505	1.844410582	1.268351252	3.482088295	0.999584259	7.785032985	0.180549285	0.813097984	0.681465257	0.760513716	0.173669352	0.831628935	0.492121707	-0.03151578	-0.205182691	-0.268693545	0.057055532	-2.804982357	0.161876819	0.82317792	0.529300998	0.117338438	0.149127329	0.20161266	0.815985038	1.489378949
KIF23	-0.300022729	-1.280276629	0.277361766	-0.957586061	0.218272027	1.287748662	0.626110631	0.515567135	-0.312915475	-1.177679004	0.195422905	-1.415150838	0.237156735	0.812904041	0.815492151	1.486099793	1.874814295	5.38453225	0.998988994	6.895798095	0.276084087	1.225152904	0.652749245	0.631145894	-0.280069521	-1.739093467	0.452496683	-0.190588086	-0.308906546	-0.521685211	0.357603246	-0.58578199	0.251230586	1.252207513	0.576090518	0.306744851	0.28019743	1.023938746	0.865480017	1.861571529
KIT	0.447625154	2.825336301	0.78747013	1.309742894	-0.354712968	-2.753381285	0.493276366	-0.026896157	-0.453911741	-1.85253992	0.112575102	-2.064703326	0.428916942	1.83958554	0.717428877	0.931743537	0.435975286	0.870966905	0.732803453	1.008893006	-0.703835576	-3.001377224	0.064579557	-2.673098196	-0.250627999	-1.572288317	0.274172065	-0.973557098	-0.523469393	-1.045022995	0.136949316	-1.840862521	-0.473351118	-2.226851125	0.159646787	-1.660858501	0.653801958	3.367911527	0.940508791	2.760592437
KLF13	0.407604805	2.605569667	0.7098189	0.894504658	0.420212136	2.711985301	0.652619549	0.630573758	-0.481675635	-1.985428312	0.137274198	-1.83811654	-0.325814421	-2.201235746	0.502889732	0.011559056	0.450769623	0.917375995	0.700640241	0.850348488	-0.415295065	-1.756861771	0.240047835	-1.152417275	-0.390499424	-2.364749858	0.507042817	0.028173133	-1.489332367	-3.400848318	0.00582169	-5.140325987	-0.855314978	-4.06083984	0.054574639	-2.852065659	0.755716543	4.007317625	0.932095091	2.619326504
KLF2	1.056340386	6.168018312	0.846250717	1.705492425	0.417319539	2.691584491	0.483113373	-0.067572209	-0.658367089	-2.831139766	0.305938878	-0.819174692	-0.388284513	-2.535699757	0.463690323	-0.145494828	-0.50260589	-2.073314865	0.364347589	-0.556543562	-0.903885787	-3.864221672	0.101085096	-2.185225681	-1.303166877	-7.535597677	0.052285279	-2.897338674	1.101407794	2.918196348	0.776705518	1.24656983	-1.525480638	-7.278621377	0.026976246	-3.585451776	0.959382526	5.285105994	0.728380363	0.986420693
KLF4	0.715408998	4.295837105	0.760302583	1.154339123	-0.21352824	-1.757638224	0.373879123	-0.515610903	-0.397079335	-1.580518748	0.475950192	-0.096273522	0.516022582	2.305947934	0.63160359	0.539102405	0.600148866	1.385971139	0.648770919	0.613641017	-0.764322604	-3.262266208	0.09251007	-2.28336496	-0.747493251	-4.387349375	0.100694806	-2.18952824	-0.57244356	-1.164475325	0.263006725	-1.030399167	-1.243086409	-5.92271344	0.013533747	-4.288942752	0.92905503	5.094833071	0.792539786	1.340303129
KLF6	0.408048257	2.608004826	0.73660871	1.028416109	-0.345748067	-2.690153919	0.501335226	0.005340917	-0.540772248	-2.268286827	0.166829119	-1.608268708	0.436376875	1.879525918	0.635653033	0.556546249	0.458712043	0.942290966	0.546566738	0.186808321	-0.638811563	-2.720919588	0.094566969	-2.259105069	-0.608202121	-3.598175586	0.118293174	-2.008693531	1.806015232	4.636796282	0.963266919	3.266652796	-0.885494991	-4.205748321	0.023969208	-3.706724132	0.69088424	3.600563577	0.822181212	1.531195837
KLRA17	-0.156399315	-0.491586977	0.14904406	-1.742118387	0.130147778	0.666228827	0.532519064	0.13026013	0.106815532	0.831310738	0.494031034	-0.023876997	-0.122195637	-1.111063593	0.526248329	0.105089927	0.126567189	-0.099630677	0.741620935	1.054410494	0.39071934	1.71959073	0.963068983	3.261073272	0.564701204	3.047075748	0.954617403	3.046181929	-0.14217439	-0.115010719	0.409555888	-0.365801612	0.112884768	0.587943965	0.764530218	1.177678958	0.132012656	0.09423621	0.729486645	0.992019593
KLRD1	-0.622301218	-3.05002782	0.38735085	-0.45846155	0.593161436	3.931756507	0.795862709	1.360633931	-0.962114764	-4.284989856	0.142321205	-1.796143152	-0.523669178	-3.260547381	0.477005836	-0.09204158	-0.597108857	-2.369765904	0.402956672	-0.393160643	1.212212771	5.262806432	0.928575025	2.565003584	1.499716072	8.344536039	0.946059786	2.864429478	-2.011215083	-4.673766474	0.011610707	-4.444148938	0.687006243	3.344572057	0.830813642	1.591404698	0.633071727	3.237851282	0.658749057	0.65772456
KLRK1	-0.713005787	-3.548120381	0.029152834	-3.505616923	-0.510096515	-3.849265317	0.470428027	-0.118426107	0.681920334	3.583977639	0.889295979	2.083569948	0.414062234	1.760053636	0.659953014	0.663084839	0.463456388	0.957173736	0.551718143	0.207615125	1.95349616	8.460065036	0.988836858	4.483911903	0.82652242	4.530461247	0.866404012	1.869531099	0.428414636	1.276706441	0.522734293	0.090999919	0.392687027	1.931406629	0.588885986	0.359362009	-0.52917857	-4.05403855	0.444675953	-0.222205988
KMO	-0.343711999	-1.520190678	0.283190944	-0.928688109	0.309707555	1.932622182	0.506034365	0.024138631	-0.392648689	-1.559312019	0.203123482	-1.366885654	0.241401507	0.83563049	0.828736271	1.576697336	0.24901781	0.284490742	0.817178028	1.497344125	0.330936063	1.461737122	0.891155589	2.102599596	0.760770639	4.157935139	0.896094086	2.154559595	-0.919695508	-2.011453577	0.010202809	-4.574837023	0.305178949	1.511239057	0.858084371	1.799469712	0.263792744	0.921016717	0.804892448	1.417157705
KNSTRN	-0.251682966	-1.014824988	0.107771255	-2.113711572	0.085196307	0.349196553	0.696073308	0.828668457	0.217918976	1.363093421	0.598163813	0.397820141	0.196521458	0.595343331	0.799971775	1.386117965	1.24789314	3.41791223	0.993977429	5.106200265	0.222725684	0.995010672	0.529672709	0.118830469	-0.223884286	-1.420767994	0.394752787	-0.427377276	-0.285014302	-0.463409912	0.060287164	-2.746455127	0.148485831	0.758881469	0.684941166	0.776573548	0.20392111	0.545385611	0.810567726	1.453703333
KPNA4	0.599708256	3.660481246	0.933763595	2.645993054	-0.26330416	-2.108696215	0.465325573	-0.138920698	-0.266092531	-0.953566866	0.22381715	-1.243558699	-0.245109766	-1.769144136	0.444279891	-0.223810016	-0.305146855	-1.453895842	0.475786884	-0.096928281	-0.726001614	-3.096982436	0.02673716	-3.594599817	-0.453689448	-2.722761966	0.137549148	-1.835796874	-0.226782143	-0.321376522	0.312612869	-0.787932056	-0.440169415	-2.067530115	0.118074998	-2.010787025	0.743291085	3.929361035	0.882218121	2.013604899
KRAS	0.347743668	2.27684987	0.74975719	1.09731772	0.251354709	1.521073126	0.581741261	0.329925548	-0.375602778	-1.477723907	0.138043107	-1.831639256	0.309135088	1.198275147	0.631429259	0.538353253	0.44529535	0.900203475	0.746745884	1.08133155	-0.328002079	-1.380354954	0.233962739	-1.186068944	-0.394476117	-2.387280378	0.156962606	-1.681003713	-0.409451611	-0.766923529	0.1404453	-1.811596376	-0.690616972	-3.270047	0.037436593	-3.246951294	0.746843573	3.951649135	0.916602175	2.397051313
LAG3	0.196645381	1.447112913	0.64907038	0.614955464	-0.188710133	-1.582601883	0.398054771	-0.413576849	-0.316513381	-1.194899927	0.096313105	-2.238878556	0.192630541	0.574511414	0.599757598	0.404455201	-0.225246956	-1.20325389	0.309881778	-0.800672054	-0.1357804	-0.551276053	0.51852719	0.074142707	1.413285671	7.854852258	0.996858292	5.759842076	0.199698003	0.71884632	0.657806411	0.653534053	0.173232027	0.877699628	0.532731096	0.131111883	0.219447182	0.642795276	0.619845617	0.488892999
LAMP1	-0.977422546	-5.000131266	0.085022592	-2.375982366	-0.862817082	-6.336921467	0.317117812	-0.767049002	1.274614783	6.420835171	0.939400398	2.740953465	0.637007501	2.953699514	0.52596442	0.103951186	0.649582386	1.541041597	0.670604865	0.71092204	0.884109156	3.847649796	0.824577039	1.547670599	0.634050452	3.439983816	0.697453802	0.835202291	2.416037452	6.124694496	0.979941902	3.888860319	0.545171725	2.66355761	0.585982638	0.347382251	0.665987663	3.44436392	0.509916855	0.039672623
LARP7	-0.28504775	-1.198043439	0.325994365	-0.726358377	0.309016201	1.927746226	0.749799972	1.097545758	-0.370252713	-1.452116492	0.184620576	-1.485350777	0.479737618	2.111678737	0.90558272	2.260854515	1.144631982	3.093987192	0.99818019	6.307201479	-0.306817121	-1.288981276	0.43560423	-0.259021625	0.303355356	1.566383512	0.527742855	0.111085512	-0.581062261	-1.1854971	0.016475977	-4.089238707	-0.333224513	-1.554037178	0.256672515	-1.063335697	0.335897551	1.373398019	0.813693098	1.474187943
LAT2	-0.445161436	-2.077287314	0.108931074	-2.101706446	0.219880882	1.299095544	0.621975017	0.497939639	0.221929907	1.382291235	0.576545574	0.308608494	0.270347749	0.990608272	0.780964794	1.271297593	0.430090226	0.852505771	0.897569051	2.170501148	0.723290929	3.154018361	0.939310171	2.739369626	0.113492162	0.490686465	0.568793259	0.276929373	-1.021300632	-2.259277471	0.010636465	-4.532773635	0.205604203	1.033133723	0.662610275	0.674948282	0.242050641	0.784608044	0.586805969	0.350776927
LATS2	0.270698663	1.853767058	0.775416103	1.239150451	0.210963597	1.236204004	0.575444695	0.304100845	-0.201680624	-0.645267362	0.223149579	-1.24740552	0.26974622	0.987387696	0.692667336	0.812619094	-0.201799484	-1.129700354	0.467269869	-0.131108008	-0.305610556	-1.28377719	0.103494461	-2.158986375	-0.200829538	-1.290148022	0.348323844	-0.626415111	-0.506716737	-1.004161785	0.027231252	-3.575781109	-0.474632034	-2.233001408	0.039891995	-3.180870094	0.608217249	3.081915747	0.964236814	3.294417879
LBH	-0.35106727	-1.560581208	0.413739785	-0.348526506	0.374207502	2.387525319	0.711155262	0.90100147	-0.59198273	-2.51339937	0.106982755	-2.12193824	0.44995907	1.952244803	0.859838454	1.81394887	0.788123696	1.975638692	0.987584471	4.376314002	-0.451921141	-1.914835146	0.257416918	-1.059437738	-0.452359527	-2.715227109	0.299871609	-0.847909321	-1.069587638	-2.377053755	0.007464238	-4.890139669	0.436379267	2.141193688	0.823434992	1.539795479	0.618759364	3.14805636	0.911958765	2.33778949
LBR	-0.252628134	-1.020015257	0.308394029	-0.807638109	0.204125156	1.18797407	0.627329893	0.520778949	-0.287463585	-1.05585673	0.246237729	-1.118779583	0.295721544	1.12645922	0.86384473	1.847597115	1.148691183	3.106720701	0.999187416	7.114478236	0.234233819	1.044646864	0.701485398	0.854381233	0.199263589	0.97663674	0.477518238	-0.089987725	-0.618901228	-1.277789691	0.004416762	-5.417921951	-0.222258261	-1.021235846	0.454510765	-0.182461471	0.229986027	0.708915365	0.79933127	1.382120024
LDHA	-0.586504527	-2.853454857	0.23174412	-1.198489022	0.467108271	3.042732838	0.687648391	0.789148142	-0.565018341	-2.384337706	0.332394137	-0.697376551	0.99675925	4.879805408	0.948685467	2.917103294	0.332044855	0.544942391	0.667609642	0.69739358	0.662037133	2.8898222	0.827588117	1.568629303	0.487366137	2.608922879	0.724578726	0.967288585	-2.076587358	-4.833215242	0.009133519	-4.686628776	-0.382164213	-1.78901977	0.443988204	-0.224991515	0.501049339	2.4095506	0.640309362	0.576707116
LGALS1	-0.815889576	-4.11309358	0.054808855	-2.847535402	0.163654904	0.902546795	0.629896023	0.531770777	0.288821734	1.702460566	0.624090447	0.506946741	0.347763893	1.405093234	0.666003105	0.690162635	0.815573432	2.06174713	0.911520931	2.332348537	1.607437666	6.967466503	0.964811178	3.311203944	0.231436378	1.158916269	0.539386126	0.15787158	-0.627027418	-1.297610188	0.339342149	-0.666227195	0.261944581	1.303650459	0.581747898	0.329952824	0.344382323	1.426630979	0.641996071	0.584038222
LGALS3	-0.664745406	-3.28310466	0.260755231	-1.04204693	-0.553741414	-4.157082642	0.397837744	-0.414482693	1.13977308	5.775432299	0.910136951	2.315308255	-0.632553399	-3.843511992	0.4080607	-0.371988157	0.533697635	1.177516982	0.598817785	0.400541626	2.250401951	9.740661108	0.97097432	3.510119074	0.481332014	2.574735691	0.596171761	0.389539178	-0.897885097	-1.958256051	0.233895305	-1.186445239	-0.621088931	-2.93621007	0.354307946	-0.600156256	0.680186784	3.53344837	0.67553677	0.733335374
LGMN	-0.540730676	-2.602093594	0.129955337	-1.901353719	-0.448639285	-3.415821763	0.387787455	-0.456622123	1.090033903	5.537361977	0.963320139	3.268157927	-0.448486862	-2.858022299	0.479355144	-0.0826264	0.369802026	0.663384731	0.645252241	0.598234314	0.711665351	3.10387562	0.860219033	1.817110372	0.439986335	2.340485841	0.735076888	1.020535462	0.65556757	1.830752562	0.846426195	1.706841745	-0.763221784	-3.61865696	0.084989278	-2.376410671	0.419171924	1.895856528	0.522492757	0.090031793
LIG1	-0.339578941	-1.497494518	0.243967058	-1.131051743	0.281153594	1.731237736	0.595524781	0.386852529	-0.347176504	-1.341665114	0.194200591	-1.42294324	0.82012416	3.934103576	0.941544566	2.779257035	1.104197174	2.967145239	0.960623687	3.194418295	-0.304727377	-1.279967919	0.324982377	-0.730967844	0.264446181	1.345938023	0.651473293	0.62552154	0.291998533	0.943975485	0.711273881	0.901579006	-0.244954907	-1.130213151	0.507330953	0.029325912	0.264995928	0.928565417	0.812244513	1.464660906
LILRB4A	-0.275768432	-1.147087251	0.2719271	-0.984867166	-0.300142507	-2.368508511	0.212642313	-1.309071166	0.844183172	4.360628331	0.972163631	3.553180741	-0.27549546	-1.931828725	0.370747379	-0.529011889	0.256864988	0.309106943	0.564137451	0.257970992	0.616960242	2.695399282	0.890183787	2.092619761	0.196736639	0.962319941	0.528180612	0.112842034	0.283895743	0.924212065	0.813174247	1.470769031	-0.200065395	-0.914677424	0.450300911	-0.199454966	0.233188264	0.729006011	0.677312775	0.741449659
LIMD2	-0.418463607	-1.930679591	0.46502059	-0.140146574	0.695537063	4.653788003	0.939374125	2.740492047	-0.786007387	-3.442074017	0.09671323	-2.234289875	0.629923692	2.915772899	0.836509742	1.63248476	0.524611538	1.149014354	0.655967013	0.645372957	-0.814222282	-3.477490477	0.131744713	-1.885619723	-0.40602698	-2.452723441	0.339208354	-0.666824049	-1.554210103	-3.55909086	0.032354933	-3.398098856	0.386217915	1.900345371	0.570350185	0.283280039	0.525625769	2.563741676	0.681365837	0.760055748
LMNB1	0.615448923	3.746919111	0.814069625	1.476673621	-0.367881848	-2.846258331	0.378166563	-0.49733753	-0.473558117	-1.946574832	0.170198318	-1.584222403	0.456640696	1.988018132	0.601768207	0.412838103	1.490371198	4.17855366	0.989827581	4.577850729	-0.596186401	-2.537071324	0.13887714	-1.824647532	-0.452544895	-2.716277338	0.282307941	-0.933042127	-0.681560048	-1.430620101	0.097510336	-2.22519885	-0.782373805	-3.710614851	0.055126275	-2.841424834	0.650590148	3.347760819	0.752058777	1.109622767
LMO4	-0.574499875	-2.787532843	0.1795048	-1.519706109	-0.616371212	-4.598796041	0.152775566	-1.712995682	0.334619822	1.921667362	0.840719974	1.663594815	0.332778281	1.324860476	0.518581118	0.074358713	0.379192852	0.692843278	0.804380773	1.413902706	0.725693717	3.164381919	0.937182779	2.702649084	0.130211633	0.585413018	0.640417257	0.577175617	0.583410688	1.654755537	0.917599325	2.410167204	0.243906002	1.21703873	0.63573772	0.55691193	0.223807322	0.670150537	0.643127158	0.588962929
LOCKD	-0.351069135	-1.560591447	0.230601654	-1.204917059	0.209816089	1.228110901	0.712980893	0.909905835	-0.344802874	-1.330304033	0.25835744	-1.054523349	0.3013049	1.156352428	0.845976706	1.703387975	1.949397666	5.618496521	0.998858603	6.774360112	-0.324849901	-1.366759167	0.468804129	-0.12494578	0.316067683	1.638407019	0.592426802	0.374006783	-0.387014195	-0.712196684	0.057019889	-2.805645058	0.272320965	1.353472375	0.728022696	0.984613601	0.303130593	1.167820057	0.836929992	1.635560817
LRRK1	0.260547708	1.798024385	0.589443501	0.361665317	-0.368413975	-2.8500113	0.23174997	-1.198456163	0.288943408	1.703042943	0.595431889	0.386466902	-0.458042888	-2.909185128	0.083281726	-2.398571049	-0.334463082	-1.545859364	0.338004747	-0.672198445	-0.328497257	-1.382490724	0.346701913	-0.633568141	0.349888455	1.830023433	0.844711014	1.693706764	1.889888445	4.841370475	0.999313872	7.283760368	0.356676513	1.75850316	0.8367738	1.634416816	0.312707307	1.227903801	0.80353812	1.408556206
LSM2	-0.543160763	-2.615438109	0.205076366	-1.354863626	0.391161784	2.507099926	0.705301131	0.872670798	-0.544535853	-2.28630085	0.284664349	-0.921441109	0.694167266	3.259732109	0.895846789	2.151906402	1.762054029	5.030808989	0.995872829	5.48602731	-0.407824499	-1.724640178	0.515025176	0.060118806	0.400603535	2.117356963	0.721653227	0.952677007	-0.942964845	-2.068209548	0.018492776	-3.971709185	0.322671265	1.595227922	0.557260235	0.230050181	0.390256087	1.714440272	0.767988253	1.196986431
LSM3	-0.492487768	-2.337173827	0.200898123	-1.380690516	0.350805569	2.222476921	0.587603775	0.354068269	-0.397725054	-1.583609404	0.441185289	-0.236353009	0.711760284	3.353924881	0.90276189	2.228296115	1.847988756	5.300381889	0.997868384	6.148741036	-0.390366469	-1.649341261	0.41021148	-0.363091199	0.367771028	1.931339706	0.589674805	0.362621204	-0.500558699	-0.989141784	0.297598256	-0.858761083	-0.386268181	-1.808724854	0.400296971	-0.404227882	0.459937942	2.151620124	0.834925785	1.620947679
LSM4	-0.663081951	-3.273970006	0.135173079	-1.85597337	0.346646284	2.193142452	0.642294484	0.585336828	-0.491460745	-2.032263512	0.421881089	-0.315056082	0.740519959	3.507903785	0.905728825	2.262564483	1.042329255	2.773068701	0.970431388	3.491027298	0.377085646	1.660786709	0.630339879	0.533675173	0.347596639	1.81703882	0.718423434	0.936654732	-1.386411334	-3.149814803	0.021834308	-3.802196601	0.337991251	1.668786403	0.614298572	0.465417516	0.44593802	2.063785438	0.7937056	1.347408336
LSM5	-0.598129245	-2.917290514	0.152625328	-1.714156863	0.316927294	1.983541324	0.674894118	0.730404896	-0.459568379	-1.879614711	0.456031701	-0.176328645	0.685930897	3.215634701	0.883894372	2.029837208	1.688780656	4.800954115	0.998541128	6.528631872	-0.471583944	-1.999643554	0.359222054	-0.578742245	0.35590308	1.864100148	0.654065135	0.636956436	-0.736023361	-1.563460944	0.117844668	-2.013000771	0.336906617	1.663578562	0.597537961	0.395217037	0.472813269	2.232399165	0.813221812	1.471082152
LSM6	-0.491651194	-2.332579886	0.281590335	-0.936586666	0.429925158	2.780488985	0.738957956	1.040559541	-0.637182248	-2.729741185	0.213849547	-1.301875475	0.779065631	3.714276778	0.90644939	2.271032628	1.183240808	3.215101129	0.983954299	4.116138473	-0.533076388	-2.264869039	0.31097432	-0.795568204	0.398226718	2.103890767	0.588793953	0.358981876	-1.099116009	-2.449076065	0.031089607	-3.439298567	0.339121543	1.674213466	0.635534486	0.556034418	0.53210692	2.604404033	0.802764218	1.403661168
LSM8	-0.370769529	-1.668773652	0.273558946	-0.976640221	0.321942259	2.018910709	0.701623788	0.855042197	-0.44482546	-1.809049579	0.180140848	-1.515393525	0.647173194	3.008126494	0.916480853	2.395465261	1.097579918	2.946387241	0.978721635	3.828556444	-0.451123179	-1.911393422	0.2150428	-1.294792118	0.317512624	1.646593539	0.74842581	1.090234142	0.309928806	0.987709009	0.446217684	-0.215964766	-0.370443818	-1.732744621	0.30050062	-0.84491509	0.355945683	1.499178818	0.814045323	1.476513071
LST1	-0.431542635	-2.002501406	0.212919176	-1.307418301	0.348557923	2.2066248	0.625995132	0.515073782	1.215491387	6.137848467	0.983371309	4.07985718	-0.441748904	-2.821947364	0.293024298	-0.880740762	0.40384474	0.770175004	0.713312773	0.911528176	-0.316170711	-1.329324614	0.369529204	-0.53423706	-0.720102333	-4.232162219	0.147412028	-1.755044818	0.266716896	0.882311336	0.440972222	-0.237217279	0.429913631	2.110149119	0.777197108	1.24940651	0.390216623	1.714192676	0.73350002	1.012453455
LTB	-0.504479298	-2.403023783	0.3866995	-0.461207121	0.443920639	2.879195864	0.765130621	1.181017041	-0.673057671	-2.90145439	0.144427346	-1.77899443	0.487202306	2.151644571	0.77196437	1.219436509	0.423279846	0.831141951	0.711183047	0.901136739	-1.059222865	-4.53421215	0.099194361	-2.206208355	0.453629821	2.417784958	0.749271962	1.09473318	-1.272450272	-2.871853681	0.052656592	-2.889870228	1.289743475	6.238597895	0.979083455	3.846076394	0.608880262	3.086075452	0.881642656	2.008078433
LTB4R1	-0.208507306	-0.777731363	0.264091231	-1.024811542	-0.212320926	-1.749123317	0.284277865	-0.923339855	0.399356855	2.231523039	0.940294672	2.756772038	-0.219893956	-1.634139039	0.234460946	-1.1832912	0.198687625	0.126607492	0.600752869	0.408603048	0.979911505	4.260858683	0.979584592	3.870838693	0.143508561	0.660748665	0.677186183	0.740870507	0.161846541	0.626523252	0.499313872	-0.002744513	0.173022568	0.876693918	0.764505332	1.177540727	0.193873639	0.48234837	0.520711791	0.082894599
LY6E	-0.495690298	-2.35476011	0.410890851	-0.360283867	0.492924118	3.224806004	0.595245347	0.385692581	-0.590175188	-2.504747795	0.217823634	-1.278394532	0.669033807	3.125167917	0.859259013	1.809149178	1.401824158	3.900786066	0.992013999	4.822047101	-0.51116332	-2.17035492	0.330722558	-0.704918856	0.445472197	2.371566773	0.625501485	0.512965868	-2.148453337	-5.008502729	0.000796027	-7.135081117	-0.53138723	-2.505509881	0.380483698	-0.487495684	0.588262617	2.956721568	0.808796682	1.442210212
LY6I	-0.200128466	-0.731720032	0.123512987	-1.959575581	-0.157973204	-1.365821468	0.44130175	-0.235880643	0.219933323	1.37273484	0.89767144	2.171615308	0.130054984	0.239482745	0.514606387	0.058442177	0.161241709	0.009141544	0.678931017	0.748863528	0.254456666	1.131870822	0.901291541	2.211658131	0.718370987	3.917713851	0.901910383	2.218633637	-0.213489269	-0.288954023	0.123149534	-1.962937129	0.128882065	0.664754536	0.681913389	0.762578947	0.171404593	0.341378903	0.51376652	0.05508
LYZ2	-1.066150184	-5.487367766	0.328429697	-0.715295904	-1.204711613	-8.748224098	0.164373915	-1.626037441	3.886884191	18.92413458	0.981333074	3.962158645	-1.108691748	-6.392750132	0.336396012	-0.679396495	-1.115146784	-3.994824732	0.370842593	-0.52860378	2.599930173	11.24822506	0.884806143	2.038752151	0.89200108	4.901439947	0.717248964	0.93085623	0.675453056	1.879255023	0.672553702	0.719757897	0.596983956	2.912332577	0.649673788	0.617605618	0.910885415	4.980837978	0.671964916	0.717085567
M6PR	0.482986751	3.01952	0.804532494	1.414867202	0.334384771	2.106664853	0.594791734	0.383810144	-0.692014708	-2.992189865	0.067530226	-2.625261444	0.481984354	2.123707729	0.714719287	0.918416205	-0.392138364	-1.726783813	0.448994285	-0.20473502	-0.959345039	-4.10342516	0.047197885	-3.005058151	-0.248928004	-1.562656753	0.333859176	-0.690781822	-0.258554088	-0.398871108	0.33115317	-0.702974063	-0.43742131	-2.054335164	0.202288667	-1.37205107	0.556163317	2.755332451	0.768514109	1.199939995
MAD2L1	-0.224662691	-0.866446593	0.135510324	-1.853091537	0.170048488	0.947639253	0.636021203	0.558136287	-0.208471831	-0.677772623	0.429578532	-0.283570937	0.233293942	0.792222701	0.888516615	2.075677785	1.246963764	3.414996827	0.999446309	7.498349905	-0.214668586	-0.891531796	0.305725076	-0.820181775	0.201058278	0.986804803	0.58132272	0.328205652	0.205467941	0.732919709	0.468675744	-0.125461336	0.178391689	0.902473603	0.674912174	0.730487189	0.181112553	0.402286071	0.838572052	1.647641608
MALAT1	0.666223472	4.025741066	0.898046355	2.175703434	-0.276705173	-2.203210445	0.32073368	-0.750402151	-0.374309392	-1.471533275	0.442939362	-0.22924122	-0.431933399	-2.769395288	0.228935506	-1.214331689	-0.483488142	-2.013343455	0.20653053	-1.345966815	-0.85107065	-3.636422625	0.059388218	-2.762434647	-0.651896532	-3.845732511	0.172425575	-1.568533351	1.548526343	4.00875808	0.969124251	3.446421793	-0.322101344	-1.500629596	0.469579139	-0.121833924	0.510257456	2.467321786	0.622316149	0.499390768
MALT1	0.383984838	2.475863632	0.857792802	1.797077449	-0.204538111	-1.694232935	0.437679361	-0.250585628	-0.338170906	-1.298560954	0.144109753	-1.781566966	0.261739658	0.94452067	0.546107039	0.184953596	0.31049602	0.477344781	0.657945561	0.65415229	-0.445101665	-1.885421791	0.090664653	-2.305546382	-0.372287371	-2.26156687	0.134055099	-1.865570383	-0.089868007	0.012569182	0.465637178	-0.137668307	-0.434285044	-2.03927647	0.10297759	-2.16456945	0.642161532	3.294880183	0.920030162	2.44275692
MAN1A	0.463269468	2.911245056	0.814025662	1.476383194	0.346675543	2.19334881	0.572047716	0.290210704	-0.362059149	-1.412899028	0.170321594	-1.583349784	0.365710087	1.501176912	0.562588722	0.251674956	0.378663049	0.691181312	0.593488745	0.378406633	-0.642824643	-2.738228565	0.068879658	-2.604027641	-0.345753683	-2.111236471	0.226186949	-1.229968443	-0.601775477	-1.236018468	0.129838537	-1.902387127	-0.441777984	-2.07525361	0.158137046	-1.672155199	0.750962798	3.977492904	0.941793666	2.78379203
MAN2B1	0.429972834	2.728400843	0.728440803	0.986726212	0.406080565	2.612318619	0.630815359	0.535716301	-0.665063953	-2.86319346	0.081033137	-2.428391891	0.442497665	1.912296541	0.69061688	0.803004848	-0.411352256	-1.787056822	0.3104298	-0.798110715	-0.57648529	-2.452097684	0.166548338	-1.610290118	-0.424776316	-2.558950485	0.381088894	-0.484928988	-1.954864635	-4.536322742	0.005067246	-5.279877585	0.724728296	3.525693429	0.94019104	2.754927611	0.571671608	2.852630553	0.939953169	2.75070528
MAP3K1	0.3235136	2.143793547	0.695761654	0.827195726	-0.266846412	-2.133678894	0.504711713	0.018847411	-0.498515637	-2.066030866	0.091101033	-2.300264796	0.352948914	1.432853769	0.741720557	1.054930453	0.454395644	0.928750638	0.880710765	1.999178183	-0.667343572	-2.843982122	0.052442095	-2.894178447	-0.260111156	-1.626016499	0.299487237	-0.849740783	-0.271378478	-0.43015093	0.372104006	-0.523201136	-0.556036062	-2.623860553	0.108116515	-2.110126009	0.642806477	3.298926526	0.952945787	3.008257615
MAP3K8	0.544547327	3.357572049	0.878410405	1.977462517	0.313772812	1.961293498	0.596361218	0.39032618	-0.466294709	-1.911809445	0.086467732	-2.357547389	-0.1978092	-1.51589756	0.449270718	-0.203617724	-0.333104037	-1.541596111	0.311981269	-0.790872912	-0.424072414	-1.794719702	0.174428499	-1.554560962	-0.422651451	-2.546911756	0.150713891	-1.729012847	0.441595879	1.30885666	0.68536142	0.778521705	-0.468366095	-2.202915676	0.130828989	-1.893648856	0.560710612	2.783861908	0.773043418	1.225576484
MAP4K4	0.31073111	2.073600133	0.567759211	0.27271459	-0.273678368	-2.181863095	0.335423495	-0.683756104	0.34418871	1.967467642	0.684790342	0.775874722	-0.365697154	-2.414767345	0.223640846	-1.244573839	0.307393602	0.467612653	0.684498163	0.774521457	-0.326616895	-1.374380462	0.293839376	-0.876809448	-0.33128997	-2.029290235	0.292074728	-0.885328851	1.31853133	3.447779877	0.997395091	5.947749141	-1.154669637	-5.498182799	0.001273325	-6.664849328	0.426716895	1.94319323	0.817795769	1.50148443
MAPKAPK2	0.400216674	2.564998686	0.789236758	1.32033092	-0.211331002	-1.742141616	0.403533529	-0.390763452	-0.371457304	-1.457882118	0.19485876	-1.418742727	-0.264091388	-1.870771482	0.515265522	0.06108107	0.388632904	0.722456244	0.715754305	0.92349797	-0.323301332	-1.360079977	0.392555388	-0.436583355	0.216555183	1.074604733	0.511820776	0.047291916	-1.045275421	-2.317754104	0.018350204	-3.97959391	-0.67852824	-3.212003296	0.046295951	-3.025298904	0.758449891	4.024466489	0.907131801	2.279106487
MARCKS	0.468954886	2.942465803	0.754844199	1.124617441	-0.444788878	-3.388665738	0.461209518	-0.155474353	-0.56587267	-2.388426844	0.168126653	-1.598962623	-0.602817425	-3.684305998	0.146060551	-1.765839022	0.455397284	0.931892733	0.726527658	0.977076062	-0.374376665	-1.580375009	0.369821249	-0.532983734	-0.633788299	-3.743137732	0.156247247	-1.686419833	2.137082493	5.444298649	0.997674294	6.061403331	-0.457865165	-2.152495757	0.276597774	-0.961401023	0.644990212	3.312627153	0.891251935	2.103593264
MARCKSL1	-0.953751209	-4.870143143	0.297612044	-0.858695122	-1.126166242	-8.194261861	0.205305323	-1.353459736	0.662916845	3.493019823	0.589069589	0.360120442	0.788958044	3.767240623	0.567303941	0.270859671	0.796146749	2.000806604	0.763827158	1.173777611	1.563736927	6.778979126	0.935513595	2.674641254	1.045814286	5.772890636	0.872206963	1.920614682	3.652253382	9.139934615	0.995939668	5.502422008	-1.30645582	-6.226979882	0.133238767	-1.872620784	0.805191295	4.317719299	0.549008811	0.196666686
MATK	-0.254137271	-1.028302492	0.20065806	-1.382186547	0.199190271	1.153169475	0.538863134	0.155766726	0.2098629	1.324534023	0.829258432	1.580380728	0.190589907	0.56358589	0.695454961	0.825747262	-0.343379667	-1.573830242	0.125963763	-1.93712757	0.335411152	1.481038806	0.917620846	2.410451863	0.600134148	3.247826152	0.956496555	3.090437065	-0.679694169	-1.426069057	0.020055128	-3.889011444	0.227749144	1.139462031	0.777790221	1.252834961	-0.216909398	-2.094880179	0.492578482	-0.029688254
MBNL1	0.442307937	2.796137486	0.522335929	0.089403218	0.512183296	3.360636509	0.645209906	0.598049368	-0.919319256	-4.080154536	0.080215127	-2.439427693	0.600220823	2.756744149	0.831462465	1.596027672	0.860748103	2.203457792	0.977294889	3.762198369	-0.706809669	-3.014204902	0.179697885	-1.51839568	-0.565887226	-3.3584345	0.335111054	-0.685158046	-1.975368143	-4.586332612	0.005640505	-5.172125258	0.465645526	2.281714807	0.578931651	0.318389255	0.879802138	4.78582333	0.953913164	3.030045294
MCEMP1	-0.499055311	-2.373238649	0.387208548	-0.459061236	-0.786430874	-5.798187301	0.151011409	-1.726690356	1.363014253	6.843948134	0.963778767	3.281216293	-0.542784624	-3.362891214	0.430091067	-0.281479612	-0.663613341	-2.578387115	0.263929203	-1.025645408	1.394307345	6.048205716	0.917749245	2.412151627	0.582519775	3.148029407	0.747307394	1.084302849	0.560645382	1.59922894	0.741894188	1.055837003	-0.61649761	-2.914164973	0.286751196	-0.911215389	0.533255565	2.611610563	0.520607612	0.08247717
MCL1	0.194985712	1.437999052	0.606153002	0.431169931	-0.313648537	-2.463763401	0.195133015	-1.416995574	0.323764261	1.869708582	0.784019239	1.289244228	-0.284789932	-1.9815912	0.31307062	-0.785802702	-0.301601864	-1.442775383	0.314197923	-0.780565954	0.937716963	4.07886774	0.946656596	2.876186074	-0.433631808	-2.609122539	0.122321073	-1.970631502	0.377922245	1.153551029	0.813049496	1.469948093	-0.579679216	-2.737382492	0.044089407	-3.076444849	0.341592205	1.409125948	0.755238719	1.126750511
MCM2	-0.27923931	-1.166147131	0.119729256	-1.994996531	0.196340066	1.133067642	0.58741376	0.353284193	-0.251995141	-0.886091479	0.360649435	-0.572546526	0.735422727	3.480613276	0.955444501	3.065441091	0.708718559	1.726548786	0.945819538	2.85973143	0.187746375	0.844140034	0.563605237	0.255806817	0.185182849	0.896860295	0.624601948	0.509127629	0.219297593	0.766651456	0.623345571	0.503772919	0.136687489	0.702232059	0.582946566	0.334881176	0.18602491	0.433105908	0.763999683	1.174734223
MCM3	-0.438680362	-2.041697321	0.141986803	-1.798885364	0.308027516	1.920773262	0.625547107	0.513160631	-0.415124389	-1.666889131	0.288431583	-0.90301366	1.066199732	5.251588789	0.950882028	2.963165012	1.050886599	2.799912656	0.948797753	2.919412252	0.300226253	1.32928143	0.583821752	0.338482069	0.297488007	1.533141207	0.745470949	1.074601187	-0.40231426	-0.749514898	0.380013782	-0.489489728	0.237505524	1.186307015	0.652825994	0.63148451	0.284853923	1.053153311	0.777121284	1.248968683
MCM5	-0.407378527	-1.869807288	0.120017909	-1.992260581	0.292756585	1.813070936	0.629602618	0.530512419	-0.346073246	-1.336384511	0.416881094	-0.335590086	0.941304411	4.582900963	0.94282963	2.802849832	1.190311205	3.237280607	0.962462394	3.244151747	0.276228553	1.225776004	0.519020645	0.076119311	0.276827932	1.416088604	0.699012644	0.842600575	-0.395707472	-0.733400358	0.295670564	-0.868000322	0.220766935	1.105937152	0.597931987	0.396855753	0.251334189	0.842852474	0.742722348	1.060166424
MCM6	-0.337576914	-1.486500638	0.29961295	-0.849141636	0.278104277	1.709731615	0.685143736	0.777512419	-0.366430522	-1.433822055	0.177271022	-1.534947074	1.013749202	4.970769372	0.959402628	3.162607499	0.819481243	2.074005734	0.936045852	2.68349808	-0.290871379	-1.220205065	0.338134441	-0.671618881	0.261010344	1.326471797	0.639571105	0.573503105	-0.38300098	-0.702408098	0.175773453	-1.54524946	0.19750984	0.994268865	0.531735663	0.127113531	0.296565043	1.126628184	0.810671905	1.454381956
MCM7	-0.443384253	-2.067528136	0.10647029	-2.127313608	0.33207449	2.090370977	0.587864579	0.355144627	-0.391024469	-1.551537895	0.429878364	-0.28234744	0.893418479	4.326520348	0.935017973	2.666455021	1.322735471	3.652688846	0.968447171	3.424030672	0.307997945	1.362801822	0.577029204	0.310589744	0.324961703	1.688797357	0.759767455	1.151405014	-0.444435247	-0.852251716	0.222566771	-1.250770609	0.248336293	1.238310647	0.72650466	0.976960313	0.276387167	1.000033379	0.768211493	1.198239731
MDH2	-0.766388084	-3.841262455	0.476844388	-0.09268875	1.083450866	7.389653865	0.800672689	1.390503986	-1.764354092	-8.124807637	0.072114425	-2.554654324	1.422773233	7.160678382	0.954793668	3.050258089	1.091321828	2.926755928	0.782696116	1.281447759	-1.460250313	-6.263899441	0.163403827	-1.633116883	-0.95787579	-5.579301706	0.3538225	-0.602278858	-3.027039265	-7.151451607	0.022686769	-3.7630253	0.74956555	3.644948804	0.622183234	0.498825307	0.945562703	5.198401238	0.613991745	0.464122728
MED30	-0.504264356	-2.401843452	0.414615001	-0.344919369	0.569401286	3.764181691	0.75298365	1.114588988	-0.914300183	-4.056131373	0.084086832	-2.388071582	0.801808446	3.836041498	0.890738081	2.098302499	1.587423845	4.483002914	0.997730434	6.085894391	-0.690551267	-2.944080148	0.215684794	-1.290992936	0.54477996	2.934209092	0.574745687	0.301240287	-1.199149947	-2.6930677	0.052219965	-2.898657555	-0.553561837	-2.611980633	0.286767786	-0.911134272	0.652865427	3.362035783	0.809947613	1.449669814
MEF2C	0.499344883	3.109348594	0.606475785	0.432522199	0.521628845	3.427253773	0.630046917	0.532418093	-1.027337313	-4.597169398	0.069810834	-2.589598759	0.550119462	2.488502157	0.674241456	0.727431845	0.669848247	1.60461458	0.823605001	1.540965254	-0.705533636	-3.008701194	0.185382679	-1.480296236	0.57365814	3.097822546	0.704519308	0.868912243	-1.976168185	-4.588283986	0.010122612	-4.58280936	-0.581543709	-2.746334805	0.242446112	-1.139315208	0.870240071	4.725831485	0.932948367	2.632886892
MFSD7B	0.48983275	3.057113927	0.804150708	1.412441256	0.385904762	2.470023368	0.66043437	0.665230513	-0.505250882	-2.09826827	0.107505111	-2.116482394	-0.253882791	-1.816114793	0.517810744	0.071273131	-0.29953394	-1.43628841	0.346493416	-0.63448879	-0.859881271	-3.67442406	0.040599194	-3.162560706	-0.166528585	-1.095811078	0.343324338	-0.648514639	0.238620036	0.813780605	0.538037021	0.152442615	-0.511133598	-2.408262638	0.151409575	-1.723588065	0.5792966	2.900469302	0.800521888	1.389559356
MIF	-0.707955763	-3.520388818	0.14002639	-1.815070802	0.445773634	2.892264606	0.714290505	0.916314204	-0.528805823	-2.211011036	0.423711425	-0.30755591	1.320924288	6.615380536	0.964114527	3.290877521	0.830682581	2.109143769	0.879340711	1.986201653	0.429639853	1.887460329	0.566596173	0.267976915	0.498334685	2.671066752	0.750571887	1.101664682	-1.539899314	-3.524185578	0.021489759	-3.818454777	-0.485519521	-2.28527737	0.397634187	-0.415332471	0.485619993	2.312747798	0.750193475	1.099644424
MIF4GD	-0.271137227	-1.121655577	0.49084668	-0.036617371	0.288693633	1.78441588	0.615944844	0.472371241	-0.451094574	-1.839055906	0.144689569	-1.776873937	0.387130794	1.615863082	0.720143449	0.945173272	0.538900339	1.193837603	0.909788048	2.311049732	-0.518573967	-2.202318073	0.131059919	-1.891619552	-0.409561294	-2.472747606	0.251010979	-1.093227648	1.175368345	3.09859268	0.986161605	4.266373292	-0.694044199	-3.286502735	0.039580923	-3.189022481	0.433494122	1.985713156	0.843091439	1.681412202
MIR142HG	0.472434586	2.961574134	0.899753979	2.194493999	-0.270291504	-2.157976326	0.466787941	-0.133044139	-0.43956178	-1.783855634	0.106566959	-2.126297878	-0.241920848	-1.752070713	0.368726808	-0.537682708	0.328124959	0.532645874	0.643933209	0.592476681	-0.552912642	-2.350425569	0.093250252	-2.274579742	-0.235509303	-1.486631187	0.31763814	-0.764647292	-0.237558012	-0.34765982	0.435340628	-0.260093889	-0.701185574	-3.320791845	0.055391724	-2.836340126	0.682348622	3.547011616	0.911432909	2.331257627
MIS18A	-0.298499496	-1.271911985	0.177007573	-1.536754484	-0.252200874	-2.030387318	0.434285177	-0.264388698	0.239108251	1.464513223	0.566043078	0.265724912	0.341950585	1.373968865	0.874287944	1.939415753	1.307930702	3.606247032	0.998308691	6.3805599	0.229039139	1.022241481	0.576706949	0.309269518	0.235073717	1.179524134	0.765634467	1.183822858	-0.32735593	-0.566684894	0.215390647	-1.292732611	-0.233953927	-1.077392257	0.440176524	-0.240445677	0.182160931	0.408863535	0.781918482	1.276881566
MKI67	-0.343253392	-1.517672294	0.3990121	-0.40958306	0.280558084	1.727037741	0.702145397	0.857535041	-0.358426315	-1.395510924	0.146658852	-1.76105025	0.338697289	1.356550765	0.879097799	1.983914193	2.05243458	5.941718119	0.999404735	7.425908278	-0.34680554	-1.4614569	0.242039275	-1.141531564	-0.348396004	-2.126206919	0.241495101	-1.144500073	-0.362679675	-0.652842636	0.190122731	-1.449212902	0.288636642	1.43181164	0.646164885	0.602223684	0.314423244	1.238669488	0.855017462	1.774508588
MMP12	0.352433919	2.302605786	0.798615389	1.377662899	-0.251084907	-2.022516665	0.360479359	-0.5732842	0.405268208	2.259816985	0.771317623	1.21576621	-0.263594983	-1.868113736	0.27864122	-0.951211624	-0.30674197	-1.458899636	0.200266074	-1.384632227	-0.38857427	-1.641611259	0.107117321	-2.120530499	-0.459117506	-2.753515399	0.078454611	-2.463531781	-0.574933459	-1.170548409	0.039189478	-3.199368925	0.646669545	3.150896534	0.906039378	2.266206985	0.357755242	1.510531889	0.68367762	0.770724609
MOB1A	0.209983782	1.520359038	0.543803873	0.175665834	0.236571118	1.416807898	0.656865074	0.649354889	-0.261889201	-0.933448155	0.162871748	-1.637014218	0.30099576	1.154697301	0.840421381	1.661366702	0.370483845	0.66552356	0.947554311	2.894106114	-0.461292726	-1.955256098	0.052291037	-2.897222469	-0.262212243	-1.637920507	0.197866201	-1.399684375	-0.366862508	-0.663044935	0.101169684	-2.184295118	-0.197562887	-0.902661702	0.34915243	-0.622766879	0.633073802	3.237864299	0.987940033	4.405730507
MPEG1	-0.340892877	-1.504709828	0.212616062	-1.309227969	-0.343169101	-2.671965074	0.246439785	-1.117691243	0.679892127	3.574269882	0.947266039	2.888320317	-0.33104432	-2.229236551	0.311239322	-0.794331722	0.291276787	0.417055018	0.594444948	0.382371484	0.664629539	2.901003607	0.90617573	2.267809686	0.192902429	0.940596678	0.705392153	0.873108753	0.245415901	0.830356323	0.801120972	1.393315224	0.215268138	1.079534832	0.727865086	0.983817757	0.281416724	1.031588526	0.549708299	0.199492173
MPND	-0.468958316	-2.207964844	0.142191579	-1.797205492	0.265215554	1.618830447	0.638456	0.568669012	-0.353090768	-1.369972999	0.377412894	-0.500543748	0.255531315	0.911281288	0.791887831	1.336342545	0.634213179	1.492829169	0.959648586	3.168940717	0.330298568	1.458987515	0.821002014	1.523151009	0.59717387	3.231054272	0.863988341	1.848818662	-0.645430006	-1.34249573	0.033486598	-3.362549859	0.215439904	1.080359562	0.567695696	0.272455781	0.233478897	0.730829425	0.723627813	0.962528728
MRPL12	-0.534827574	-2.569677464	0.12149357	-1.978361887	0.238210503	1.428370102	0.680724031	0.757101146	-0.39909108	-1.590147713	0.434740457	-0.262535792	0.65325543	3.040690705	0.902114377	2.220941634	0.877166078	2.25496015	0.962583337	3.247504509	-0.326775086	-1.37506276	0.508794058	0.035179861	0.271225678	1.384348231	0.704449908	0.868578885	-0.837541117	-1.811071742	0.034353911	-3.336081523	0.281013797	1.39521076	0.764559251	1.177840241	0.275265948	0.992998919	0.741521808	1.053893246
MRPL17	-0.353826986	-1.575735836	0.320887109	-0.749698	0.349767772	2.215157584	0.716153394	0.925460409	-0.469205175	-1.925740021	0.193973888	-1.424392584	0.739752477	3.503794696	0.939568823	2.743915926	0.867065704	2.223275788	0.962596565	3.24787185	-0.375212814	-1.583981434	0.309146526	-0.804112395	0.294971062	1.518881098	0.676897904	0.739552094	-0.908276647	-1.983601963	0.012766134	-4.348111043	-0.26812904	-1.241483101	0.408787189	-0.368981339	0.383434732	1.67164349	0.780370679	1.267827816
MRPL18	-0.600901436	-2.932513643	0.17147746	-1.575192214	0.353461751	2.241210359	0.704144277	0.867111361	-0.544361688	-2.285467234	0.339709215	-0.664590321	0.886810185	4.291139633	0.91013191	2.315246615	1.555960675	4.384304538	0.982593693	4.03336308	0.388872972	1.711627087	0.49117573	-0.035300745	0.326501938	1.697523777	0.664760822	0.684583068	-0.812150206	-1.74914106	0.056877317	-2.808299762	0.291222458	1.444227359	0.659524432	0.661175647	0.394779842	1.742822041	0.759390999	1.149343581
MRPL23	-0.624206977	-3.060493049	0.111205594	-2.078485263	0.347443823	2.198767311	0.584992004	0.343300389	-0.346616784	-1.338986085	0.510965826	0.04387034	0.787857194	3.761346688	0.928594317	2.565294493	0.852216041	2.176693145	0.949534748	2.934687113	0.319009841	1.410297664	0.735730111	1.023892466	0.259509466	1.31796836	0.703745225	0.865196586	-1.202632146	-2.701561089	0.028077773	-3.54429752	0.331764778	1.638890167	0.581316544	0.328180274	0.324245598	1.300294358	0.716588284	0.92760079
MRPL28	-0.633222733	-3.110001923	0.121268548	-1.980471847	0.364373743	2.318170102	0.617624238	0.47947645	-0.498612593	-2.066494937	0.432458804	-0.271826266	0.607291024	2.794597908	0.878199583	1.975490107	1.129018693	3.045009092	0.980547115	3.920115296	0.411061856	1.807330836	0.772255791	1.221092719	0.341866754	1.784575341	0.73980413	1.04495077	-1.101711022	-2.455405532	0.011485957	-4.45507772	0.327320409	1.617550655	0.622241301	0.499072333	0.334813299	1.366595491	0.738222804	1.036751938
MRPL33	-0.650804469	-3.206549783	0.151103969	-1.725968582	0.379429271	2.424353237	0.717700524	0.933083904	-0.491090583	-2.030491777	0.408307137	-0.370968009	0.677528121	3.170646356	0.880010958	1.992533937	0.972530091	2.554112247	0.974751311	3.653408158	0.420147821	1.846519873	0.697059416	0.833333958	-0.490817759	-2.933117711	0.450315906	-0.19939439	-2.110402135	-4.915692477	0.006522669	-5.025927604	0.331147336	1.635925538	0.635563519	0.556159764	0.466406914	2.192206067	0.752386197	1.111379464
MRPL42	-0.510921079	-2.438397998	0.169648358	-1.588121466	0.312224462	1.950373347	0.71849132	0.936990344	-0.453104928	-1.848678215	0.331004669	-0.703644601	0.713909673	3.365432682	0.921498244	2.462879881	0.997534326	2.63254927	0.970527764	3.49439134	0.299240906	1.325031492	0.55026435	0.201738835	0.247327196	1.248947972	0.616249863	0.473660848	-0.934097454	-2.046581198	0.014955209	-4.187627471	0.242855424	1.211994408	0.681141928	0.759024608	0.349641037	1.459623844	0.755600865	1.128710593
MRPL51	-0.416347412	-1.919058775	0.20325247	-1.366088953	0.293633589	1.819256237	0.690357032	0.801788984	-0.410392402	-1.644240071	0.288087873	-0.904688939	0.430229813	1.846614631	0.872458306	1.922871543	1.264677012	3.470562392	0.99789673	6.162156522	-0.290844482	-1.220089056	0.495790534	-0.016838263	0.211387528	1.045326643	0.673684126	0.724895495	-0.676653497	-1.418652591	0.020420469	-3.87058567	0.293980026	1.457467746	0.762879457	1.168531402	0.286097895	1.060957918	0.789434258	1.321518642
MRPS28	-0.33377155	-1.46560397	0.285264158	-0.9184974	0.293698254	1.819712311	0.773323609	1.227174192	-0.403993562	-1.613612828	0.205927491	-1.349650659	0.779983031	3.719188526	0.970656063	3.498886246	0.211666421	0.167321318	0.670400774	0.709998254	0.245672579	1.093983828	0.546852971	0.187963334	0.347726423	1.817774134	0.789353427	1.321032447	-0.927098924	-2.029511163	0.018382877	-3.977781698	-0.261898821	-1.21156888	0.383158925	-0.476161562	0.302123235	1.161499957	0.7426777	1.059932782
MS4A4C	-0.381073478	-1.725356471	0.265241795	-1.018899629	0.303256913	1.887127306	0.648499769	0.612451277	-0.537926524	-2.254666128	0.164788796	-1.623020004	0.308809591	1.196532442	0.743133462	1.062319013	0.399904203	0.75781374	0.89456249	2.138216301	0.766283127	3.339449705	0.945236657	2.848414272	0.224662222	1.120536319	0.688773399	0.794391067	-1.193755338	-2.67990977	0.019410584	-3.922335373	0.451892156	2.215678391	0.906541242	2.272116278	0.327914101	1.323310327	0.640125809	0.575910231
MS4A6B	-0.55366526	-2.673122216	0.086410326	-2.35827435	0.340179527	2.147533922	0.530965415	0.124020378	0.356767791	2.027675832	0.842113621	1.674039292	0.316244297	1.236337755	0.527659574	0.110751364	0.349983088	0.601213722	0.665827626	0.689373869	0.961504745	4.18146776	0.978046324	3.796622451	0.452683634	2.412424203	0.815957847	1.489197873	-0.928813315	-2.033692715	0.059211933	-2.765594796	0.529159419	2.586674975	0.872356398	1.921956036	-0.388651565	-3.172380407	0.501131087	0.004524356
MS4A6C	-0.750762092	-3.755454309	0.091865817	-2.291063142	-0.571649586	-4.283384814	0.490157889	-0.039373529	0.513392483	2.777340247	0.80955933	1.447149359	0.498055023	2.20974987	0.556004018	0.224960008	0.597401665	1.37735331	0.8174407	1.499103312	1.074180638	4.667454597	0.95286002	3.006346539	0.843600474	4.6272194	0.864444783	1.852708365	-2.261169521	-5.283427483	0.010538447	-4.542130729	0.469999407	2.302619847	0.649350272	0.616184483	0.490486383	2.343279239	0.651109259	0.623918651
MS4A7	-0.155407645	-0.486141351	0.168308636	-1.597662003	-0.122213083	-1.113613651	0.487465082	-0.050150178	0.59507527	3.168304649	0.985440884	4.214871841	-0.163968978	-1.334717479	0.211148837	-1.318014392	0.112853576	-0.142649587	0.469934389	-0.120407708	0.09823587	0.458068746	0.77	1.208311206	0.122436309	0.54136081	0.511425727	0.045710865	0.147428721	0.591356912	0.831194753	1.594118464	0.112048824	0.583930206	0.794472026	1.352095626	0.122013673	0.031503183	0.589564234	0.362164238
MSRB1	-0.450542303	-2.106835657	0.064938333	-2.667174387	0.169414333	0.943166711	0.536594135	0.14663874	0.580170431	3.096964507	0.926198364	2.529707525	0.224433527	0.744784163	0.507787583	0.03115285	0.256757515	0.308769804	0.776552603	1.245688355	0.397712915	1.749754997	0.853063948	1.758837038	0.161794005	0.764347455	0.494908405	-0.020367085	-0.283960349	-0.460839228	0.367128838	-0.544554024	0.184374388	0.931199361	0.580209124	0.323631924	0.199510026	0.517710734	0.702821764	0.860771246
MT-ND2	0.36380396	2.365042916	0.60602227	0.430622348	0.367550068	2.340571984	0.569871861	0.281328369	-0.339163159	-1.303310247	0.167350431	-1.604522864	0.484240608	2.135787682	0.900869161	2.206919448	0.51603539	1.122111411	0.926992154	2.541378184	-0.504348238	-2.140960521	0.086946123	-2.351506241	-0.281982543	-1.749931967	0.271051711	-0.989293175	-0.771769343	-1.65064856	0.059220844	-2.765434846	-0.560013766	-2.642959389	0.080460056	-2.436112619	0.691247169	3.602840573	0.956914514	3.100527863
MT1	0.232186546	1.642282682	0.529712498	0.118990188	-0.33645418	-2.6246063	0.198652013	-1.394740677	0.92867393	4.765032734	0.976084438	3.709019714	-0.40760767	-2.639155668	0.088177917	-2.336088335	-0.25570923	-1.298812506	0.393122515	-0.434205627	0.260280553	1.156990055	0.726734642	0.978118079	-0.369018662	-2.243047533	0.177417073	-1.533945995	0.696245216	1.929968944	0.89377198	2.129862769	-0.201725863	-0.922650115	0.421943501	-0.314800192	0.275242483	0.992851704	0.688980831	0.795358902
MTHFD2	-0.347970506	-1.543575725	0.438186817	-0.248524037	0.417605045	2.693598094	0.728165305	0.985333949	-0.583733421	-2.473915087	0.103752503	-2.156208311	0.569293628	2.591160376	0.904173135	2.244477788	1.12882961	3.044415948	0.992257774	4.853293729	-0.661262729	-2.817754599	0.101445116	-2.181269867	-0.388718709	-2.354660962	0.328485974	-0.715040761	-0.379220437	-0.693187017	0.302032839	-0.837636304	-0.366430157	-1.713473144	0.301110323	-0.842016181	0.552733747	2.733815528	0.869215581	1.894040865
MTHFS	-0.492892248	-2.339394973	0.03208391	-3.406790753	0.241283669	1.450044423	0.540089847	0.160704359	-0.243431688	-0.845103588	0.470199049	-0.119345258	0.171372072	0.460693863	0.754192643	1.121099704	0.427324344	0.843829337	0.938844543	2.731230816	0.303650967	1.3440527	0.8756571	1.951931501	0.565694467	3.052703221	0.934670094	2.660743716	0.219685861	0.767598477	0.684779251	0.775823341	0.233216214	1.165712016	0.576185914	0.307135492	0.171445269	0.341634103	0.581453149	0.328741567
MTPN	-0.44899756	-2.098352895	0.466689458	-0.13343982	0.534644429	3.51904966	0.706014618	0.876105898	-0.699050295	-3.025864822	0.117514503	-2.016180597	0.687496368	3.224016212	0.884098588	2.031828647	0.98458386	2.59192431	0.985772219	4.238228883	-0.671473644	-2.861795698	0.165299597	-1.619313294	-0.54140645	-3.21973517	0.419571479	-0.32453276	-1.782836927	-4.116731928	0.005996935	-5.110491835	-0.429075496	-2.014262972	0.33412968	-0.689565755	0.835421326	4.507380731	0.914245744	2.366613679
MXD1	0.339123016	2.229510661	0.527419468	0.109788015	-0.372872571	-2.881456743	0.260746777	-1.042090788	0.349004081	1.99051581	0.728267104	0.985848297	-0.417002801	-2.689457072	0.189150015	-1.455542629	0.331447022	0.543067019	0.666793279	0.693716988	0.402148815	1.768887649	0.804496475	1.414638177	-0.475895345	-2.848572643	0.090121905	-2.312147379	2.372602998	6.018754015	0.999426742	7.46360083	-0.562504016	-2.654916251	0.026221376	-3.614609032	0.431294101	1.97191035	0.840432393	1.66144881
MXD3	0.191586399	1.41933216	0.561035149	0.245364215	0.169994356	0.947257473	0.585369239	0.344854433	-0.197355411	-0.624565271	0.137407922	-1.836987869	0.167956512	0.442407005	0.830170761	1.586837958	1.348730384	3.734233576	0.999404735	7.425908278	-0.196353974	-0.812538322	0.211452669	-1.316191247	-0.194722342	-1.255546835	0.245357506	-1.123527764	-0.202708247	-0.262658157	0.099016253	-2.208203208	-0.180491754	-0.820695138	0.333101066	-0.694192568	0.17259349	0.348837973	0.857289558	1.792958042
MYCBP2	0.544288477	3.356150603	0.851783722	1.7486601	0.433859834	2.808239341	0.619108961	0.485767939	-0.447052273	-1.819707938	0.192356673	-1.434769212	-0.297924047	-2.051911069	0.434258391	-0.264497726	-0.329112981	-1.529076369	0.43409754	-0.265152474	-0.693101298	-2.955078784	0.074856495	-2.514375979	-0.596736454	-3.533215211	0.127566151	-1.922651775	-1.02370292	-2.265136864	0.019859091	-3.899034441	0.420881631	2.066782227	0.52422014	0.096956443	1.005917637	5.577064532	0.981912529	3.994282757
MYO1G	0.577650374	3.539353205	0.798777359	1.378670297	0.454929934	2.956841863	0.568186878	0.274457467	-0.60228435	-2.562706777	0.129685406	-1.903743188	-0.404475263	-2.622384807	0.37426719	-0.513953504	-0.500922951	-2.068035573	0.460933602	-0.156584747	-0.507768481	-2.155712506	0.217832326	-1.278343513	-0.919355064	-5.361057031	0.095401682	-2.249394786	1.788293799	4.593572139	0.98680615	4.314722775	-0.971644401	-4.619392287	0.056333238	-2.818488365	0.711117706	3.727507149	0.836796047	1.634579706
NABP1	0.475645498	2.979206448	0.819335958	1.511855023	0.275425159	1.690836416	0.591118116	0.368589531	-0.352558511	-1.367425415	0.200570204	-1.382734387	0.337162197	1.348331904	0.635824043	0.557284712	-0.312103444	-1.47571831	0.27061318	-0.991513789	-0.508101419	-2.157148517	0.071500504	-2.563865347	-0.463601904	-2.778922399	0.104586573	-2.147270362	0.332366509	1.042436555	0.625721771	0.513906367	-0.69316424	-3.282277638	0.029145462	-3.505877432	0.625476507	3.190199318	0.826725404	1.562595004
NAP1L1	-0.44954436	-2.101355581	0.443793287	-0.225781126	0.51041176	3.348142278	0.685982036	0.781401247	-0.671300476	-2.893043796	0.169470153	-1.589387044	0.868695564	4.1941542	0.905288849	2.257422315	1.50635665	4.228699217	0.992136832	4.837671404	-0.668240095	-2.847848953	0.20734139	-1.341025964	-0.675276277	-3.978193795	0.196616992	-1.407573939	-1.221898313	-2.748552977	0.014203735	-4.23994472	0.433158099	2.125727344	0.642510815	0.586278539	0.7213898	3.79195366	0.839529507	1.654731546
NCAPD2	-0.241264974	-0.957615912	0.181049298	-1.509254528	0.18458764	1.050180518	0.568049955	0.27389942	-0.240388693	-0.83053867	0.217830947	-1.27835161	0.207637954	0.654860897	0.854004201	1.766358262	1.236373601	3.381776019	0.999327256	7.303472657	0.208131083	0.932062123	0.617326284	0.478214998	0.196917176	0.963342798	0.702098298	0.857309846	0.197469578	0.713410996	0.571868168	0.289477324	0.183222133	0.925666843	0.733099406	1.010405028	0.179111797	0.389733446	0.838567091	1.647604961
NCF1	0.457396579	2.878994834	0.85725136	1.79264586	0.274191539	1.682135979	0.508877134	0.035512268	-0.664888716	-2.862354711	0.055872278	-2.827193127	-0.240532524	-1.74463765	0.376774226	-0.503262715	-0.269850742	-1.343173718	0.399269808	-0.408508502	-0.560071688	-2.381303531	0.13077291	-1.894142104	-0.308563724	-1.900531446	0.40304081	-0.39281093	0.553261251	1.581218391	0.832721462	1.60503889	-0.576143994	-2.720408225	0.129078685	-1.909129456	0.752776675	3.988873065	0.926236258	2.530262034
NCF2	-0.249710222	-1.003991913	0.329420027	-0.710809357	0.282775172	1.74267435	0.5816565	0.329577202	0.445041792	2.450188252	0.889190463	2.082498608	-0.31800894	-2.159445309	0.25779796	-1.057445322	0.18293994	0.077207799	0.476799779	-0.092867569	0.821956651	3.579577377	0.962744209	3.251980375	-0.308469551	-1.899997895	0.265956112	-1.015237516	-0.970244451	-2.134746925	0.022416477	-3.775287485	-0.23276366	-1.071677225	0.462142422	-0.151720685	0.399423223	1.771954344	0.830580029	1.589743622
NCF4	0.426149684	2.707406501	0.62222041	0.498983455	0.651617504	4.344033563	0.856326512	1.785108465	-0.602473235	-2.563610851	0.161206476	-1.649278576	0.473980927	2.080857492	0.639254198	0.572128622	0.465506314	0.963604251	0.547630656	0.191102095	-0.7658273	-3.268756174	0.096024673	-2.242196901	-0.924604335	-5.390797525	0.092179897	-2.287304167	-1.123084818	-2.507538113	0.039676599	-3.186508531	0.387047788	1.904329983	0.571071874	0.286225711	0.699848182	3.656802819	0.859487241	1.81103768
NCL	-0.520300208	-2.489902287	0.217844216	-1.27827373	0.35267528	2.235663558	0.637221836	0.563326316	-0.511692788	-2.129101646	0.298177708	-0.855990584	0.880822884	4.259083705	0.942530778	2.797319032	0.920536634	2.391011394	0.950638351	2.95795992	0.342580771	1.511962372	0.555473313	0.222810476	0.335314349	1.747451752	0.736611707	1.028431554	-1.060454559	-2.354777366	0.012249311	-4.389960644	0.326968782	1.615862329	0.590374988	0.365515772	0.410303247	1.84021497	0.799490019	1.38311002
NDEL1	0.710934533	4.271266153	0.826448748	1.560664947	0.393486199	2.52349348	0.538109596	0.152734606	-0.474205403	-1.949672986	0.25928619	-1.049681899	0.428260912	1.836073164	0.562484123	0.251249914	0.502078462	1.078329231	0.596631367	0.391448579	-0.681765509	-2.906185949	0.09108006	-2.30051811	-0.553062445	-3.285773874	0.160835689	-1.652023251	-0.551809744	-1.114147621	0.132473149	-1.879266488	-1.361183762	-6.489754554	0.008875948	-4.71549453	0.911958147	4.987568233	0.837455848	1.639418873
NDUFA4	-0.419689284	-1.937410239	0.216010486	-1.28906869	0.341618009	2.157679201	0.784523301	1.292223492	-0.433345056	-1.754100069	0.303042935	-0.832849316	0.646236054	3.003109063	0.912761807	2.347832724	0.788992931	1.97836544	0.961991851	3.231205409	-0.399479328	-1.688646292	0.33591138	-0.681568231	0.321996041	1.671994976	0.583930578	0.338929977	-0.832491097	-1.798754296	0.042219133	-3.121745501	0.223553563	1.11931707	0.605360409	0.427851078	0.339317262	1.394853085	0.715149621	0.920527724
NDUFA8	-0.28874491	-1.218345921	0.403313556	-0.391677443	0.569311507	3.7635485	0.850388552	1.73765178	-0.649750899	-2.789899454	0.11778195	-2.013604217	0.698764541	3.284345853	0.905230739	2.256744761	0.564593054	1.274434354	0.815494278	1.486113928	-0.538260757	-2.287229943	0.226810171	-1.226411175	-0.444156544	-2.668751934	0.373580292	-0.516887651	-1.083892413	-2.411944367	0.018911582	-3.948888069	0.208628672	1.047655623	0.550362711	0.202136302	0.498039099	2.390664531	0.755486764	1.128092821
NDUFAB1	-0.471697175	-2.223004934	0.203220076	-1.366289001	0.315280601	1.971927586	0.643461584	0.590420334	-0.435227296	-1.763109171	0.280468783	-0.942137482	0.674613557	3.15504182	0.919348171	2.433523424	0.869398494	2.230593632	0.963945833	3.28601265	0.312644781	1.382844274	0.74056143	1.048888638	0.332957024	1.734095994	0.760290628	1.154273526	-0.769615656	-1.645395528	0.034944991	-3.318409965	-0.316504424	-1.473756144	0.460031273	-0.160216752	0.259297705	0.892815106	0.719376315	0.941370033
NDUFB2	-0.361003909	-1.615146993	0.282159544	-0.93377467	0.320315024	2.007434199	0.743573264	1.064624307	-0.476707031	-1.961646715	0.192056841	-1.436700335	0.674306299	3.153396761	0.936804443	2.696240556	0.720514519	1.763552117	0.952847446	3.006066634	-0.348406791	-1.46836332	0.4168857	-0.335571139	0.270617574	1.380902934	0.654179913	0.637463749	-0.892996515	-1.946332368	0.015994796	-4.119367759	-0.23674759	-1.090805949	0.457185993	-0.171676439	0.366315988	1.564241501	0.77605965	1.242849664
NEAT1	0.515849185	3.199979863	0.858192521	1.8003581	-0.28350816	-2.251190332	0.393950825	-0.430735036	-0.372352072	-1.46216481	0.283722019	-0.926073382	-0.320106559	-2.170675928	0.28203817	-0.93437399	0.291566261	0.417963084	0.543870092	0.175932763	-0.661517262	-2.818852436	0.049614804	-2.952578123	-0.418804601	-2.525116879	0.202940446	-1.36801683	1.087076307	2.883240582	0.944783053	2.839685409	-0.796566203	-3.77875925	0.028585531	-3.52585256	0.619245315	3.151105187	0.816615073	1.493580468
NELFE	-0.340230129	-1.501070432	0.349644274	-0.620603207	0.289649101	1.791154569	0.635385958	0.555393248	-0.521518452	-2.17613095	0.080092896	-2.441085532	0.62930926	2.912483238	0.925549348	2.520250933	1.192201195	3.243209411	0.980972304	3.942648631	-0.507658899	-2.155239865	0.145790534	-1.768005549	0.299849846	1.546522543	0.598937104	0.40103833	0.284113376	0.92474289	0.602164718	0.414492971	0.231787246	1.158850863	0.544862941	0.179935678	0.330306036	1.338317189	0.817954518	1.502550179
NEURL3	0.393395646	2.527541882	0.852129643	1.751402754	-0.276436751	-2.201317328	0.442928052	-0.229287054	0.325565363	1.878329332	0.619449833	0.487213706	-0.197199947	-1.512635627	0.292682279	-0.88239231	-0.173451164	-1.040773105	0.296311624	-0.864923926	-0.293010561	-1.229431656	0.18459718	-1.485506201	-0.261453116	-1.633619563	0.173450567	-1.561367084	-0.878206523	-1.910258267	0.009112727	-4.688928777	-0.52222948	-2.461539204	0.056835102	-2.809086999	0.671568533	3.47937797	0.949403699	2.931955628
NFE2L2	0.389823237	2.507924451	0.555143497	0.221474867	-0.570238067	-4.273429701	0.166092431	-1.613578121	1.368213122	6.868831869	0.974982266	3.662834349	-0.587727856	-3.603516656	0.193053353	-1.43029096	-0.513914211	-2.108788499	0.277357628	-0.957606707	1.099097954	4.774926456	0.879665156	1.989263108	-0.445320753	-2.675347927	0.388407979	-0.454009149	0.612639624	1.726047501	0.777510455	1.251216981	-1.059117374	-5.039391302	0.04896703	-2.966401507	0.46241118	2.167137073	0.586880383	0.35108384
NFIL3	0.252371965	1.753128333	0.64759819	0.608498396	-0.179558266	-1.518055896	0.277712111	-0.955838793	0.60719482	3.22631335	0.912225332	2.341114094	-0.187328625	-1.459784709	0.412965192	-0.351720807	-0.376192649	-1.676762909	0.132863168	-1.875876997	-0.282089797	-1.182328878	0.22990433	-1.208851486	-0.265758729	-1.658013631	0.267576347	-1.006954171	0.482102277	1.407655352	0.835973886	1.628571726	-0.871753606	-4.139769445	0.014446228	-4.222770351	0.334753651	1.366221258	0.668288884	0.700456082
NFKB1	-0.46137448	-2.166319174	0.362510463	-0.564484527	0.471375516	3.072828725	0.661061232	0.668027006	-1.256050467	-5.691876183	0.058614648	-2.776367932	0.7086432	3.337236056	0.898886777	2.18491617	0.685935153	1.655078391	0.883636068	2.027322667	0.290316304	1.286538438	0.634561934	0.551838076	0.564315271	3.044889185	0.780801149	1.270341192	-1.423279249	-3.239738913	0.070350371	-2.58131972	-0.449032485	-2.110085893	0.394527605	-0.428319861	0.552055605	2.729560905	0.774988094	1.236694349
NFKBIA	-0.742594114	-3.710600905	0.199151162	-1.391608066	-0.734503041	-5.431952365	0.260834332	-1.04163661	0.384155077	2.158761637	0.732828319	1.009020007	0.556781717	2.524171774	0.506248495	0.024995283	0.575145265	1.307536106	0.528073836	0.112413572	1.487389284	6.449681094	0.965259315	3.324485313	0.637649582	3.4603752	0.853196561	1.759895413	1.857576793	4.762559495	0.977648869	3.778273649	0.507623169	2.483269279	0.58812282	0.356210605	0.47431389	2.241813968	0.679530301	0.751614098
NFKBIB	-0.279437287	-1.167234296	0.204098762	-1.3608711	-0.233041428	-1.895260198	0.430496991	-0.279823732	0.207458062	1.313023571	0.794970962	1.355153972	0.227187402	0.759528371	0.610512946	0.449468872	-0.241299292	-1.253609258	0.449296642	-0.20351295	0.81228273	3.537852406	0.976404834	3.722835422	0.202247568	0.993542897	0.447601278	-0.210367276	0.453678656	1.338327622	0.902151055	2.221357061	-0.479225077	-2.255054773	0.059058237	-2.768357224	0.265684467	0.932885275	0.824398738	1.54643845
NFKBIZ	0.24095703	1.690444679	0.624854733	0.510205867	-0.355594676	-2.759599767	0.161705326	-1.645593973	0.285065035	1.684479596	0.662135748	0.672826398	-0.327622232	-2.21091474	0.242294187	-1.140142567	-0.226497776	-1.207177649	0.465674936	-0.137516559	0.933432374	4.060387712	0.937555388	2.708995876	-0.377163655	-2.289194152	0.176514866	-1.540140395	0.704145702	1.949238927	0.959402623	3.162607373	-0.48163578	-2.266629697	0.060443549	-2.743698056	0.352187094	1.475597654	0.818698655	1.507555534
NHP2	-0.706004977	-3.509676328	0.139380246	-1.820446996	0.382050156	2.442837727	0.638839755	0.570331897	-0.529051349	-2.212186217	0.384743643	-0.469461771	0.907228765	4.400460427	0.940897054	2.767552959	0.803962045	2.025322795	0.93613467	2.684982693	0.370377299	1.631852673	0.689828802	0.799319055	0.275794191	1.410231796	0.6826101	0.765792846	-1.459232974	-3.327433231	0.029182706	-3.504562014	0.345739563	1.705989705	0.710714597	0.898857183	0.386154379	1.688706399	0.759073501	1.147606707
NHP2L1	-0.455365883	-2.133323731	0.323652744	-0.737035475	0.438177011	2.838687387	0.589242186	0.3608335	-0.59137141	-2.510473361	0.241759045	-1.143059667	0.997407193	4.883274484	0.944375358	2.831897408	0.990298803	2.609851799	0.942125115	2.789854564	0.40303289	1.772700788	0.592578046	0.374633198	0.399868025	2.113189828	0.722373925	0.95626775	-1.390023993	-3.158626399	0.014952238	-4.187829116	-0.602928681	-2.849014143	0.228310957	-1.21787313	0.552738704	2.733846628	0.814253681	1.477890098
NINJ1	0.236218947	1.664426099	0.561779053	0.248385402	-0.296077912	-2.339841868	0.229922476	-1.208749	0.98755697	5.046869005	0.975579842	3.68762305	-0.281077919	-1.961717132	0.40121035	-0.400424513	-0.480869487	-2.005128868	0.083796317	-2.391849641	0.351269755	1.549439173	0.718698389	0.938014339	-0.361090658	-2.198130294	0.246390506	-1.117956621	0.584837058	1.65823458	0.864916001	1.856735597	-0.663363967	-3.139192465	0.051161132	-2.920258897	0.30652894	1.189141089	0.505858832	0.023436402
NME1	-0.584998765	-2.845186158	0.258829525	-1.052061019	0.518698637	3.406587698	0.773867573	1.230279976	-0.68120642	-2.940457354	0.244349933	-1.128977046	1.31194553	6.567308393	0.962079013	3.233591879	0.951523112	2.488214414	0.896193327	2.155625901	0.42943081	1.886558699	0.510616818	0.042473655	-0.441196158	-2.651979446	0.495383531	-0.0184664	-1.495774786	-3.416561947	0.014334426	-4.230653039	-0.269759694	-1.24931264	0.496559533	-0.013762085	0.50854719	2.456591675	0.705793348	0.87504007
NOP10	-0.72478266	-3.612791578	0.100084051	-2.196291029	0.40241373	2.586457281	0.569320446	0.27907913	0.417895284	2.320254898	0.524956618	0.099909498	0.818738766	3.926686196	0.930609907	2.596096079	0.604427651	1.399393474	0.875850379	1.953707814	0.443382642	1.946734897	0.798119335	1.374581376	0.411607963	2.179704123	0.767382827	1.193591729	-1.809296731	-4.181269735	0.0213858	-3.823410347	0.371119945	1.827852895	0.641884521	0.583552914	0.372244142	1.601434389	0.713934199	0.91456894
NOP56	-0.351459194	-1.562733408	0.249179015	-1.102995678	0.256598937	1.558059451	0.623647892	0.505060769	-0.438488257	-1.778717354	0.162251189	-1.641572626	0.726806722	3.434483303	0.957129693	3.105759471	0.619881581	1.447871669	0.937206147	2.703046078	0.207646596	0.929972462	0.699964753	0.847130024	0.214858582	1.064992396	0.744109631	1.067439273	-0.54779899	-1.104365037	0.087503564	-2.344504652	0.212959992	1.068452336	0.68047001	0.755932618	0.205485853	0.555202718	0.708055522	0.885958874
NOSTRIN	-0.202960314	-0.747270761	0.24366105	-1.1327115	0.155110102	0.842282291	0.535918838	0.143923271	0.168352975	1.125851984	0.740483974	1.048485531	-0.206682465	-1.5634049	0.325398262	-0.729072647	0.141014493	-0.054310212	0.534723797	0.139119132	0.157253771	0.712621182	0.521384693	0.085590985	-0.191064937	-1.23482528	0.396842811	-0.418637583	1.220332482	3.208264192	0.999863369	8.898086404	0.218515547	1.095127174	0.875649624	1.951862845	0.154816874	0.237308535	0.66105588	0.668003117
NPC2	-0.81009507	-4.081273788	0.192308516	-1.435079225	-0.693323675	-5.141523871	0.389295465	-0.450274663	1.4337976	7.182743734	0.952272302	2.993339131	-0.871306898	-5.121794928	0.199774201	-1.387706204	0.675570259	1.622564243	0.484848141	-0.060625997	1.365268327	5.922956381	0.893869587	2.130891241	0.567566277	3.063308227	0.727087821	0.979897215	0.822884214	2.238852673	0.832855123	1.605998742	0.516615722	2.526446766	0.696455013	0.830473372	0.66024994	3.408365787	0.528500417	0.114125376
NR4A1	1.233917728	7.143161619	0.859157398	1.808309172	0.602971172	4.000942294	0.542648526	0.171009643	-1.194220275	-5.395933735	0.069176693	-2.599405467	0.592382745	2.714779186	0.53851454	0.15436395	0.858885845	2.197615982	0.610515216	0.449478418	-0.784057175	-3.347384166	0.237205438	-1.168062152	-0.870895819	-5.086504251	0.219401714	-1.269156298	-0.542694937	-1.0919158	0.270355123	-0.99282158	-1.673906487	-7.991283905	0.040509994	-3.164853197	1.402274362	8.063783256	0.805785411	1.422853791
NR4A2	1.528326379	8.759869152	0.871583377	1.915031682	0.749210371	5.032333364	0.54215486	0.169020676	-1.03256834	-4.622207049	0.152795494	-1.712841723	1.183989349	5.882232768	0.659302181	0.66018605	-0.936178842	-3.433411331	0.431455697	-0.275914406	-1.536000738	-6.590621585	0.067024169	-2.633326007	-0.791471162	-4.636512512	0.221032626	-1.259658842	-0.717626892	-1.518590329	0.252429664	-1.085695742	-1.938654153	-9.262462365	0.035769242	-3.294242281	1.61924142	9.425021782	0.78184903	1.276474318
NR4A3	0.904691061	5.335255399	0.89893661	2.185464579	-0.260144805	-2.08641402	0.399941878	-0.40570729	-0.529522722	-2.214442384	0.209867102	-1.325726673	0.444364214	1.92229002	0.534840322	0.139587498	-0.478885557	-1.99890538	0.299605424	-0.849177499	-0.915481492	-3.914235566	0.073267875	-2.537542307	-0.405013935	-2.446983889	0.336920806	-0.677046525	0.682337541	1.896046891	0.687194064	0.787033748	-1.353949516	-6.455019523	0.011994973	-4.411200135	1.04723133	5.836264206	0.826318609	1.559757892
NRM	-0.578614079	-2.810125469	0.130230107	-1.898925746	0.394835456	2.533009481	0.603008008	0.418014366	-0.474551197	-1.951328085	0.388138959	-0.455141781	0.56449004	2.565442033	0.872272354	1.921201474	1.73250067	4.938101592	0.997220207	5.882594974	0.378460035	1.666714639	0.752099698	1.109842234	0.385067225	2.029333778	0.74842581	1.090234142	-0.924049277	-2.022072803	0.045527992	-3.042830979	0.311942408	1.543713618	0.731029734	0.999853299	0.315862162	1.247697175	0.760328611	1.154481948
NRROS	0.125522584	1.056551147	0.636666962	0.560926821	-0.211963255	-1.746600746	0.41544857	-0.341485939	-0.179494643	-0.53907695	0.364119971	-0.55752651	-0.277288632	-1.94142934	0.218731374	-1.27307467	-0.327407071	-1.523725015	0.145070827	-1.773796541	0.90051326	3.918402981	0.98514854	4.19469424	0.141363358	0.648594706	0.634675699	0.552328705	0.222866652	0.775356708	0.539409277	0.157964762	0.191955457	0.967599653	0.632224669	0.541772583	0.241804473	0.7830636	0.765443307	1.182757831
NSA2	-0.161312274	-0.518565864	0.41092903	-0.360126145	0.188368397	1.076845318	0.616066863	0.472887086	-0.261500913	-0.931589662	0.310787389	-0.796440759	0.249435181	0.878642673	0.706263438	0.877304991	0.335103568	0.554537418	0.83447662	1.617692274	0.219048274	0.979149488	0.52132427	0.085348852	-0.243991046	-1.534685714	0.32818168	-0.71642059	-1.00147946	-2.210931876	0.00630287	-5.060427305	0.185575451	0.936966235	0.641776683	0.583083814	0.644351113	3.308617481	0.982120887	4.006081267
NSMCE1	-0.446286404	-2.083464929	0.118770163	-2.004128251	0.296233734	1.837594456	0.613335867	0.46135625	-0.401125074	-1.599883169	0.289718669	-0.896750786	0.475231966	2.087555539	0.887538705	2.065843018	1.262258835	3.462976692	0.991991322	4.819188701	0.249065177	1.108616576	0.684645015	0.775201537	0.261807107	1.330985972	0.732164735	1.00563343	0.210502767	0.745200097	0.736761596	1.029204259	-0.351477638	-1.641679042	0.352943372	-0.606126189	0.183979208	0.420271295	0.699934516	0.846986051
NSMCE4A	-0.490555784	-2.326564581	0.086752777	-2.353944198	-0.340609274	-2.653911211	0.500665517	0.002662071	0.345372485	1.97313363	0.5643987	0.259033541	0.446017005	1.931139037	0.866909622	1.8739063	1.356129743	3.757444992	0.995984323	5.513525516	0.336334869	1.485022926	0.795045317	1.355610221	0.302869369	1.563630084	0.771653627	1.217672126	-0.574736159	-1.170067177	0.080966044	-2.429293212	0.290818157	1.442286121	0.673468795	0.723916145	0.246576558	0.81300338	0.742419733	1.058583371
NUCKS1	-0.564351433	-2.731803968	0.273242526	-0.978233049	0.414699043	2.673102742	0.675939199	0.735171974	-0.598443482	-2.544322946	0.226808163	-1.226422629	0.771471421	3.673617483	0.898028408	2.175507433	2.247596315	6.55393063	0.99880569	6.728991941	-0.537613722	-2.284439191	0.365513595	-0.551512386	0.509321302	2.733313	0.714264742	0.916187968	-0.778718769	-1.667598826	0.033569765	-3.359983295	0.398369497	1.958690848	0.59942099	0.403053145	0.518111034	2.516594667	0.833025757	1.607224996
NUDC	-0.646255362	-3.181568944	0.103771178	-2.156007495	0.419999766	2.710487503	0.547594497	0.190956137	0.399696649	2.233149417	0.510449738	0.041805041	0.820967408	3.938618315	0.910991939	2.325807114	1.398040036	3.888915464	0.976952847	3.74689616	0.373205947	1.644053026	0.736276435	1.026704187	0.436624896	2.321441128	0.785077288	1.295503685	-0.790127753	-1.695426348	0.077770055	-2.473038129	0.325513918	1.608876841	0.598408966	0.398840165	0.292435273	1.100718253	0.706919475	0.88046936
NUDT17	0.219724137	1.573846957	0.514664922	0.058676517	-0.227090698	-1.853291087	0.287823875	-0.9059765	0.225620595	1.399956252	0.878567824	1.978937227	-0.233999947	-1.70966232	0.162776334	-1.637714182	-0.235524821	-1.235495036	0.084075997	-2.388212274	0.232604382	1.037618875	0.831608761	1.597072018	-0.226644248	-1.436404952	0.427488476	-0.292105535	1.910250666	4.891035736	0.999872279	8.965536597	-0.229990187	-1.058360473	0.286141493	-0.914198356	0.224555384	0.674843834	0.708373021	0.887495302
NUDT21	-0.524466671	-2.512781891	0.157211389	-1.679124845	0.326689358	2.052390897	0.660367306	0.664931482	-0.412143757	-1.652622713	0.371212525	-0.52701858	0.537959368	2.423397179	0.868553308	1.888227575	1.432537255	3.997131501	0.998561915	6.543003881	0.377623422	1.663106213	0.768401309	1.199306042	0.248795676	1.257267854	0.632860609	0.544508603	-0.751307122	-1.600739391	0.048542795	-2.975548922	-0.287967157	-1.336735257	0.533502557	0.134211325	0.276768951	1.002428675	0.725289717	0.970854159
NUSAP1	-0.425003414	-1.966592105	0.269024369	-0.999578156	0.346959064	2.195348419	0.610252785	0.44837491	-0.42505447	-1.714418218	0.1865324	-1.472701146	0.391181939	1.637552854	0.862961456	1.840107801	2.710396787	8.005712349	0.999554024	7.714798478	0.401387914	1.765605779	0.561319235	0.246517827	-0.401577979	-2.42751699	0.424007773	-0.306342379	0.394751002	1.194597858	0.68476737	0.775768301	-0.376819405	-1.763356824	0.38770059	-0.456988028	0.336901973	1.379699708	0.832346113	1.602346695
ODC1	0.293278416	1.977760892	0.598612728	0.399688133	0.307474918	1.916875914	0.546254148	0.185547098	-0.458645407	-1.875197019	0.114397081	-2.046593118	0.541241207	2.440968101	0.883197051	2.023060021	0.747201029	1.847266351	0.96459401	3.304826292	-0.590064953	-2.510668664	0.067454683	-2.626461742	-0.401704861	-2.428235863	0.2153578	-1.292926989	-0.29043627	-0.476634573	0.436276257	-0.256288654	-0.603234787	-2.850483905	0.076320712	-2.493420563	0.597334481	3.013637907	0.868903044	1.891294376
OLFM1	-0.192845613	-0.69172717	0.206820434	-1.344198687	-0.189279664	-1.586618653	0.26797013	-1.004945798	0.257929891	1.554600639	0.923611655	2.492461568	-0.172863276	-1.382337427	0.394438034	-0.428694844	0.173023467	0.046100323	0.562347877	0.2506963	0.844504296	3.676828514	0.991344411	4.740856759	0.115986961	0.504821109	0.719416395	0.941568584	0.162482449	0.62807429	0.704062114	0.866716994	0.17441618	0.883385308	0.795790976	1.360192459	-0.193041538	-1.945134635	0.319705719	-0.755124526
OTULIN	-0.238798011	-0.944068904	0.484736947	-0.061071188	0.280756104	1.72843433	0.698850877	0.841831813	-0.624574971	-2.669398034	0.062302484	-2.711426123	0.392394225	1.644043415	0.839005155	1.650844506	0.568576215	1.286929328	0.966801215	3.371479641	-0.547526161	-2.327192923	0.134166667	-1.864609626	-0.343940784	-2.100965229	0.319717487	-0.755070422	-0.4402746	-0.842103529	0.198644378	-1.394788641	-0.222559041	-1.022680031	0.513523378	0.054106709	0.641850424	3.292928305	0.954945033	3.053770552
PA2G4	-0.494581329	-2.348670348	0.238011774	-1.163610961	0.356898341	2.265447825	0.673471802	0.723929817	-0.554621637	-2.334575188	0.235212876	-1.179106567	1.081487703	5.333440375	0.959889093	3.17516945	0.937141117	2.443098822	0.93935666	2.740185421	0.323571776	1.429973924	0.552915408	0.212457199	0.314113842	1.627337252	0.654761809	0.640036934	-0.962667484	-2.11626603	0.025086731	-3.660009439	0.263643876	1.311809577	0.685579902	0.77953507	0.352430906	1.477127317	0.732056396	1.005081027
PAK1	-0.2761652	-1.149266052	0.445613134	-0.218411594	0.298434703	1.853117378	0.642038336	0.58422212	-0.404421379	-1.615660522	0.152400593	-1.715895593	0.680881937	3.188602639	0.958877977	3.149220012	0.576920855	1.313106043	0.927748046	2.552600822	0.261612304	1.162734087	0.559053374	0.23732111	-0.371120631	-2.254956536	0.220042334	-1.265419687	-0.959054834	-2.107454458	0.004339535	-5.435639052	-0.318046359	-1.481159698	0.277041572	-0.959184148	0.466514212	2.192879253	0.864964083	1.857147189
PARK7	-0.49569427	-2.354781923	0.217626714	-1.279550701	0.334637251	2.108445537	0.759105105	1.147779529	-0.550843349	-2.316490888	0.243247761	-1.134955391	0.7503602	3.560588298	0.938841617	2.731179847	0.609143373	1.414186453	0.885962326	2.050145564	0.325313894	1.437487925	0.518758812	0.075070482	0.358375561	1.878108345	0.729273937	0.990941961	-1.301607929	-2.94297179	0.019256131	-3.930481852	0.222432437	1.113934013	0.591851548	0.371624877	0.334526896	1.364798611	0.666364051	0.69178572
PCBD2	-0.384058691	-1.741749389	0.264858852	-1.020865469	0.330340239	2.078139708	0.744573636	1.069877588	-0.403053945	-1.609115471	0.317035816	-0.767427668	0.637438954	2.956009511	0.898322279	2.178720671	1.384017786	3.844928376	0.998270897	6.358421693	-0.356789442	-1.504518863	0.355161128	-0.596428907	-0.354814606	-2.162572421	0.407752037	-0.373266165	-0.620866169	-1.282582356	0.060812898	-2.737212811	-0.255693046	-1.181772026	0.472548849	-0.109915131	0.421227719	1.908754462	0.807759852	1.435519443
PCGF5	-0.255302602	-1.034701756	0.303689384	-0.829790435	-0.252863101	-2.035057854	0.462610411	-0.149838068	-0.226900097	-0.7659772	0.437455665	-0.251494585	0.247924374	0.870553834	0.763244536	1.170550659	0.318144161	0.501336613	0.901584728	2.214958028	0.235400579	1.04967926	0.663967774	0.681026551	-0.29431017	-1.819775895	0.188534501	-1.459560849	1.75161612	4.504112031	0.999040609	6.948252267	-0.377686169	-1.767518567	0.024740669	-3.674255015	0.265063262	0.928987869	0.829617613	1.582919642
PCNA	0.376221051	2.433229785	0.561425612	0.246949846	0.407265829	2.620678006	0.56043912	0.242944392	-0.565507721	-2.386680064	0.097632577	-2.223810565	1.0637278	5.238354099	0.944064884	2.826002522	1.354730709	3.753056291	0.953348224	3.017269246	-0.474780204	-2.013429467	0.228534743	-1.21660339	-0.421264866	-2.539055861	0.342651687	-0.651499594	-0.636473048	-1.320648918	0.074366149	-2.5214779	-0.403662463	-1.892243009	0.295730835	-0.867710921	0.52216424	2.542024245	0.827573719	1.568528402
PDIA6	-0.500704469	-2.382294788	0.095514766	-2.248085125	0.139621907	0.733047657	0.656577257	0.648078193	0.262088017	1.574502989	0.554121862	0.217338947	0.310940344	1.207940464	0.796850433	1.366724507	0.317489903	0.499284239	0.7729281	1.22491932	0.736220162	3.209783945	0.93832578	2.722231195	0.459037487	2.448422867	0.781919565	1.276887913	-0.830486597	-1.793865143	0.047975478	-2.987900796	-0.20299176	-0.928728283	0.516936885	0.067773471	0.276751341	1.002318188	0.62150256	0.49593072
PEPD	-0.388962549	-1.768678295	0.190092421	-1.44940976	0.260191875	1.583399607	0.695048719	0.823829914	-0.339217209	-1.303568948	0.300198182	-0.846354315	0.336054254	1.34239999	0.859936411	1.814761919	0.236851718	0.246326325	0.61161315	0.454098094	0.760144031	3.31297093	0.954008056	3.032205874	0.674671215	3.670126553	0.906493486	2.271552738	-0.598596087	-1.228263654	0.056963454	-2.806695132	0.208395363	1.046535398	0.66706484	0.694939496	0.2906496	1.089515043	0.589261618	0.360913788
PER1	0.390404001	2.511113645	0.843362447	1.683462261	-0.252589695	-2.033129583	0.484250667	-0.06301818	-0.301096574	-1.121109321	0.180434412	-1.513407083	0.291971166	1.106379746	0.571182374	0.28667684	0.329092979	0.535682504	0.668909777	0.703258272	-0.522024631	-2.217201272	0.046362034	-3.023803212	-0.214585049	-1.368081839	0.290008728	-0.895341656	-0.345845772	-0.611783255	0.135348351	-1.854474876	-0.629682102	-2.97746994	0.029551931	-3.49160882	0.72430329	3.810232727	0.956468032	3.0897518
PFKFB3	-0.238225325	-0.940924068	0.282952039	-0.92986532	-0.253113756	-2.036825664	0.212148647	-1.312022237	0.171727361	1.142003054	0.699083056	0.842935262	-0.228169733	-1.678447437	0.437270154	-0.252248461	-0.225572627	-1.204275506	0.454731507	-0.18157117	0.258210647	1.148062266	0.907633434	2.285075517	0.239269669	1.203296899	0.873199924	1.929552898	1.49562798	3.87973429	0.999848517	8.794887315	0.200315476	1.007740048	0.647641445	0.608687938	0.188380038	0.447881846	0.747147478	1.08345619
PGLS	-0.672833893	-3.327521552	0.014314662	-4.232052829	-0.323332532	-2.532062369	0.449596265	-0.20230208	0.22926614	1.417405196	0.776844153	1.247369362	0.142387957	0.305513313	0.672742215	0.720614025	0.192978279	0.108697561	0.698410359	0.839739547	0.559908648	2.449327805	0.945679758	2.857007057	0.688639706	3.749267035	0.885403737	2.044628551	0.140525889	0.574520294	0.709230349	0.891648989	0.252678853	1.259161328	0.574800602	0.301464972	0.246188757	0.810570338	0.548646664	0.195204153
PGLYRP1	-0.918628972	-4.677273861	0.505506107	0.022025317	1.218444064	8.3417295	0.86208843	1.832745166	-1.597968642	-7.328424577	0.086719508	-2.354364186	1.042556589	5.125003727	0.677537128	0.74247635	1.28460179	3.533065414	0.859598697	1.811960875	-1.891330399	-8.123207955	0.07917422	-2.45362012	-1.015616994	-5.906442744	0.226136233	-1.230258227	-1.808371275	-4.179012464	0.111619024	-2.074309178	0.842335174	4.090379543	0.648620288	0.612980033	1.219758505	6.918689531	0.821412271	1.525945183
PHF11A	-0.227061823	-0.879621124	0.320198737	-0.752858639	0.210298101	1.231510418	0.521016653	0.084116175	-0.222592687	-0.745360324	0.354809491	-0.597964634	-0.209003714	-1.575832833	0.464611783	-0.141789941	-0.229410145	-1.216313605	0.374274344	-0.513922959	0.313895923	1.388240624	0.936329305	2.688242829	0.164417524	0.779211379	0.620795597	0.492926494	1.308705489	3.423813782	0.999266348	7.216742184	0.217540183	1.090443993	0.827300592	1.566615544	0.212775802	0.600939426	0.745654245	1.07556743
PHF11B	-0.39424139	-1.797666376	0.168656292	-1.595180445	-0.279902743	-2.22576216	0.475809914	-0.096835942	-0.244364926	-0.849570413	0.504678746	0.018715529	0.251365274	0.888976365	0.594972647	0.384560829	0.33848282	0.565137961	0.876432416	1.959071347	0.454211265	1.993440255	0.928396274	2.562311548	-0.278127566	-1.728091046	0.450246505	-0.199674764	1.52565047	3.952961802	0.996878267	5.766240455	-0.287576098	-1.334857601	0.453262326	-0.187498072	0.271992711	0.972462825	0.650583403	0.621604604
PID1	-0.312586006	-1.349266259	0.473351624	-0.106694603	-0.382741709	-2.951061475	0.209675662	-1.326881548	0.436414893	2.408896684	0.895692754	2.150256615	-0.483909894	-3.047676723	0.089371664	-2.321331168	-0.296682622	-1.42734397	0.38825079	-0.454670915	0.91735662	3.991050744	0.967736657	3.401028295	0.270917242	1.382600744	0.741288234	1.052674958	-0.44331549	-0.849520528	0.155044079	-1.695575008	0.619422789	3.020072002	0.911352504	2.330261975	0.305948364	1.185498589	0.630174227	0.532964321
PIK3R1	0.910643247	5.367941068	0.884792595	2.038619233	-0.491768227	-3.72000016	0.444232075	-0.224003689	-0.58094739	-2.4605801	0.235969248	-1.174906549	-0.454349491	-2.889410734	0.358286914	-0.582807194	-0.518189953	-2.122201287	0.368045792	-0.540609571	-1.147267152	-4.913959433	0.042819738	-3.106992567	-0.830834969	-4.859533786	0.148562475	-1.745920549	1.829591672	4.694301308	0.964190666	3.293080484	-0.950553494	-4.518124889	0.093297	-2.27402699	0.972315123	5.366244343	0.785832639	1.299986071
PIM1	1.027072537	6.007297655	0.919260353	2.432339642	-0.310517287	-2.441679419	0.410938514	-0.360086965	-0.531561892	-2.224202617	0.276228295	-0.96324834	-0.374618328	-2.462531188	0.334519886	-0.687812428	-0.469143618	-1.968345409	0.285302055	-0.91831154	-0.545071132	-2.316604042	0.279194361	-0.948461358	-0.689893852	-4.061011753	0.171008203	-1.578498737	1.051032746	2.795327145	0.80192888	1.39839377	-2.226619141	-10.64511814	0.002542503	-5.972060535	0.704420734	3.685490745	0.63669286	0.561038782
PIP4K2A	0.326220499	2.158658133	0.544983939	0.180423607	0.387645232	2.4822985	0.678846238	0.748474631	-0.54969058	-2.310973302	0.11287389	-2.061715974	0.467698033	2.047218966	0.824394617	1.546409986	0.53264538	1.174216113	0.913922778	2.362501257	-0.605092301	-2.575483712	0.115621853	-2.034559761	-0.395586502	-2.393571424	0.369181368	-0.535730358	-1.211679295	-2.723627888	0.012077036	-4.404298891	-0.330315217	-1.540068276	0.315137639	-0.776208391	0.791581892	4.232334705	0.980642537	3.925129967
PITPNA	-0.576855172	-2.800466655	0.150553272	-1.730268244	0.341783256	2.158844644	0.606187029	0.431312461	0.311091253	1.809050818	0.545976237	0.184425915	0.423904014	1.812746389	0.756885631	1.135680173	0.674809883	1.620178982	0.928082528	2.557601425	0.856241081	3.7274509	0.934375629	2.6559314	0.230805445	1.15534163	0.643358771	0.589972218	-1.635294894	-3.756863846	0.01390671	-4.261379479	-0.456945279	-2.148078952	0.343627774	-0.647169025	0.422405657	1.91614478	0.69815355	0.83852062
PKIB	-0.464993611	-2.186193167	0.503662543	0.014650433	0.57316226	3.790706968	0.706220467	0.877097869	-1.066639235	-4.785283109	0.074921568	-2.513436716	0.788644427	3.765561521	0.919436166	2.434710781	0.717957819	1.755531879	0.86265817	1.837545594	-0.913798015	-3.906974495	0.162724068	-1.638097749	-0.540215547	-3.212987939	0.417414724	-0.333395301	-1.701643268	-3.918693404	0.014399772	-4.226038459	-0.465842627	-2.190799317	0.405531292	-0.38247004	0.857283773	4.644544435	0.925581418	2.520716437
PKMYT1	-0.378609683	-1.711826853	0.20733411	-1.341070261	0.306881908	1.912693557	0.632165022	0.541516063	-0.380537454	-1.501343113	0.216665047	-1.285207785	0.672395338	3.143165506	0.921375383	2.46118269	1.511873628	4.246005696	0.987484315	4.368177975	-0.339658688	-1.430631533	0.350626888	-0.616284793	0.292885569	1.507065438	0.624009374	0.50660118	0.343861275	1.070473306	0.761815654	1.162659668	-0.305756621	-1.422150871	0.472391239	-0.11054749	0.248135776	0.82278582	0.772224868	1.220916909
PLA2G7	0.164059251	1.268170339	0.665647414	0.688564038	-0.183906217	-1.548720985	0.220690927	-1.261644521	0.90280823	4.641229807	0.98540223	4.212181139	-0.219978802	-1.634593302	0.13776907	-1.833944253	-0.204838383	-1.139233227	0.196872118	-1.405959585	-0.102145074	-0.4062022	0.417824773	-0.331709337	-0.258567996	-1.617273504	0.101311403	-2.182737617	0.128493955	0.545173343	0.572286974	0.291188096	0.17719752	0.896739834	0.730876272	0.999072956	0.183811455	0.419218823	0.646173156	0.602259857
PLAC8	-0.535098474	-2.57116508	0.48369282	-0.065251864	0.686464405	4.58980065	0.756781151	1.135112458	-1.083128998	-4.86420929	0.140387442	-1.81207573	0.635452279	2.94537288	0.577886619	0.314103735	-0.604925408	-2.394286029	0.491286453	-0.034857717	0.465427229	2.04181627	0.535193857	0.141008609	1.094333577	6.047783608	0.780998673	1.271495664	-3.611566416	-8.577165088	0.002928666	-5.830275124	0.633369962	3.087038961	0.675355971	0.73251063	0.797038378	4.266568378	0.798899671	1.379431434
PLAUR	0.537932696	3.321248647	0.673296439	0.723132488	-0.418428329	-3.202750911	0.241576712	-1.144054584	1.368125015	6.868410152	0.968693096	3.432109185	-0.471008942	-2.978605202	0.371604088	-0.525341395	-0.624009005	-2.45415031	0.1231783	-1.962670767	0.935392587	4.068842384	0.82858006	1.575597132	-0.491900546	-2.939252396	0.239258269	-1.156750329	-0.881142116	-1.917418439	0.087429308	-2.345434994	-0.930589487	-4.422268274	0.064591188	-2.672905674	0.543011919	2.672821355	0.584424733	0.340964256
PLBD1	-0.483756616	-2.289227816	0.268224354	-1.003650202	0.470880633	3.06933843	0.502027289	0.008109202	0.699222079	3.666790269	0.91532186	2.380418286	-0.468303902	-2.964122459	0.491370651	-0.034520823	-0.569471577	-2.283069152	0.127305471	-1.924996102	0.927334553	4.034086959	0.95954431	3.166251198	0.591931105	3.201350638	0.817666168	1.500614894	-2.586222472	-6.076260414	0.00320787	-5.738935095	0.435406344	2.136522227	0.687292877	0.787493472	0.491655569	2.350614644	0.618709569	0.484074596
PLEK	0.8795674	5.197292021	0.909325818	2.305430801	0.263370334	1.605816542	0.444848691	-0.221506499	-0.410459718	-1.644562271	0.351235529	-0.613612717	0.430767089	1.849491201	0.533772756	0.135297036	-0.57644184	-2.304934514	0.117263444	-2.018603748	-0.49897405	-2.117780899	0.235498489	-1.177519502	-0.300809935	-1.856601246	0.392566671	-0.436536037	-0.544689574	-1.096780895	0.202853222	-1.368556151	-1.566216279	-7.474212407	0.012691776	-4.354028012	0.700847401	3.663071863	0.693639124	0.817188089
PLEKHO2	0.525999417	3.255718566	0.864184248	1.85048679	-0.237372318	-1.925804963	0.498264253	-0.006943017	-0.41640827	-1.673034268	0.129349008	-1.906726957	0.290808794	1.100156422	0.546347781	0.185924866	0.374738959	0.678871638	0.641657974	0.5825675	-0.508070096	-2.157013413	0.083353474	-2.397631638	-0.350240494	-2.13665714	0.27821331	-0.953341528	-0.38572832	-0.70906032	0.196642429	-1.407412908	-0.590649496	-2.79005598	0.055014289	-2.843576863	0.847304127	4.581932725	0.907796563	2.287022897
PLK3	1.530726281	8.773047911	0.939117276	2.73599091	0.58786295	3.894387514	0.523639602	0.094628958	-0.621091421	-2.652724464	0.237385878	-1.16706517	0.609786346	2.80795783	0.543086974	0.172776423	-0.625777225	-2.459697128	0.347504422	-0.630026972	-1.004718853	-4.299128746	0.056243706	-2.820173829	-0.625012501	-3.693417192	0.187835158	-1.464138569	-0.851693079	-1.845589631	0.116891218	-2.022204652	-0.966302154	-4.593741635	0.077490346	-2.476944475	1.268377093	7.223719688	0.726658928	0.977736852
PMAIP1	0.829219035	4.920810399	0.837131815	1.637040351	0.423416499	2.734584928	0.529293471	0.117308225	-0.681039225	-2.939657094	0.143784848	-1.784203622	0.422739261	1.80651032	0.544108052	0.176892025	-0.571171687	-2.288402312	0.336887916	-0.677193749	-1.086867296	-4.653446432	0.032751762	-3.385498399	-0.724810209	-4.25883536	0.169889787	-1.586408566	1.598188061	4.129887408	0.912122184	2.339826562	-0.794970726	-3.771098614	0.133433706	-1.870933842	0.863972446	4.686508776	0.725001984	0.96941051
PMF1	-0.489845883	-2.322666248	0.109326165	-2.097642541	0.319059388	1.998578489	0.63741185	0.564148378	-0.425083796	-1.714558585	0.397074387	-0.417670193	0.565110049	2.568761551	0.892011522	2.111454517	1.8789749	5.397583859	0.998095152	6.261446245	0.367934909	1.621318306	0.560417925	0.242858356	0.336017482	1.751435455	0.714262072	0.916174889	-0.492000639	-0.968267918	0.219857903	-1.266494635	0.314492126	1.555956018	0.759457655	1.14970842	0.281611093	1.032807984	0.768687741	1.200916258
POLD4	-0.214291362	-0.809493767	0.396483057	-0.420140808	0.256187831	1.555160012	0.583123525	0.335609089	0.440408405	2.428011126	0.915886005	2.387718948	-0.446607702	-2.847961304	0.113591951	-2.054564747	-0.298665372	-1.433563757	0.265648858	-1.016811956	-0.231293484	-0.963237299	0.502371601	0.009486476	0.122556113	0.542039577	0.55140843	0.206362957	-0.584522987	-1.193938118	0.054789231	-2.847914277	0.701934087	3.416247677	0.953339057	3.017063144	0.387726795	1.69857164	0.841112037	1.666525552
POLE4	-0.456599116	-2.140095872	0.221641252	-1.256127442	0.325049592	2.040826004	0.647863592	0.609661544	-0.413457	-1.658908383	0.37151967	-0.525702919	0.965407326	4.71194764	0.962251683	3.238335152	0.757575417	1.879810285	0.911745809	2.335140043	-0.461897752	-1.957865658	0.274994965	-0.969425812	0.343834313	1.795722827	0.745556365	1.075051402	-1.005352053	-2.220377475	0.025538209	-3.641709575	0.302611656	1.498912274	0.725405535	0.971435523	0.366964811	1.568312177	0.757500893	1.139026688
POLR2E	-0.64243643	-3.160597765	0.041457914	-3.140734688	0.261125449	1.589983889	0.545593754	0.182883046	0.219242862	1.369430033	0.639326536	0.57244232	0.232510334	0.788027274	0.763770847	1.173465484	0.260975939	0.322002787	0.773037704	1.225543916	0.635207567	2.774102542	0.946963746	2.882285096	0.699174597	3.808953964	0.873952653	1.936368594	-0.527516858	-1.054895121	0.268979897	-0.999804314	0.219718201	1.100901684	0.696334731	0.829904475	0.235226754	0.74179538	0.598384728	0.398739311
POLR2F	-0.411893677	-1.894601661	0.230363327	-1.206260804	0.271057683	1.660033625	0.736192496	1.026271943	-0.454564087	-1.855662293	0.253397144	-1.080575393	0.738502004	3.497099683	0.932723454	2.629297076	0.60474224	1.400380322	0.918312622	2.41963838	-0.342658064	-1.44356826	0.410219033	-0.363059981	0.287478611	1.476431548	0.701673887	0.855281521	-0.928039442	-2.031805171	0.016410631	-4.093279138	0.243943484	1.217218697	0.641843045	0.583372484	0.346434805	1.439508132	0.774457277	1.233652894
POT1B	-0.322463902	-1.403509463	0.139578659	-1.818793898	-0.271558623	-2.166913024	0.392055335	-0.438680875	0.572462894	3.06007335	0.976499189	3.726938979	-0.248104359	-1.785177147	0.404708578	-0.385883823	0.250417539	0.288881619	0.681584199	0.761061713	0.444193921	1.950234055	0.870289527	1.903521107	0.251585503	1.273074014	0.762538137	1.166645489	0.208774399	0.740984453	0.715357975	0.921550741	-0.391863578	-1.835590996	0.151670877	-1.721555791	0.221726506	0.657095619	0.550586379	0.203040187
POU2F2	0.18271365	1.370608587	0.721218106	0.950511861	-0.19634855	-1.636473864	0.381249645	-0.484247491	-0.232533758	-0.792942013	0.196783121	-1.406522551	0.207091309	0.651934166	0.560558189	0.243427743	-0.160869949	-1.001306469	0.525541597	0.102255394	0.247549163	1.102077797	0.793126888	1.3438776	-0.352891623	-2.151677485	0.088867357	-2.327543602	-0.588452274	-1.203521996	0.01236218	-4.380674207	0.288546079	1.431376801	0.869896848	1.900047028	0.602749772	3.04761312	0.98568778	4.232225954
PPDPF	-0.461742062	-2.168337705	0.404989365	-0.384718472	0.562597188	3.716193971	0.773849875	1.230178848	-1.30931503	-5.946820322	0.051758199	-2.908026676	0.698577785	3.283345963	0.863164012	1.841821677	0.911869177	2.363822022	0.966113354	3.350260145	-1.118105847	-4.788182658	0.125752769	-1.939045377	-0.469592869	-2.812865069	0.493248131	-0.027009118	-0.837301826	-1.81048809	0.17050423	-1.582057907	0.381443189	1.877419659	0.610756488	0.45049319	0.698408496	3.647770314	0.843870302	1.687311753
PPP1CC	-0.483228219	-2.286326191	0.315553095	-0.774284117	0.41708921	2.689960032	0.724618364	0.967487218	-0.670392481	-2.888697794	0.131046666	-1.891735932	0.568418111	2.586472869	0.872750517	1.925500144	1.441179662	4.024242293	0.996623052	5.68740018	-0.467347796	-1.981372457	0.351704431	-0.611555579	0.406493897	2.150729651	0.73894997	1.040518146	-1.104490055	-2.462183839	0.024180805	-3.697718179	0.378124794	1.861486481	0.542328734	0.16972117	0.472345927	2.229467085	0.812194904	1.46433564
PPP1R11	0.479967184	3.002938432	0.637265672	0.563515947	0.617344742	4.102315738	0.750702542	1.102362698	-1.040484965	-4.660098982	0.06008247	-2.750074026	0.666076589	3.109335011	0.778426213	1.256518546	0.560168948	1.260556154	0.652317943	0.629243654	-0.662689085	-2.823906669	0.190782981	-1.444930581	-0.500068575	-2.98552953	0.36436604	-0.556463898	-1.502125616	-3.432052184	0.036537045	-3.272207363	-0.494752706	-2.329610246	0.243308821	-1.134623713	0.691074467	3.601757049	0.787231615	1.308318326
PPP1R14A	1.084295539	6.321530467	0.619832512	0.488837385	1.185331089	8.108191385	0.682775072	0.766554407	-1.833423953	-8.45540185	0.084819176	-2.378600019	1.380235591	6.932932433	0.837580628	1.640335823	1.325562234	3.661556258	0.749690084	1.096960087	-2.172032013	-9.33391315	0.077537764	-2.476281338	-1.156692567	-6.705726556	0.215864957	-1.28992824	-1.994059859	-4.631923364	0.115771433	-2.033097744	-0.897554673	-4.263652544	0.433345361	-0.268215003	1.504451551	8.704836917	0.888191054	2.0723953
PPP1R15A	0.823009319	4.886710534	0.875051845	1.946384243	-0.228994054	-1.866715013	0.387215548	-0.459031735	-0.481384482	-1.984034747	0.414626604	-0.344871561	-0.271860233	-1.912365767	0.419704303	-0.323987375	-0.598172839	-2.373103562	0.144158087	-1.781175152	-0.559061418	-2.376946096	0.202933031	-1.368062672	-0.704303899	-4.142653932	0.11143587	-2.076157555	1.121790279	2.967911033	0.880551397	1.997662122	-1.100441334	-5.237807128	0.017312247	-4.038877268	0.724160398	3.809336229	0.712986665	0.90993404
PPP1R18	-0.275661065	-1.14649766	0.355899202	-0.593207684	0.246510082	1.486905102	0.7515455	1.106872021	-0.441899348	-1.795044112	0.174150466	-1.556492924	0.301657873	1.158242242	0.653519396	0.634545374	0.542322986	1.204574272	0.947378566	2.890575237	0.250332062	1.11408083	0.538121853	0.152783922	-0.347729687	-2.1224318	0.345016643	-0.641017171	-1.050301376	-2.330012853	0.005506843	-5.196241633	0.376752526	1.854897574	0.843733539	1.6862741	0.596756457	3.01001142	0.937919197	2.715226986
PPT2	-0.160154236	-0.512206645	0.422519128	-0.312440599	-0.22409966	-1.832195991	0.20958438	-1.327432481	0.643523583	3.400196414	0.983697259	4.099984932	-0.248539002	-1.78750422	0.1455359	-1.770051701	-0.211150242	-1.159033212	0.309320529	-0.803297806	0.316024542	1.397421653	0.85470292	1.771973476	0.14107296	0.646949417	0.646222877	0.602477337	0.110739946	0.501869742	0.67977735	0.752748783	0.193002607	0.972627511	0.783451748	1.285896082	-0.204841522	-2.019167039	0.36407608	-0.557716075
PRC1	-0.193807703	-0.697010366	0.367856046	-0.541425462	-0.17389871	-1.478140363	0.434869193	-0.262011943	-0.194678906	-0.611754516	0.185564996	-1.479089421	0.153184394	0.36331729	0.832188011	1.601214151	1.253397942	3.435180518	0.999399066	7.416423861	0.178020768	0.802192137	0.711696878	0.903639655	-0.190658864	-1.232524618	0.330325088	-0.706715104	0.181877495	0.675380523	0.756968206	1.136128981	-0.184001328	-0.83754626	0.309048905	-0.804569515	0.169382879	0.328694791	0.867097273	1.875533685
PRDX1	-0.665324845	-3.286286576	0.086456025	-2.357695612	0.291451447	1.8038661	0.589964056	0.363816787	0.254516937	1.538264963	0.606656282	0.433278544	0.722251228	3.410093253	0.920767717	2.452823972	0.771977269	1.924988166	0.939993499	2.751420059	0.343885552	1.517590076	0.732787009	1.008809026	0.306783797	1.585807832	0.720735005	0.948110397	-0.91949892	-2.01097408	0.100477616	-2.19192896	-0.320317567	-1.49206484	0.426070402	-0.297902142	0.324035918	1.298978836	0.535386157	0.14178166
PRDX2	-0.601188737	-2.934091322	0.03002805	-3.475135219	0.265439308	1.620408535	0.521049254	0.084246809	0.175174264	1.158501224	0.676717847	0.738728936	0.197052753	0.598187875	0.796712629	1.365873449	0.220698303	0.195653878	0.553549292	0.215021804	0.399120215	1.755824877	0.909373112	2.306004526	0.665827079	3.620018838	0.904237969	2.245226296	-0.211850746	-0.284957521	0.488733842	-0.045072261	0.287612309	1.426893332	0.837134645	1.637061106	0.245649385	0.807186351	0.609690638	0.446012016
PRELID1	-0.477620284	-2.255530935	0.271657536	-0.986229143	0.348054215	2.20307226	0.736338733	1.027025048	-0.643146461	-2.758288142	0.216216866	-1.287850456	0.613312852	2.826838694	0.858691195	1.804461759	1.223725932	3.34210092	0.993727985	5.06536578	0.363129847	1.600593402	0.560375126	0.242684623	0.281161907	1.440643356	0.556514706	0.227028955	-1.185599968	-2.660018101	0.016734388	-4.073413503	-0.326018793	-1.519439118	0.454581275	-0.182177082	0.559847674	2.778447891	0.816664682	1.493911772
PRKCB	-0.365959791	-1.642361589	0.491105253	-0.035582741	0.304200544	1.893782515	0.619391189	0.486964938	-0.616986438	-2.633076476	0.094143236	-2.264063782	0.515071937	2.300858191	0.897311163	2.167699279	0.625514258	1.465541095	0.944184921	2.828277981	-0.839628684	-3.587071831	0.058894763	-2.771302789	-0.22602462	-1.432894358	0.488651681	-0.045401071	-0.746760658	-1.589650164	0.108048783	-2.110828618	0.349578295	1.724421266	0.627276536	0.520550726	0.620954581	3.16182902	0.907097075	2.278694343
PRMT1	-0.538570198	-2.590229607	0.244518334	-1.128065225	0.371169058	2.36609588	0.675575004	0.733509814	-0.656976562	-2.824484184	0.177967846	-1.530176619	0.893456476	4.326723782	0.939440981	2.741666585	0.824693766	2.090357158	0.924015828	2.498204151	0.325704433	1.439172372	0.62275428	0.501255274	0.535278071	2.880374784	0.82349848	1.540232215	-1.078198765	-2.398057055	0.03208167	-3.406862875	0.235955134	1.17886286	0.595356303	0.386153135	0.346677052	1.441027976	0.683270826	0.768844237
PRNP	0.252336011	1.752930899	0.701736606	0.855581159	-0.24145556	-1.954603115	0.516667738	0.066695664	-0.285379666	-1.045882316	0.140546238	-1.810760492	0.253662052	0.901273282	0.625076996	0.511154153	-0.254632123	-1.295433676	0.283552164	-0.926909334	-0.288046344	-1.208020295	0.165994461	-1.614285622	-0.233128615	-1.47314306	0.52388045	0.09559453	1.943016607	4.970954768	0.999771291	8.382830284	-0.318900789	-1.485262221	0.081737529	-2.418970017	0.294220581	1.11191917	0.861843672	1.830688042
PSAP	-1.060278346	-5.455123318	0.166156751	-1.613113808	-0.974858052	-7.127120374	0.294444584	-0.8738945	2.07776507	10.26501314	0.970140023	3.480921387	-0.866333431	-5.095167051	0.371413154	-0.526159131	0.762048332	1.893841592	0.694313423	0.820363158	1.821602213	7.891188054	0.89918429	2.188193812	0.417675986	2.214083372	0.574137098	0.298750746	0.546630009	1.565044203	0.715619357	0.922834766	0.572628508	2.795390582	0.730606675	0.997702765	0.73411101	3.871765784	0.539121721	0.156807401
PSIP1	-0.304976309	-1.307478579	0.385910476	-0.464535308	0.294536534	1.825624498	0.733589108	1.01290925	-0.499536956	-2.07091928	0.067438291	-2.626722346	0.474013015	2.08102929	0.902947842	2.230416246	1.312746224	3.621353082	0.995712202	5.447684857	-0.403211538	-1.704743835	0.178129406	-1.529072669	-0.306350857	-1.887994128	0.365970259	-0.549543792	-0.30817776	-0.519907638	0.438013853	-0.249226661	-0.238661237	-1.099994274	0.438658488	-0.246608299	0.335536758	1.371134431	0.843279954	1.682837928
PSME2	-0.31890253	-1.383952644	0.333483734	-0.692470454	0.373621664	2.383393536	0.78085434	1.270652004	-0.655397283	-2.81692516	0.123540406	-1.959322329	0.549283017	2.484023841	0.926754717	2.537875086	0.25959102	0.317658366	0.580950383	0.326676024	-0.338430757	-1.425335295	0.417303625	-0.333852177	-0.533868548	-3.177028109	0.209613573	-1.327256269	1.568587325	4.057688594	0.981213169	3.955633583	-0.256004139	-1.18326573	0.473643826	-0.105522505	0.345389695	1.432951172	0.662658253	0.675162899
PSME2B	-0.354596119	-1.579959435	0.384532575	-0.470353513	0.370355675	2.360359272	0.78952609	1.322071178	-0.701555846	-3.037857323	0.082147846	-2.413515706	0.538433693	2.425936709	0.901031869	2.208742741	0.383458708	0.706225051	0.701762741	0.855706028	-0.63991161	-2.725664248	0.146034743	-1.76604595	-0.558627331	-3.317302529	0.190846072	-1.444521969	1.189644162	3.133412663	0.954314585	3.039214273	-0.280445753	-1.300621452	0.422984558	-0.310533355	0.457470569	2.136139967	0.809863277	1.449122034
PTAFR	0.414568294	2.643808774	0.729046455	0.989790067	-0.287972156	-2.282673856	0.209521042	-1.327814865	0.794345024	4.122084298	0.940604951	2.762312366	-0.425735384	-2.736211198	0.154727256	-1.69799542	-0.293550468	-1.417518562	0.241577471	-1.144050442	-0.26806279	-1.121828444	0.466976334	-0.132287244	-0.250107021	-1.569336642	0.328114949	-0.716723271	0.229378122	0.791238759	0.527745105	0.11109454	-1.098411263	-5.228059802	0.018643639	-3.963430643	0.393894479	1.737267329	0.614552328	0.466488636
PTEN	0.542215189	3.344765408	0.912140044	2.340049394	0.331515017	2.086425146	0.536335193	0.145597435	-0.348833548	-1.349596351	0.138653219	-1.826521199	-0.3109428	-2.121613292	0.475045035	-0.099902867	0.257965091	0.312557911	0.528102182	0.112527315	-0.481419513	-2.042065734	0.081767372	-2.418572483	-0.272613211	-1.696848678	0.242613517	-1.138403959	-0.355458198	-0.635228812	0.165148869	-1.62040612	-0.599012772	-2.830212017	0.058643473	-2.775845666	0.687559247	3.579702768	0.878284121	1.976280675
PTGS2	1.027563731	6.009994984	0.916025584	2.389532117	-0.253817526	-2.041789193	0.407536878	-0.374157202	-0.478297986	-1.969261621	0.331480013	-0.701498779	0.433492095	1.864080842	0.541111231	0.164817013	-0.486324261	-2.022240218	0.216221068	-1.287825657	-0.758957502	-3.239125776	0.109967271	-2.091075452	-0.674684093	-3.974838692	0.15780609	-1.674643287	0.471964657	1.3829288	0.550280392	0.201803655	-1.155016599	-5.499848726	0.028203948	-3.539684001	0.875139781	4.756571975	0.731848037	1.004019049
PTMA	-0.753140135	-3.768513033	0.080958306	-2.429397208	0.445444472	2.889943103	0.590093526	0.364352023	0.554207677	2.972697048	0.525208394	0.100919141	0.717186909	3.382978955	0.874301226	1.939536607	1.761594506	5.029367486	0.996940526	5.786448242	0.486854136	2.134233509	0.72351712	0.961975306	0.583813588	3.155359689	0.808828279	1.442414545	-1.495772378	-3.416556073	0.022363012	-3.777730076	0.451344518	2.213048922	0.677653763	0.743010247	0.319806795	1.27244557	0.64204568	0.584254073
PTOV1	-0.279190386	-1.165878473	0.032363886	-3.397812928	-0.181939007	-1.534846708	0.444518029	-0.222845541	0.096948533	0.784083591	0.659200105	0.659731652	0.123861111	0.206320836	0.676560879	0.738011525	0.11745846	-0.1282043	0.676927903	0.739689264	0.31432397	1.390086849	0.942875126	2.803694206	0.567643066	3.063743285	0.945584659	2.855157311	0.164790998	0.633705043	0.854520126	1.770502305	0.136159123	0.699695125	0.650677517	0.622018638	0.162696255	0.286743303	0.58479184	0.342475971
PTPRE	0.353436372	2.308110631	0.708412077	0.88768437	0.334295545	2.106035561	0.64363949	0.591195884	-0.423844803	-1.708628299	0.118114168	-2.010410921	0.446464753	1.933536275	0.865787267	1.86421313	-0.301952852	-1.443876415	0.460912815	-0.156668406	-0.361626977	-1.525383827	0.199312689	-1.390595606	-0.434411866	-2.613542071	0.14576777	-1.768188351	-1.167344372	-2.615491084	0.00594644	-5.118998291	-0.286256051	-1.328519431	0.382802228	-0.47767103	0.684688405	3.561691273	0.98688832	4.321053449
PTTG1	-0.411352088	-1.89162759	0.434169387	-0.264860013	0.335944559	2.117665678	0.785328069	1.296990591	-0.563170354	-2.375492551	0.104874525	-2.144199271	0.499009916	2.214862353	0.844346303	1.690929073	1.71016058	4.868021857	0.993746882	5.0684023	-0.490304025	-2.080385873	0.217537764	-1.280073195	-0.441355548	-2.652882488	0.358768621	-0.580712685	-0.915388951	-2.000949503	0.014099777	-4.2473962	-0.323998063	-1.509736641	0.386141078	-0.463562344	0.55061018	2.720492394	0.862905306	1.839633076
PURB	0.432091254	2.740033874	0.845186343	1.69733495	-0.214014816	-1.761069929	0.462485598	-0.150340139	-0.380289465	-1.500156144	0.111992152	-2.070551782	-0.267629687	-1.889715484	0.495019965	-0.019920799	0.483216088	1.019158918	0.809630444	1.447610689	-0.405859607	-1.716165324	0.161568479	-1.646603835	-0.301136315	-1.858450397	0.231717636	-1.198637783	-0.225294394	-0.317747768	0.266972008	-1.010040074	-0.632268044	-2.989886268	0.032015628	-3.408991774	0.683171517	3.55217441	0.898445251	2.180067723
RAB21	0.251731813	1.749613022	0.573450715	0.295944079	0.266654429	1.628978495	0.652436985	0.629768575	-0.606760018	-2.584129001	0.05884344	-2.772229137	-0.261580539	-1.857328431	0.483638688	-0.065468622	0.328221551	0.532948878	0.811478601	1.459646492	-0.61135914	-2.602513462	0.088235146	-2.335376757	-0.360617692	-2.195450634	0.243494369	-1.133616159	1.146813334	3.02894448	0.976083547	3.70898156	-0.276780817	-1.283024363	0.457534394	-0.170272623	0.46809745	2.20281239	0.928002342	2.556400659
RAC2	-0.598463126	-2.919123978	0.514205043	0.056835468	0.914975509	6.201436337	0.863580604	1.845353304	-1.149886593	-5.183736131	0.086176258	-2.361243004	0.738299793	3.496017047	0.598351334	0.398600354	1.026521191	2.723479601	0.868395392	1.886845099	-0.785556247	-3.353849871	0.242520141	-1.138912186	-0.897447863	-5.23693865	0.19797564	-1.398994986	-3.041349015	-7.186354353	0.005509814	-5.195699418	0.751111858	3.652373358	0.714970075	0.919646513	0.88132592	4.795383447	0.783287693	1.284929353
RACGAP1	-0.334272321	-1.468353887	0.085424046	-2.370832893	-0.256180508	-2.058454752	0.402969073	-0.393109098	0.292658449	1.720824518	0.563180565	0.254080379	0.18118366	0.513224972	0.750018678	1.098711908	1.645036292	4.663730254	0.999402845	7.422736812	0.273413992	1.213636411	0.804375629	1.413870017	0.215539816	1.068852025	0.670699904	0.71135232	0.289334665	0.937478076	0.657654928	0.652861158	0.250429878	1.248362939	0.742253247	1.057712961	0.158342786	0.259429893	0.744012184	1.066927561
RAD21	-0.316086267	-1.368487494	0.094934567	-2.254819356	-0.219863194	-1.80231718	0.509950158	0.039805889	-0.263932406	-0.943227699	0.426980331	-0.294182093	0.151385556	0.353686335	0.779455591	1.262496642	1.147581082	3.10323837	0.998575143	6.552258118	0.234455017	1.045600919	0.717311178	0.931163024	0.192190567	0.936563522	0.726991728	0.979413004	0.227154345	0.78581477	0.825625535	1.554936236	-0.243305202	-1.12229214	0.40697467	-0.376486164	0.216152114	0.622122209	0.841052506	1.666080171
RALY	-0.63549039	-3.122454473	0.160317739	-1.655865848	0.402203504	2.584974607	0.630286298	0.53344523	-0.519940832	-2.168579874	0.413835757	-0.348130857	0.932823195	4.537492653	0.921863508	2.467939974	1.55121925	4.369430929	0.983192737	4.06899408	0.447097311	1.962756782	0.725951662	0.974178923	0.410257799	2.172054574	0.630356852	0.533748016	-1.185003575	-2.658563446	0.027507485	-3.565404228	-0.452494012	-2.126706316	0.446252815	-0.215822596	0.439264872	2.021918496	0.765309362	1.182011935
RAMP1	-0.617782376	-3.025213173	0.138690717	-1.826207258	-0.395530423	-3.041257306	0.475666472	-0.097411066	0.724752464	3.788988251	0.909247901	2.304486172	-0.466143884	-2.952557749	0.411233511	-0.358868444	0.354043828	0.613952058	0.679042511	0.749375054	0.931877196	4.053680013	0.939368077	2.740385846	0.667309449	3.628417417	0.852884259	1.757404218	-1.243279043	-2.800702472	0.049873467	-2.947106023	0.392612965	1.931051021	0.671494519	0.71495233	0.398003233	1.763045409	0.605121641	0.426851734
RAN	-0.788195416	-3.961014631	0.200499561	-1.383175023	0.518099579	3.402362677	0.649366944	0.616257702	-0.726509714	-3.157295881	0.329738477	-0.709368122	1.188510656	5.906439785	0.91024647	2.316648049	2.276883642	6.645803496	0.99193463	4.812077676	0.527685012	2.31034277	0.628194864	0.524480522	0.500714002	2.684547113	0.676502855	0.737746378	-1.216573319	-2.735564846	0.038310284	-3.222973481	-0.522524024	-2.462953446	0.490786019	-0.036860096	0.562112915	2.792659877	0.765745922	1.184444091
RANBP1	-0.845493261	-4.275658433	0.187198946	-1.468314441	0.579090717	3.832518994	0.6279344	0.523365521	-0.724234203	-3.146404435	0.360214835	-0.574431824	1.567593693	7.936045122	0.947162982	2.886259143	1.72698257	4.920791589	0.956698716	3.095306244	0.539529194	2.361428377	0.664108761	0.68165852	0.488677979	2.616355307	0.678125759	0.745171843	-1.772235429	-4.090873935	0.022974884	-3.750110759	-0.504514073	-2.376479174	0.521615423	0.086515614	0.588111519	2.955773583	0.74639342	1.079468664
RANGAP1	-0.209524392	-0.783316556	0.340377864	-0.661610784	-0.186131936	-1.564418459	0.424334553	-0.305004488	-0.224604179	-0.754988079	0.27713824	-0.95870156	0.25782743	0.923574658	0.893055844	2.12234232	1.123585247	3.027964647	0.99915718	7.077914232	0.194127308	0.871661886	0.634307654	0.550741698	0.195845116	0.95726889	0.645368717	0.598743197	-0.260792862	-0.404331676	0.111529916	-2.075208113	0.190099287	0.958687304	0.59235756	0.37372002	0.199871337	0.519977573	0.848900663	1.726004692
RAP2B	-0.214456789	-0.810402189	0.311630533	-0.792507413	-0.224253147	-1.833278498	0.255586573	-1.069035374	0.180280313	1.182940689	0.667168129	0.69540461	-0.237091801	-1.726216066	0.195947236	-1.411819475	0.191984018	0.105578613	0.857385822	1.793745094	0.19747054	0.886081714	0.845151057	1.6970653	-0.212222896	-1.354698721	0.389633165	-0.448854452	1.157691478	3.055477237	0.99821785	6.328151046	0.299434892	1.483659131	0.938025973	2.717062252	0.175089969	0.364500737	0.762670159	1.167374736
RBBP7	-0.382064201	-1.730796898	0.373530775	-0.517099255	0.367299795	2.33880686	0.678342326	0.746164212	-0.555899782	-2.340692869	0.128632335	-1.913105784	0.88268122	4.269033209	0.941263978	2.77417042	1.140340449	3.080524867	0.967447503	3.391807094	-0.450537173	-1.908865898	0.266732125	-1.011266208	0.351858586	1.841185489	0.61120498	0.452380121	-0.722188935	-1.529717556	0.043139911	-3.099208614	0.252573281	1.258654424	0.543033832	0.172562267	0.443965605	2.051410618	0.817131008	1.497029426
RBM3	-0.344652759	-1.525356738	0.307219169	-0.81315229	0.360794052	2.292923373	0.776406691	1.244847653	-0.577543894	-2.444289692	0.154812835	-1.697341233	0.672517961	3.143822028	0.89792547	2.174383833	1.0594734	2.826849018	0.991944079	4.813259397	-0.330334215	-1.39041378	0.461883182	-0.152763663	-0.360810315	-2.196541967	0.438552519	-0.247038663	-0.761453573	-1.625487484	0.07390873	-2.528141838	0.219692713	1.100779307	0.534763439	0.139278471	0.343449837	1.420780618	0.699235028	0.843657784
RBMXL1	-0.304596135	-1.3053909	0.308114052	-0.808951113	0.266350684	1.626836252	0.678079659	0.744960646	-0.403217222	-1.609896973	0.208466142	-1.334196013	0.713654392	3.364065913	0.950342434	2.951671621	0.752348901	1.863414967	0.954491511	3.043279877	-0.306186064	-1.286259437	0.484488922	-0.062064225	0.292733179	1.506202051	0.676246607	0.736575718	-0.781244567	-1.67375947	0.015305698	-4.164106054	-0.325747256	-1.518135338	0.297414776	-0.859638991	0.358707281	1.516504924	0.797634639	1.371575866
RCSD1	-0.263702948	-1.080831182	0.28115186	-0.938755175	-0.242471175	-1.961766015	0.474487263	-0.102139653	-0.285453989	-1.046238049	0.226748614	-1.226762228	-0.251200362	-1.801753106	0.430496177	-0.279827052	0.239451646	0.254482168	0.85915461	1.808286132	0.240674621	1.07242694	0.846299094	1.705864288	0.20281643	0.996765867	0.770068093	1.208695732	1.505020475	3.902643418	0.996613915	5.684689069	0.210448984	1.056395803	0.760038324	1.152889632	0.185222411	0.42807108	0.750332381	1.100385773
REEP5	-0.46614317	-2.192505824	0.146416678	-1.762986647	-0.352021725	-2.734400572	0.446065158	-0.216582029	0.23632502	1.451191638	0.730830829	0.998841937	0.28187036	1.052300169	0.62579424	0.514215822	0.569901563	1.291086877	0.923995041	2.497908122	0.903741796	3.93232811	0.952293555	2.993806837	0.208693801	1.03006495	0.634691715	0.552397779	-1.001193905	-2.210235383	0.012023572	-4.408789791	0.24812623	1.237302034	0.669142807	0.704310661	0.310431954	1.213628371	0.705679248	0.874490643
REL	0.728380724	4.367069684	0.886367173	2.054158845	0.344073597	2.174997889	0.471195537	-0.115345567	-0.502355897	-2.084411788	0.182592789	-1.498878918	-0.346539064	-2.312195197	0.419845427	-0.32340796	-0.412522478	-1.790727751	0.329657808	-0.709733147	-0.565993223	-2.406843937	0.190080564	-1.449486778	-0.453164075	-2.719785388	0.242442685	-1.139333869	0.712553048	1.96974519	0.75272966	1.113223913	-1.881059291	-8.985922258	0.004309397	-5.442638511	0.743998105	3.933796833	0.793988372	1.3491362
RELB	-0.450080445	-2.104299423	0.37591231	-0.506934991	0.298414803	1.852977029	0.637033684	0.562512496	-0.910184314	-4.03643128	0.13123367	-1.890094721	0.424011865	1.813323825	0.592890645	0.375928138	0.422721032	0.829388981	0.720784767	0.948357645	-0.630623228	-2.685602158	0.259259819	-1.049819211	0.547879057	2.951767471	0.847492373	1.715067229	2.384940173	6.048845478	0.998553488	6.53715276	0.445286806	2.183962986	0.477584083	-0.089723812	0.445573405	2.06149786	0.750962416	1.103751781
RFC2	-0.475792476	-2.245493757	0.258894891	-1.051720308	0.375791064	2.39869381	0.689216944	0.796460988	-0.561943239	-2.369619116	0.152496707	-1.715151726	1.04833624	5.155947896	0.939079038	2.73532233	1.474494106	4.128748023	0.968643703	3.430481729	-0.367747275	-1.551781526	0.458406344	-0.166760002	0.363327681	1.906165288	0.677917558	0.744218139	-0.558415079	-1.130258619	0.197289944	-1.40331913	0.275226397	1.367422725	0.635940954	0.557789652	0.35621642	1.500877408	0.762134381	1.164417005
RFTN1	-0.240701925	-0.954524001	0.208803986	-1.332149797	-0.246116661	-1.987476779	0.231482646	-1.199958238	0.256553215	1.548011353	0.892003874	2.111375117	-0.236845726	-1.724898584	0.375095674	-0.510417435	0.224238536	0.20675941	0.535370085	0.141717048	0.331555908	1.4644106	0.918529708	2.422535809	0.204100574	1.004041366	0.711045625	0.900467797	1.267012305	3.322120415	0.998012903	6.219091307	0.211677602	1.062294974	0.595746181	0.38777176	0.204780028	0.550774415	0.683087272	0.7679962
RGS1	1.093944645	6.3745173	0.899833229	2.195372937	-0.565050917	-4.236845932	0.442739901	-0.23004963	-0.730248797	-3.175192532	0.192189519	-1.435845513	-0.523884767	-3.261701641	0.403156208	-0.392331323	-0.669823837	-2.597869125	0.410600632	-0.361482955	-1.411590099	-6.054021154	0.04862286	-2.973816765	-1.681501742	-9.679107902	0.054548803	-2.852566497	1.609819622	4.158257815	0.915024118	2.376582954	-0.816507724	-3.874507903	0.188576572	-1.459285884	1.082559895	6.05791354	0.758349208	1.143650302
RGS10	-0.585665389	-2.84884684	0.227591908	-1.22195888	-0.655919004	-4.877717425	0.171409118	-1.575673327	1.094445163	5.558475916	0.955575684	3.068526985	0.232891271	0.790066809	0.595733059	0.387717274	0.683193667	1.646478487	0.831566435	1.596769797	0.33298169	1.470560197	0.655060423	0.641358217	-0.613045504	-3.625616464	0.262392663	-1.033569525	0.862704356	2.335977525	0.883061258	2.021744352	0.354298215	1.74708383	0.586036557	0.347604505	0.330012357	1.336474664	0.659810692	0.662450712
RGS2	0.683863036	4.12260648	0.729185286	0.990492989	0.631165158	4.199787923	0.553661928	0.21547759	-0.793498395	-3.477928786	0.164748052	-1.623316065	0.731697644	3.460669231	0.633728759	0.548246882	0.664332706	1.587312605	0.61967096	0.488151855	-1.124711684	-4.816674555	0.080344914	-2.437669896	-0.999772347	-5.816672634	0.110506971	-2.085573068	-1.901130707	-4.405260932	0.011664172	-4.439500655	1.441726111	6.968338239	0.967134106	3.381901693	0.978919675	5.407680911	0.934630115	2.660089169
RHOB	0.656729244	3.973604724	0.890399065	2.094823842	0.198376243	1.147428329	0.509782498	0.039134987	-0.314747105	-1.186445872	0.237724365	-1.165196343	-0.196989038	-1.511506427	0.529962394	0.119993347	-0.321204677	-1.504268419	0.250054802	-1.098320032	-0.555935914	-2.363465361	0.041117825	-3.149326485	-0.421962791	-2.543010055	0.137701295	-1.834514927	0.350227294	1.08600059	0.615866481	0.472039992	-0.470737304	-2.214300973	0.098415187	-2.214958987	0.614224238	3.119603243	0.776268008	1.244048961
RILPL2	0.942786236	5.54445019	0.909808835	2.311303034	0.461579153	3.003737253	0.518328504	0.07334688	-0.904859782	-4.01094608	0.073871632	-2.528683968	-0.48383875	-3.047295819	0.513555425	0.054234988	-0.565192263	-2.269645161	0.48008791	-0.079690506	-0.922092644	-3.942750387	0.124509063	-1.950406287	-0.500082827	-2.985610277	0.327685199	-0.718673295	-0.362223545	-0.651730094	0.347679641	-0.629254307	-1.51919713	-7.248451286	0.027540325	-3.564177299	0.973662259	5.374696196	0.802789023	1.403817835
RNASE6	-0.267394407	-1.101102358	0.398747163	-0.410687999	0.253231339	1.534308564	0.633628322	0.547814207	-0.309300686	-1.160377269	0.403973669	-0.388935145	-0.280701463	-1.959701593	0.481986701	-0.072084393	-0.382527626	-1.696635414	0.237866041	-1.164414678	0.299665654	1.326863489	0.835866062	1.627785601	0.525520245	2.825090424	0.769408788	1.204975913	-0.585782979	-1.197011349	0.048328937	-2.980188954	1.009880623	4.894844293	0.981190455	3.954402155	0.383208655	1.670225099	0.870917173	1.909092607
RNASEH2B	-0.419395693	-1.935798025	0.067438453	-2.626719778	0.253372893	1.535306912	0.605261172	0.427435705	-0.352884326	-1.368984889	0.362085915	-0.566322093	0.609020028	2.80385497	0.911025145	2.326216698	1.122673157	3.025103464	0.979783664	3.880840789	0.220616791	0.985914722	0.692545317	0.812045973	0.214003593	1.060148335	0.680207774	0.754726812	0.250867149	0.843652397	0.612141788	0.456324095	0.184322648	0.930950935	0.717093666	0.930090601	0.173610796	0.355220489	0.654973806	0.640974907
RNASEH2C	-0.535325433	-2.572411394	0.04515661	-3.051410659	-0.239547714	-1.941147527	0.541340777	0.165741484	0.32417626	1.871680563	0.697626726	0.836021924	0.435495244	1.874805676	0.845991649	1.703502658	1.488549931	4.172840439	0.998380501	6.424017628	-0.314972881	-1.324158205	0.477784491	-0.088920578	0.305539042	1.578755496	0.59980728	0.404662173	-0.484108113	-0.949017348	0.304358545	-0.826627947	0.340550135	1.681072813	0.793045238	1.34338004	0.229436987	0.705470719	0.73448228	1.017484288
RNF115	-0.267436656	-1.101334366	0.136173821	-1.847439398	0.215070636	1.265169999	0.610047867	0.447513429	-0.211016862	-0.689954093	0.445124901	-0.220388124	0.194352496	0.583730736	0.669101203	0.704122744	0.332296275	0.545731081	0.948213827	2.907456845	0.212023258	0.948849617	0.748074018	1.088366606	-0.278301483	-1.729076396	0.214052536	-1.300668469	1.496195572	3.881118698	0.997570336	6.017569484	0.217822782	1.091800884	0.580905927	0.326493417	0.206971377	0.564522809	0.727527087	0.982112022
RNF149	-0.343213745	-1.517454577	0.288188292	-0.904199362	-0.369041797	-2.854439186	0.315789572	-0.773189434	0.9654195	4.940910789	0.978005664	3.794730516	0.340139539	1.36427255	0.576679589	0.309157443	0.428141447	0.846392549	0.822541083	1.5336593	0.318481517	1.408018929	0.748046324	1.088219663	-0.434588949	-2.61454536	0.192719886	-1.432432945	-0.967214184	-2.127355833	0.091442116	-2.296152442	-0.326578448	-1.522126283	0.394000854	-0.430525498	0.543626994	2.676680301	0.843389094	1.683663986
RNF19B	0.253257148	1.757989205	0.69880206	0.841599867	-0.267273104	-2.136688257	0.433873478	-0.266064624	-0.321476789	-1.218656657	0.217494549	-1.280327099	-0.345663164	-2.307505643	0.211876043	-1.313653983	0.3198135	0.506573247	0.72462092	0.967500028	0.259518736	1.153704235	0.532610775	0.130628537	-0.322849108	-1.981467326	0.313594226	-0.783369084	1.454603934	3.779673009	0.993005061	4.955548917	-0.596008507	-2.815787121	0.017245885	-4.042785416	0.364568317	1.55327672	0.796181093	1.362594775
RNH1	-0.497692882	-2.365757046	0.077582392	-2.475657563	-0.235436828	-1.912154403	0.516922022	0.06771395	0.164243754	1.106183712	0.677096033	0.740458151	0.226073807	0.753566196	0.761149252	1.158990591	0.339012101	0.566798289	0.830166145	1.586805221	0.729376909	3.180268041	0.952930514	3.007917044	0.315800837	1.636895164	0.724896366	0.968880825	-0.437941603	-0.836413143	0.27114521	-0.988820016	0.162993291	0.828538627	0.555082725	0.221228789	0.272004107	0.972534325	0.550397865	0.20227836
ROMO1	-0.29373515	-1.245749188	0.305943656	-0.819152188	0.339754584	2.144536892	0.776646072	1.246227109	-0.378444414	-1.491325042	0.267594789	-1.006860071	0.639912846	2.96925469	0.951423282	2.974814697	0.320787149	0.509627535	0.763649523	1.172793169	-0.394968413	-1.669190085	0.258048842	-1.05613454	0.321004239	1.666375779	0.627823733	0.522891871	-1.0469978	-2.321955139	0.017545267	-4.025270065	-0.306391134	-1.425197466	0.40094815	-0.401516037	0.61982602	3.154748495	0.916884947	2.400756164
RPA3	-0.350179891	-1.555708279	0.349003336	-0.623423037	0.34210049	2.161082022	0.736720625	1.02899302	-0.448969604	-1.828885002	0.154020942	-1.703406023	0.764775292	3.637766502	0.92884336	2.56905647	1.267262661	3.478673442	0.977691732	3.780237048	-0.542322965	-2.304750813	0.119828802	-1.994052361	-0.331351658	-2.029639742	0.461919138	-0.152619001	-0.414272843	-0.77868294	0.244219894	-1.129681447	0.211639622	1.062112615	0.590549189	0.366236156	0.35016217	1.462893398	0.780459975	1.268348898
RPL13A	-0.200335546	-0.732857186	0.432958084	-0.269792308	0.500740245	3.279931329	0.906412159	2.27059365	-0.549021511	-2.307770889	0.133838138	-1.86744065	0.348650968	1.409842621	0.716371274	0.92653249	0.343885522	0.582085966	0.670338413	0.709716044	-0.540269123	-2.295892307	0.169154079	-1.591634357	-0.345141998	-2.107770882	0.440925483	-0.237406882	-0.990546311	-2.184264957	0.011162199	-4.483997297	0.334525892	1.652147579	0.708396066	0.887606863	0.53623672	2.630314153	0.884366194	2.034442874
RRAD	1.285309688	7.425374012	0.909378458	2.306069399	-0.567295107	-4.252673686	0.464571102	-0.141953484	-0.702340049	-3.041610812	0.242078727	-1.141316525	-0.530684259	-3.298106027	0.436645885	-0.254785873	-0.694808213	-2.676243851	0.294319848	-0.874494997	-1.374336293	-5.893340297	0.053907351	-2.865073642	-1.12964495	-6.552484417	0.129071608	-1.909192409	1.296628784	3.394357629	0.796870545	1.36684875	-1.383386059	-6.596358254	0.060323267	-2.745818031	1.133262498	6.376018685	0.73033	0.996297496
RRAS2	-0.377745399	-1.707080747	0.480475983	-0.078135796	0.399019918	2.562521518	0.708534176	0.888275539	-0.844522038	-3.722147047	0.067101894	-2.632083714	0.583533636	2.66740118	0.878217846	1.975660857	0.683024401	1.645947509	0.941635675	2.780913615	-1.094498729	-4.686361867	0.050216516	-2.939890079	-0.483181178	-2.889851572	0.251691638	-1.089610465	0.338586942	1.05760874	0.541533005	0.166515713	-0.42429917	-1.991329579	0.277978938	-0.954508961	0.616558457	3.134247997	0.866908759	1.873898818
RRM1	-0.269247992	-1.111281084	0.413433199	-0.349790607	-0.251097169	-2.022603146	0.503027661	0.012110792	-0.301464463	-1.122870176	0.130351932	-1.897850645	0.392212363	1.643069731	0.904684504	2.250393865	1.421338042	3.962000133	0.995207644	5.335929167	-0.294911124	-1.237629052	0.175689829	-1.545826776	0.221848649	1.104595623	0.65775137	0.653289542	0.243528609	0.82575305	0.61180912	0.45492316	-0.244412317	-1.127607923	0.348306311	-0.626492351	0.225131039	0.678455459	0.812924158	1.469123709
RRM2	-0.405595043	-1.860013515	0.20169756	-1.375718178	0.364156118	2.316635238	0.600339418	0.406879552	-0.394668147	-1.568977902	0.327855905	-0.717898547	0.509723014	2.272220134	0.901334042	2.212135948	2.387982988	6.994316536	0.996813914	5.745771048	-0.394713722	-1.668091569	0.220224068	-1.26436109	0.37359219	1.964320331	0.532414043	0.129838268	0.388169935	1.178546053	0.681018915	0.758458273	0.340294265	1.679844261	0.69837537	0.839573439	0.299879039	1.147419999	0.789300314	1.320713041
RSL1D1	-0.345963992	-1.532557207	0.237783859	-1.164868058	0.225357655	1.337721952	0.70823984	0.886850696	-0.391240965	-1.552574123	0.19871375	-1.394352903	0.662997741	3.092850903	0.960427026	3.189231598	0.361581287	0.637596687	0.870767004	1.907757489	0.204754043	0.917496479	0.58209718	0.331388493	0.368381771	1.934799953	0.82784402	1.570423826	-0.772176616	-1.651641934	0.015308668	-4.163908995	0.201118608	1.011596262	0.559064458	0.237366076	0.208996552	0.577228634	0.689080049	0.79582196
RTN1	0.421929839	2.684233758	0.859449522	1.810725399	0.316185605	1.978310369	0.596073402	0.389130642	-0.382503195	-1.510751883	0.142153007	-1.797521766	0.306074146	1.18188691	0.55883979	0.236454735	-0.299012741	-1.434653434	0.446949597	-0.213003312	-0.526644094	-2.237125658	0.081082578	-2.427728144	-0.382396344	-2.318840698	0.167394037	-1.604209957	-0.704591511	-1.48679588	0.022125392	-3.788655538	-0.257753469	-1.191665085	0.395166341	-0.425646683	0.640497513	3.284440221	0.935552844	2.675292024
RUNX3	0.447863512	2.826645217	0.761127472	1.158870796	0.385361836	2.46619424	0.617001102	0.476838698	-0.406049515	-1.623453389	0.164125403	-1.627847809	-0.335065806	-2.250767535	0.541730519	0.167311281	0.414590217	0.803883024	0.669231031	0.704709185	-0.547201885	-2.325794275	0.099307654	-2.204941098	-0.310162901	-1.90959181	0.424811217	-0.303053429	-0.875204114	-1.902935127	0.060135681	-2.749132164	-0.986540406	-4.690915032	0.025922746	-3.626369807	0.65745349	3.390821021	0.894382268	2.136307
S100A10	0.360900269	2.349097663	0.580665314	0.325505166	0.384235024	2.458247099	0.684266315	0.773448102	-0.736827189	-3.20667918	0.099300983	-2.20501568	-0.435424523	-2.788086715	0.410149343	-0.363348037	0.582343704	1.330117246	0.819113112	1.510350274	0.671640119	2.931241215	0.740483384	1.048482462	-0.661965875	-3.902781811	0.166326337	-1.611890289	-1.336937524	-3.0291438	0.007443446	-4.892950019	0.447478607	2.19448686	0.728375245	0.986394826	0.627769906	3.204587967	0.856089019	1.78317944
S100A11	0.713888198	4.287485829	0.730380392	0.996553377	0.838732314	5.663710812	0.828947626	1.578187184	-0.961009088	-4.27969768	0.077603346	-2.475364802	0.712746004	3.359202413	0.662704112	0.675368052	-0.629869605	-2.472534716	0.459030644	-0.164245664	-0.907112963	-3.878140935	0.155609265	-1.691267191	-0.618760771	-3.657997124	0.207232601	-1.341688021	-1.233920001	-2.77787494	0.0605931	-2.741067702	-0.407723604	-1.911742467	0.343897371	-0.645973951	0.646057475	3.319323097	0.542792793	0.171590954
S100A6	-0.362337579	-1.622470674	0.503144239	0.012577123	0.414142118	2.669174876	0.637006672	0.562395675	-0.368621213	-1.444307524	0.345834365	-0.637400637	0.375548861	1.55385357	0.530385768	0.121693031	-0.784895528	-2.958843213	0.05924305	-2.765036351	0.724022517	3.157173804	0.950140987	2.947411097	0.541581681	2.916088787	0.731516108	1.002328319	-2.035253321	-4.732397866	0.010167166	-4.578372599	0.436761379	2.143028392	0.757363097	1.13827669	0.432625048	1.980260634	0.73470056	1.018603862
SAMSN1	0.41161359	2.627583394	0.559692535	0.239914321	-0.424349987	-3.244514989	0.431041886	-0.277601549	-0.506327381	-2.1034208	0.339305956	-0.666388641	0.528476836	2.372627837	0.625176613	0.511579244	-0.639217252	-2.501857813	0.202199268	-1.372605169	-0.481370075	-2.041852503	0.424292548	-0.305176448	0.681046779	3.70624822	0.828102937	1.57224164	2.567472562	6.494058139	0.99857131	6.54956746	-1.545496066	-7.37472489	0.002351712	-6.050257427	0.647869325	3.330690538	0.828079732	1.572078631
SCIMP	0.586717189	3.58914246	0.966594879	3.36507026	-0.181039665	-1.528503857	0.451953752	-0.192779822	-0.223890474	-0.751572019	0.304213013	-0.827315405	-0.212487551	-1.594485252	0.271374138	-0.987661929	-0.26018794	-1.312861993	0.20352208	-1.36442491	-0.42637196	-1.804637963	0.07097432	-2.571818256	0.22753031	1.136785881	0.483353219	-0.066611742	-0.718045606	-1.519611608	0.019386822	-3.923584532	0.28103016	1.395289329	0.52697832	0.108018188	0.53446891	2.619223023	0.792301663	1.338855482
SDHAF1	-0.378136752	-1.709229815	0.074590578	-2.518222061	0.188195765	1.075627785	0.567957742	0.273523616	0.183771862	1.199652549	0.578079212	0.314893315	0.190436026	0.562762011	0.645362399	0.598715594	0.236072569	0.243882173	0.802464586	1.401769848	0.176827033	0.797043391	0.510861027	0.043450944	0.296395979	1.526954167	0.889263474	2.08323982	1.21391412	3.192609239	0.999254467	7.200665692	-0.265554123	-1.229119705	0.430541557	-0.279641957	0.193772706	0.481715124	0.69159523	0.807587746
SELENOH	-0.858182563	-4.345340119	0.214164609	-1.300002425	0.430841181	2.786949487	0.739598789	1.043884304	-0.851529107	-3.755685503	0.292429699	-0.883612699	1.047259161	5.150181229	0.874082068	1.93754391	2.251428979	6.565953503	0.996396284	5.622179528	-0.76136904	-3.249527076	0.403441591	-0.391145434	0.66702313	3.626795234	0.600274399	0.406608568	-1.708526487	-3.935482186	0.009656283	-4.630443314	0.554212093	2.706964683	0.728756828	0.988324375	0.688556906	3.58596202	0.789255665	1.320444591
SELENOP	-0.331633568	-1.453863517	0.13982682	-1.816729088	-0.289154086	-2.291009736	0.395515652	-0.424185414	0.545321568	2.930164805	0.936187906	2.68587348	0.271262393	0.995505261	0.485398594	-0.058422236	0.270202828	0.350947074	0.633825041	0.548661707	0.864863623	3.764641127	0.950704935	2.959379762	0.274498674	1.402891856	0.7803714	1.267832019	-0.371449876	-0.674233931	0.12654156	-1.93188976	0.217804438	1.091712804	0.743111808	1.062205575	0.242963771	0.790336963	0.690156566	0.800851362
SELPLG	-0.764784385	-3.832455947	0.159880998	-1.659113771	-0.639761611	-4.763763092	0.37094414	-0.528168574	0.611717153	3.247958932	0.870501598	1.905401053	-0.722123657	-4.323069917	0.300268137	-0.846021345	0.525242078	1.150992326	0.693778629	0.817844658	1.022226466	4.443369009	0.937890232	2.714729641	-0.607125481	-3.592075728	0.377170434	-0.501575745	1.809829623	4.646099921	0.984872517	4.175999044	0.594209008	2.899008747	0.805927806	1.423763945	0.518976751	2.522026127	0.622633647	0.500741824
SEMA4D	-0.231679742	-0.904979836	0.505728237	0.022913949	0.377544399	2.411059674	0.822281276	1.531880422	-0.315940982	-1.192160211	0.194038661	-1.423978354	0.369519606	1.521573025	0.783174637	1.284263459	0.348660635	0.597065253	0.764265575	1.176209487	-0.502715193	-2.133916973	0.079431017	-2.450103003	-0.289312184	-1.791459094	0.235841628	-1.175614549	-0.770162611	-1.646729598	0.034633115	-3.327697924	-0.255652027	-1.181575071	0.321491823	-0.746924422	0.603800494	3.054205289	0.957842203	3.123263411
1-Sep	-0.330973474	-1.450238691	0.51379202	0.05518208	0.503458204	3.299100464	0.812392127	1.465629136	-0.920365321	-4.085161393	0.04755741	-2.997092229	0.592572709	2.715796253	0.884689651	2.037609722	0.442212479	0.890532667	0.695010734	0.823650706	-0.891413173	-3.810425553	0.103293051	-2.161159	-0.342971286	-2.0954724	0.456110849	-0.176009591	-0.817323591	-1.761759404	0.145120473	-1.773396306	-0.257372711	-1.189836889	0.473726778	-0.105189772	0.456694163	2.13126884	0.692398897	0.811358405
SERBP1	-0.569641539	-2.760853909	0.205926129	-1.349658986	0.323840971	2.03230188	0.643345153	0.589912868	-0.582064219	-2.465925662	0.28180706	-0.935515597	0.767793995	3.653928594	0.934752326	2.662091212	0.891198146	2.298978041	0.961058325	3.205970076	0.342242159	1.510501892	0.626550856	0.517448111	0.293144392	1.508531837	0.684740162	0.775642259	-1.24218171	-2.798025978	0.018347234	-3.979758814	0.335543923	1.657035628	0.691237282	0.805910077	0.396251039	1.752052249	0.768236298	1.198379039
SERINC3	-0.680312353	-3.368588564	0.087590392	-2.343417707	-0.534194104	-4.019220009	0.341904488	-0.654818654	0.378078679	2.12967772	0.829321114	1.580823502	0.344531013	1.387784442	0.543493745	0.174415795	1.233119408	3.371567779	0.989105704	4.508561853	0.366011131	1.613020779	0.766951158	1.191175067	0.201001116	0.986480945	0.540408449	0.161987077	0.476057351	1.392911242	0.799932872	1.385874866	0.372799498	1.83591722	0.603149717	0.418606366	0.219333167	0.642079949	0.675640949	0.733810712
SERPINA3G	-0.462067728	-2.170126057	0.358246607	-0.58298251	0.466835938	3.040812139	0.820907395	1.522507288	-0.896054734	-3.968801823	0.087986745	-2.33846835	0.466905231	2.042974311	0.72395049	0.964142773	0.715971174	1.749299873	0.933417237	2.640406576	-1.02713771	-4.395824401	0.105032729	-2.142515141	0.406491388	2.150715436	0.636698991	0.561065287	-0.825891966	-1.78265843	0.144764043	-1.776272274	0.617698652	3.011793609	0.877860316	1.972322145	0.52267197	2.545209713	0.821605747	1.527264646
SERPINB6B	0.222949004	1.591555898	0.658600569	0.657064091	0.222503739	1.317593944	0.5169332	0.067758711	-0.286303991	-1.050306478	0.134392881	-1.862663675	-0.241850002	-1.751691405	0.490288143	-0.038852314	0.23385389	0.23692229	0.581339668	0.328275284	-0.286233306	-1.200200412	0.155526183	-1.691899633	-0.221396375	-1.406672377	0.454869647	-0.181014057	1.781008656	4.57580303	0.998399035	6.435546623	-0.281489093	-1.305631019	0.172442254	-1.568416464	0.343779725	1.422850314	0.923269635	2.487623802
SERPINB9	0.264398062	1.81916811	0.717038706	0.929819702	-0.247587435	-1.997849809	0.318731074	-0.759609407	0.255604604	1.543470946	0.507176654	0.028708586	-0.269961689	-1.902200991	0.343839085	-0.646232285	0.241629944	0.261315377	0.529188777	0.116888009	-0.284358276	-1.192113145	0.257784491	-1.057515712	-0.317060681	-1.948672165	0.132966044	-1.87498435	1.81329097	4.654542451	0.999129717	7.04582117	-0.435760465	-2.046360663	0.00535875	-5.223651368	0.384730538	1.679773301	0.877430845	1.968322741
SET	-0.615181704	-3.010931915	0.208091319	-1.336469069	0.421234257	2.719194085	0.59398976	0.380483698	-0.580773978	-2.459750087	0.301576158	-0.839803561	0.986499135	4.824872894	0.945969235	2.862656438	1.028547687	2.729836618	0.951621011	2.979101245	0.386005726	1.699260255	0.697072004	0.833393571	0.404926021	2.141846626	0.736678438	1.028775531	-1.500702867	-3.428581973	0.019208607	-3.933001351	0.412248474	2.025330367	0.608616306	0.441499636	0.431667471	1.974252854	0.771813113	1.218577464
SF3B4	-0.289777184	-1.224014521	0.285529095	-0.917198344	0.223735893	1.32628404	0.613540785	0.462220401	-0.348565744	-1.348314541	0.211254481	-1.317380258	0.649424708	3.020181068	0.943560156	2.816484766	0.696267489	1.687490409	0.953138464	3.012562982	0.256733592	1.141691521	0.601447633	0.411500573	0.332337024	1.730583292	0.814956878	1.482546313	-0.622516804	-1.286608402	0.017634374	-4.020113495	-0.233939674	-1.077323823	0.463660458	-0.145614923	0.198431228	0.510942416	0.654641426	0.63950442
SF3B5	-0.55333692	-2.671319174	0.165443505	-1.618270661	0.32585158	2.046482242	0.689368769	0.797169896	-0.478078467	-1.968210921	0.332409807	-0.697305934	0.687658357	3.224883498	0.903444268	2.236094051	1.197700187	3.26045947	0.987537228	4.37246821	0.349658752	1.542490689	0.567190332	0.270396866	0.35749657	1.873128296	0.715989077	0.924652215	-1.069125962	-2.375927686	0.024664956	-3.677397604	0.322761671	1.595662002	0.640009788	0.57540663	0.365604689	1.559778851	0.763647458	1.172781728
SHISA5	-0.405588312	-1.859976552	0.405970439	-0.380648736	-0.439128169	-3.348742069	0.390049003	-0.44710624	0.738433971	3.854473062	0.930725104	2.59788137	-0.528658006	-3.287257494	0.170304082	-1.583473714	-0.50806161	-2.090429184	0.238132493	-1.162945454	1.226659463	5.325117029	0.982064451	4.002872227	0.614866704	3.331295555	0.815714945	1.487581194	-1.492404856	-3.40834239	0.079216567	-2.453039411	0.353602668	1.743744183	0.579545502	0.320907914	0.456676023	2.131155032	0.590228996	0.364912112
SIGLECG	0.836067228	4.958416376	0.855276485	1.776599665	0.66640487	4.448325415	0.632926013	0.544790103	-1.32925846	-6.042277045	0.051752976	-2.908133113	-0.462406724	-2.932549048	0.455309187	-0.179241597	-0.571100496	-2.28817899	0.447123452	-0.212299999	-1.366794544	-5.860811683	0.095871098	-2.243967385	-0.627583591	-3.707984071	0.252342935	-1.08615539	-0.693847563	-1.46059044	0.193137534	-1.429750678	0.651975421	3.176372548	0.631030149	0.536638706	0.871339675	4.732730333	0.75846827	1.144300114
SIVA1	-0.553153623	-2.670312625	0.075095577	-2.510928748	-0.388772676	-2.993596484	0.476318483	-0.094796994	0.306287249	1.786057061	0.699563624	0.84522074	0.79185778	3.782765767	0.90258922	2.226330659	1.080222573	2.891938127	0.951303536	2.972226769	0.284950097	1.263393241	0.730553877	0.997434527	0.361585331	1.896293751	0.780128498	1.266415352	-0.627609288	-1.299029421	0.096432136	-2.237511716	-0.326040073	-1.51954129	0.518877981	0.075547834	0.273582231	0.982435377	0.611307894	0.452813221
SLA	-0.387203993	-1.759021413	0.253317923	-1.080994182	0.24442905	1.472228067	0.701422596	0.854081341	-0.43893584	-1.780859653	0.186796712	-1.470960198	0.274912611	1.015048479	0.808254954	1.438710941	0.496082258	1.059519444	0.950175367	2.948137064	-0.284712579	-1.193641306	0.530460725	0.121993974	0.186358731	0.903522422	0.69325774	0.815393999	-0.972709655	-2.140759774	0.00962361	-4.633865617	0.620458001	3.025042543	0.957291757	3.109716275	0.268708278	0.951856482	0.78004822	1.265947398
SLAMF8	-0.28313155	-1.187520874	0.367677879	-0.542191723	-0.281495398	-2.236994786	0.338359409	-0.670613823	0.522158101	2.819295777	0.945429434	2.852144606	-0.292024236	-2.02032356	0.338575971	-0.669646631	-0.283220953	-1.385115395	0.498537349	-0.005850622	0.444586158	1.951925829	0.867401813	1.878178914	-0.31425623	-1.932783147	0.259726082	-1.047392735	-0.660487682	-1.379222734	0.075079009	-2.511167311	0.745802408	3.626880187	0.951816873	2.983363768	0.29714975	1.130296603	0.758607175	1.145058504
SLBP	-0.503838491	-2.39950487	0.109272946	-2.098189196	0.361791866	2.299960721	0.5485632	0.194867111	-0.406187643	-1.624114522	0.4107152	-0.361009569	0.810824727	3.884314538	0.92561908	2.521263332	1.636429373	4.636730781	0.979375482	3.860434537	0.35564925	1.568328541	0.746860524	1.081937826	0.313639359	1.624649003	0.637809399	0.565868898	0.395059213	1.195349612	0.567190025	0.270395613	-0.394900567	-1.850173016	0.373507368	-0.517199281	0.322120794	1.286963459	0.782528674	1.280463559
SLC16A6	0.432140648	2.740305116	0.78311372	1.283904758	-0.300260252	-2.369338938	0.537124127	0.148770292	-0.457349259	-1.868993171	0.097927186	-2.220471044	0.452152572	1.963988783	0.708893335	0.890015323	0.44257167	0.891659429	0.684743828	0.775659242	-0.473750651	-2.008988864	0.148257805	-1.748331212	-0.355996578	-2.169269052	0.224131626	-1.241749389	-0.51596795	-1.026726312	0.107897301	-2.112401405	-0.439330316	-2.063501204	0.161695721	-1.645664833	0.768936633	4.090259691	0.939749772	2.74710728
SLC25A33	0.73946228	4.427922633	0.766528009	1.188809122	-0.276222971	-2.199809581	0.304875834	-0.824185895	1.063764213	5.411625405	0.879140327	1.984314382	-0.451669913	-2.875064311	0.477796133	-0.088873919	-0.665052343	-2.58290119	0.108905166	-2.101973393	-0.528116368	-2.243475779	0.17147281	-1.575224945	-0.401420708	-2.426625948	0.226496582	-1.228200234	-0.33372691	-0.582224277	0.291752804	-0.886886298	-1.235115838	-5.884442966	0.022803721	-3.757763795	0.657137122	3.388836149	0.620406199	0.491272688
SLC38A1	0.435270712	2.757493459	0.753490016	1.117313272	0.342520473	2.164044067	0.581833474	0.330304541	-0.535536959	-2.243228774	0.106437415	-2.127659218	0.437395841	1.884981445	0.68508646	0.777246922	0.470643796	0.979720271	0.692198815	0.810419147	-0.607111743	-2.584193846	0.11556143	-2.035150809	-0.388454538	-2.353164261	0.313692988	-0.782910304	-0.947174519	-2.078477318	0.022377863	-3.777051006	-0.448017834	-2.105214074	0.209584365	-1.327432572	0.790325053	4.224449377	0.950361154	2.952068364
SLC3A2	0.746092706	4.464332772	0.901318724	2.211963714	-0.466831438	-3.544126786	0.476925785	-0.092362464	-0.479883205	-1.97684907	0.19365943	-1.426405096	-0.452172999	-2.877757825	0.448814139	-0.20546321	-0.512402118	-2.104045139	0.375746444	-0.507642063	-1.217401465	-5.216458504	0.027059416	-3.582287978	-0.751952618	-4.41261456	0.115279591	-2.037911273	0.783044672	2.141680502	0.797773501	1.37243637	-1.104983239	-5.259614959	0.051140393	-2.920686186	0.780288998	4.161483755	0.80146446	1.395472503
SLC44A2	-0.316231164	-1.369283176	0.39213301	-0.438355	0.311057681	1.94214431	0.74052744	1.048711733	-0.623064503	-2.662168372	0.078032722	-2.469381474	0.326654546	1.292074087	0.606297474	0.431775132	0.433852854	0.864308944	0.916523047	2.396016634	-0.346605297	-1.460593225	0.320022659	-0.753667675	0.289891757	1.49010357	0.753681564	1.118344794	-1.02189547	-2.260728334	0.010547358	-4.541276533	0.767019983	3.728755773	0.968220787	3.416647755	0.401125273	1.782632906	0.877306822	1.967170036
SLFN2	-0.488675382	-2.316238592	0.139844752	-1.816580002	-0.324811007	-2.542489707	0.42536473	-0.300788535	0.173749127	1.151679984	0.684646171	0.775206893	-0.313542194	-2.135530412	0.443911307	-0.225303016	0.291221485	0.416881538	0.817380229	1.498698145	1.05250849	4.573979602	0.984634945	4.160175157	0.149664425	0.695625587	0.574852457	0.301677143	0.321407803	1.015707301	0.551079389	0.205032821	0.576303293	2.813034958	0.937055425	2.700487853	0.27955718	1.019921854	0.741660714	1.054618095
SMC1A	-0.381420952	-1.72726458	0.223086833	-1.247767511	0.284096053	1.751990217	0.710599189	0.898295926	-0.403447252	-1.610997983	0.242884201	-1.136931422	0.568068413	2.584600589	0.906834577	2.275583396	1.294713978	3.564786838	0.995827475	5.475052697	0.305675731	1.352785789	0.552535247	0.210919455	0.264030619	1.343583599	0.637651914	0.565187231	-0.552421731	-1.11564031	0.029203498	-3.503828382	0.267833991	1.331928294	0.561208788	0.246069307	0.312235358	1.22494282	0.810592531	1.453864884
SMC2	-0.459336957	-2.155130379	0.255251727	-1.070796049	0.369636576	2.355287637	0.58092811	0.326584535	-0.479739422	-1.976160871	0.163475592	-1.632592005	0.535605759	2.410795992	0.890603598	2.09692143	2.262694565	6.60129308	0.999115606	7.029723278	-0.433823093	-1.83677574	0.338945116	-0.667998674	0.381251284	2.007714019	0.662812269	0.675851955	0.400362866	1.208285689	0.755183086	1.126449578	0.353380374	1.742676842	0.544016823	0.176524254	0.339603243	1.396647316	0.824468191	1.546918285
SMC4	-0.449413661	-2.100637865	0.444035085	-0.22480161	0.426623776	2.757205109	0.775777966	1.241229568	-0.621339899	-2.65391377	0.071023745	-2.571068917	0.395440093	1.660350953	0.805175119	1.418958683	2.390963765	7.003667085	0.999408514	7.432281508	-0.542787124	-2.306752797	0.17703424	-1.536571438	-0.485332741	-2.90204156	0.263273515	-1.029023229	-0.565690487	-1.148003981	0.144149202	-1.781247175	0.367631487	1.811103163	0.593431798	0.3781706	0.554885889	2.747317939	0.88423225	2.033133724
SMC6	-0.509993654	-2.433305163	0.205274779	-1.353646954	0.393047482	2.520399315	0.652437917	0.629772683	-0.52299529	-2.183199654	0.213488076	-1.304026901	0.478010399	2.102431228	0.872964694	1.927430065	1.23027796	3.362654301	0.979653272	3.874278605	0.332846295	1.469976218	0.561936052	0.249023159	0.718483711	3.918352509	0.8897039	2.087720144	-0.593337875	-1.215438411	0.189424722	-1.453752515	0.39211963	1.928682289	0.574012551	0.298241378	0.337516204	1.383553357	0.786482518	1.303851781
SMIM14	-0.207689149	-0.773238559	0.418558966	-0.328691785	0.211045585	1.236782253	0.69279276	0.813208338	-0.17506204	-0.517860853	0.408429369	-0.370462092	-0.307933114	-2.105499474	0.182537087	-1.499252169	-0.450186827	-1.908878911	0.151752914	-1.720918336	0.220669257	0.986141015	0.803003525	1.405173266	0.898678723	4.939273089	0.977898606	3.789765299	0.256346409	0.8570168	0.829685866	1.583402578	-0.339300744	-1.583212031	0.154043326	-1.703234243	0.272865638	0.977939514	0.84713458	1.712301642
SMPDL3A	-0.442972016	-2.065264393	0.119371765	-1.998392854	-0.299507781	-2.364031939	0.496983516	-0.012066081	0.385189141	2.163711052	0.873996162	1.936763615	-0.369951346	-2.437544232	0.335607375	-0.682931328	0.286008163	0.400527612	0.529991912	0.120111843	0.947602205	4.121504169	0.963126888	3.262702559	0.543950777	2.929511237	0.79340268	1.345559304	0.215495246	0.757377195	0.523432302	0.093797918	0.319603647	1.58049884	0.774310351	1.232811944	0.314740298	1.240658663	0.591737112	0.371151167
SMS	-0.325123752	-1.418115691	0.360931257	-0.571324511	0.312352582	1.951276944	0.763009721	1.169251651	-0.498853684	-2.067648885	0.110505526	-2.085587766	0.513039057	2.289974177	0.888040113	2.070876255	1.203492462	3.278629546	0.997843818	6.137257499	-0.387152952	-1.635480915	0.308831823	-0.805586311	0.317284882	1.645303229	0.484981462	-0.060092228	-0.65548914	-1.367030848	0.031576727	-3.423248879	0.237008875	1.183922371	0.555364764	0.222370879	0.358537381	1.515438978	0.795754455	1.359967742
SNN	-0.180912642	-0.626198786	0.39941876	-0.407887531	0.182347647	1.034382366	0.743901133	1.06634457	-0.238281927	-0.8204549	0.127006762	-1.927687477	-0.186121939	-1.45332413	0.425287852	-0.301103063	0.186206791	0.087455744	0.779538377	1.262978284	-0.262026347	-1.095792421	0.098811682	-2.210498412	0.207354055	1.022474429	0.852435825	1.753834758	1.242256709	3.261739323	0.999186152	7.112922155	-0.196283794	-0.896520172	0.347165711	-0.631521111	0.196199803	0.49694259	0.808722269	1.441729093
SNRPA1	-0.452385981	-2.116959979	0.235235148	-1.178982758	0.319226588	1.999757714	0.742617602	1.059618335	-0.513551437	-2.137997834	0.212907216	-1.307489672	0.804991471	3.85308337	0.930722807	2.597845742	1.048509167	2.792454773	0.969529986	3.460068359	-0.346661044	-1.460833671	0.512258308	0.04904306	0.358445459	1.878504359	0.679951526	0.753549047	-0.817441134	-1.762046104	0.048406164	-2.978511143	0.207078576	1.040212881	0.54959125	0.199019317	0.287135991	1.067470872	0.658456364	0.656422804
SNRPB	-0.504670166	-2.404071906	0.231784613	-1.1982616	0.361532839	2.298133862	0.672433241	0.719210958	-0.536146456	-2.246146058	0.268682335	-1.001318155	0.840377832	4.042541457	0.932102506	2.61944367	1.043384171	2.776377918	0.967169713	3.383022508	0.347797237	1.534461715	0.664013092	0.68122967	0.263171284	1.338714913	0.623101829	0.502734908	-1.330095155	-3.012454656	0.016422512	-4.092543339	-0.322652285	-1.503274924	0.508467406	0.033872861	0.366006694	1.562301008	0.708308529	0.887183136
SNRPC	-0.50367676	-2.398616744	0.160567056	-1.654014945	0.263696787	1.608118938	0.72827149	0.985870462	-0.46357365	-1.898785438	0.290648464	-0.892236716	0.569941836	2.59463087	0.881476993	2.006491804	1.158944565	3.138885041	0.995341814	5.364460204	0.286469078	1.269944816	0.589801108	0.363143229	0.265502524	1.351922886	0.682030873	0.76312063	-0.601390308	-1.235079008	0.175657613	-1.54604924	-0.269276507	-1.246992628	0.522523756	0.090156039	0.304339066	1.175401945	0.748620868	1.091270383
SNRPD1	-0.629394399	-3.088979117	0.326069565	-0.726016146	0.605209388	4.016727909	0.716111479	0.925254223	-0.850082126	-3.74875971	0.163061886	-1.635620335	1.276336735	6.376659393	0.928987805	2.571243992	1.873012149	5.378879009	0.979041	3.844005353	-0.589614814	-2.508727155	0.411717019	-0.356871826	0.568687583	3.069661144	0.646609918	0.604170711	-1.451394823	-3.308315289	0.026179783	-3.616239221	-0.589615183	-2.785089755	0.343200567	-0.649063673	0.655313334	3.377393807	0.781605945	1.275049685
SNRPD3	-0.556693185	-2.689749679	0.238285387	-1.1621029	0.444324836	2.882046571	0.757815986	1.140742766	-0.599019512	-2.547080043	0.281932426	-0.934896261	1.009332965	4.947124903	0.941669088	2.781521749	0.973780934	2.558036079	0.934110768	2.651620005	-0.478582004	-2.029827163	0.388909869	-0.451896844	0.406309877	2.149687059	0.645958621	0.601321653	-1.5915017	-3.650048368	0.014877982	-4.192883099	-0.348192742	-1.625906709	0.490943629	-0.036229445	0.468691774	2.206541146	0.716231099	0.925842701
SNRPE	-0.56457966	-2.733057248	0.108544661	-2.105693634	0.298117787	1.850882249	0.680674664	0.756874014	0.334309418	1.920181653	0.532429448	0.129900146	0.701300697	3.297924398	0.90800508	2.289516621	1.248266306	3.419082834	0.990710085	4.669492553	-0.307354054	-1.29129714	0.514753273	0.059030227	-0.331369195	-2.029739099	0.473151344	-0.107498024	-0.741092151	-1.575824173	0.100320193	-2.19367193	0.274530121	1.364079574	0.625190273	0.511637537	0.36137703	1.533254771	0.772165337	1.220578491
SNRPF	-0.517593559	-2.475039069	0.142713932	-1.792929515	0.326945735	2.054199062	0.731198089	1.000709691	-0.392233846	-1.557326423	0.464737291	-0.14128539	0.665818815	3.107954891	0.915117756	2.37778782	0.840378183	2.139558382	0.969554553	3.460900274	-0.427808955	-1.810835923	0.364874119	-0.554270803	0.325523295	1.691979139	0.61711737	0.477330738	-1.479439939	-3.376719808	0.017456159	-4.030452421	0.313729005	1.552291914	0.593701395	0.379288121	0.407118397	1.820233407	0.769595587	1.206029082
SNX18	-0.25159943	-1.014366258	0.081072842	-2.427858824	-0.195010566	-1.627037374	0.458310862	-0.167144598	0.402677089	2.247414919	0.943630439	2.817805294	0.159845941	0.398983117	0.674302886	0.727711546	0.18647986	0.088312349	0.504240555	0.016962627	0.282711052	1.253735928	0.843081571	1.681337606	0.562374108	3.033891249	0.906765749	2.274768995	-0.240787443	-0.355536687	0.219736123	-1.267204781	0.145854674	0.74624804	0.633045902	0.545306168	0.186843441	0.438241322	0.553136286	0.213350762
SNX20	0.619250377	3.76779431	0.877892101	1.972618627	0.435080948	2.816851578	0.630002208	0.532226284	-0.356475137	-1.386171856	0.197740078	-1.400479219	-0.320445742	-2.172491914	0.518790314	0.075196669	-0.375463709	-1.674476264	0.426566964	-0.295871801	-0.47607013	-2.018993102	0.107160121	-2.120083086	-0.444541114	-2.670930768	0.163683779	-1.631070405	-0.494648062	-0.974725217	0.11014578	-2.089252892	-0.736152723	-3.488685627	0.048693286	-2.972295367	0.572447649	2.857499388	0.728807001	0.98857821
SOCS2	-0.346327734	-1.534554652	0.373841988	-0.515769538	0.347466356	2.198926231	0.519094151	0.076413766	0.336548224	1.930897414	0.834749441	1.61966875	-0.361383944	-2.391674481	0.264910635	-1.020599534	-0.370569347	-1.659122897	0.092135698	-2.287832455	0.345383614	1.524051424	0.788544814	1.316176148	-0.354711384	-2.161987603	0.340871297	-0.659413839	3.001376214	7.552387566	0.999893071	9.143238568	-0.362605855	-1.695110866	0.282976844	-0.929743066	0.36048435	1.527654151	0.815647696	1.487133895
SOCS3	-0.184433149	-0.645531202	0.446094994	-0.216461282	-0.23376145	-1.900338346	0.117652647	-2.014849184	0.289425578	1.705350789	0.90510666	2.255299268	-0.228710765	-1.681344115	0.196873677	-1.405949726	-0.204867403	-1.139324261	0.458998518	-0.164375035	0.815045432	3.549768323	0.970871098	3.506462819	0.167218137	0.795078653	0.665777806	0.689149968	0.376606186	1.150341044	0.900324351	2.200833687	-0.212114163	-0.972529246	0.217887939	-1.278017141	0.196673875	0.499916888	0.521237647	0.085001733
SOX4	-0.273836168	-1.13647647	0.087258932	-2.3475723	0.188481486	1.077642909	0.564088521	0.257771998	0.186890209	1.214578126	0.544516773	0.178539855	0.185451648	0.536075721	0.550787392	0.203852585	0.18727144	0.090795495	0.641102393	0.580152054	0.139679963	0.636822898	0.739222054	1.041929093	1.209224562	6.698714898	0.994191711	5.142644005	0.265821046	0.880126278	0.891464096	2.105784128	0.191773708	0.96672699	0.752045823	1.109553299	0.192299778	0.472474062	0.619622376	0.487945714
SP140	0.442113504	2.795069781	0.748519856	1.090733695	0.332326558	2.092148755	0.552159508	0.209399844	-0.699816019	-3.029529861	0.058832993	-2.772417794	0.372659726	1.538385182	0.591851305	0.371623871	0.646953314	1.532794329	0.83223351	1.601539992	-0.611713391	-2.604041398	0.152223061	-1.717270603	-0.548166361	-3.258034408	0.168173459	-1.598627997	-0.273893871	-0.436286197	0.417011216	-0.335054831	-0.577890986	-2.728796358	0.153653448	-1.706229182	0.750342424	3.973600717	0.894044926	2.132740852
SPAG9	0.621301556	3.779058097	0.865841546	1.864680326	-0.297252605	-2.348126705	0.49463907	-0.021444542	-0.39635689	-1.577060856	0.238672964	-1.159968746	-0.313313292	-2.134304873	0.488060036	-0.047768937	0.462824214	0.955190638	0.64224379	0.585116192	-0.521780695	-2.216149138	0.103854481	-2.155112107	-0.424719824	-2.558630423	0.174189949	-1.556218418	-0.490250862	-0.964000056	0.131988998	-1.883485817	-1.081070836	-5.144800231	0.007768529	-4.849875649	0.848810016	4.591380585	0.883810573	2.029020902
SPC24	-0.593594267	-2.892387261	0.268198323	-1.003782827	0.477008276	3.112555272	0.626319275	0.516458509	-0.604772092	-2.574614043	0.143880961	-1.783423131	0.744415371	3.528759765	0.89401549	2.132430155	3.225792085	9.622481385	0.998588371	6.561598548	-0.553476323	-2.352856803	0.366319235	-0.548040124	-0.539295106	-3.207773045	0.455096533	-0.180099096	0.567050617	1.614851876	0.67989616	0.753294638	0.472546438	2.314849343	0.721946404	0.954137018	0.418224171	1.88991038	0.800953487	1.392264343
SPC25	-0.330988999	-1.450323944	0.406061837	-0.380269757	0.302139757	1.879248262	0.627091443	0.519759137	-0.361125429	-1.408429894	0.088993848	-2.32598241	0.332921868	1.325629241	0.891033613	2.101342689	2.138060966	6.210323768	0.999478434	7.558153791	-0.337935037	-1.423197186	0.245118328	-1.124819944	0.312966339	1.620835908	0.599857996	0.404873459	-0.34827512	-0.617708649	0.196793912	-1.406454278	0.297661903	1.475146172	0.565157341	0.262119909	0.279702713	1.020834922	0.845919157	1.702946377
SPECC1	0.900388305	5.311627363	0.773071012	1.225733767	0.748678104	5.028579408	0.635235995	0.554745995	-1.546189905	-7.080592159	0.048527948	-2.975870442	0.853761829	4.114199191	0.67564772	0.733841607	-0.730536805	-2.788322642	0.521437102	0.085801008	-1.364801107	-5.852213711	0.116399799	-2.026973895	-0.555973207	-3.302265209	0.324351305	-0.733846054	-0.47711543	-0.931961575	0.295046811	-0.870997376	-1.261599826	-6.011605089	0.134557716	-1.861247461	1.175122241	6.638644245	0.862349684	1.834944331
SPINT2	0.45552475	2.868715925	0.536311611	0.145502607	-0.481888837	-3.650323118	0.38403187	-0.47246968	-0.903881412	-4.006263235	0.067959603	-2.618462702	0.462996612	2.02204762	0.774967832	1.23657816	0.552825599	1.23752044	0.878112386	1.974675165	-1.205446957	-5.164897044	0.042570493	-3.113090725	0.386445258	2.037141222	0.649858396	0.618416832	2.207883121	5.61698765	0.983728971	4.101964236	0.43538366	2.13641331	0.528533685	0.114258883	0.510963319	2.471750329	0.824388816	1.546369914
SPRED1	-0.15862194	-0.503792239	0.382118068	-0.480567752	-0.172112836	-1.465545007	0.320016468	-0.753696124	0.250438732	1.518745149	0.922907519	2.482523279	0.17255098	0.46700572	0.494707831	-0.021169468	0.16475003	0.02014697	0.552661118	0.211428576	-0.169581307	-0.697064077	0.309458711	-0.802651089	-0.23465973	-1.481817811	0.149590137	-1.737819294	1.195818922	3.14847345	0.999569314	7.74969992	-0.17373311	-0.788243699	0.402773112	-0.393923684	0.179384946	0.391447165	0.647527483	0.608188586
SPTSSA	-0.561120129	-2.714059678	0.215487555	-1.292159276	0.352028607	2.231102724	0.660653259	0.666206714	-0.580133771	-2.456685814	0.254483646	-1.074840499	0.614628285	2.833881503	0.878206224	1.975552195	1.117611217	3.009224415	0.986991096	4.32902694	0.336575245	1.486059702	0.619884189	0.489056698	0.364769842	1.914336055	0.735608069	1.023264871	-1.471653665	-3.357728397	0.007336517	-4.90752745	0.352240718	1.737204818	0.73165188	1.003019736	0.334661986	1.365646158	0.713328968	0.91160737
SPTY2D1	0.395927588	2.541445718	0.81737381	1.498655141	-0.14853606	-1.29926349	0.431587713	-0.275376249	-0.232731444	-0.79388821	0.403017757	-0.392906746	0.292256131	1.107905448	0.631963872	0.540651121	-0.244771023	-1.264499903	0.420939347	-0.318918472	-0.467716383	-1.982962224	0.069871601	-2.588663351	-0.379727899	-2.303722241	0.138117698	-1.831012516	-0.28598012	-0.465765629	0.276467898	-0.962050205	-0.71271746	-3.37616187	0.012409737	-4.376786492	0.683854221	3.556457651	0.893008096	2.121842481
SQSTM1	-0.249823821	-1.004615728	0.455792938	-0.177291181	-0.330050442	-2.579442221	0.385768083	-0.465136203	0.354842408	2.018460231	0.817197224	1.497472621	-0.367783786	-2.425939146	0.237696848	-1.1653482	-0.515138243	-2.112628226	0.093373471	-2.273123329	0.41003678	1.802909544	0.831382175	1.595454825	0.266058714	1.355074061	0.545100991	0.180895646	1.669120849	4.30289876	0.995235719	5.341832987	-0.512219617	-2.413477128	0.095267129	-2.250954903	0.360605753	1.528415824	0.752664008	1.112871218
SRGN	0.62617641	3.805827736	0.887232555	2.062779436	-0.234050164	-1.902374585	0.367792131	-0.541700328	-0.400493641	-1.596860895	0.428657095	-0.287332277	-0.275662887	-1.932725126	0.327496866	-0.719528285	-0.526385903	-2.147911568	0.116755106	-2.023523875	-0.268907664	-1.125472501	0.409853978	-0.364569057	-0.6789091	-3.998776075	0.097801338	-2.22189648	1.025265468	2.732478473	0.947878053	2.900639759	-1.083798815	-5.157898545	0.015926935	-4.123688434	0.367527716	1.571843815	0.49961801	-0.00152796
SRM	-0.257810174	-1.04847177	0.218734472	-1.27305654	0.167331607	0.928477726	0.725173505	0.970270972	-0.248173189	-0.867798186	0.32123765	-0.748089874	0.728241666	3.442165971	0.976098488	3.709621784	0.154677428	-0.011450274	0.656634088	0.648330241	0.191150162	0.858821044	0.557293555	0.230185231	0.144808051	0.668111107	0.650312169	0.620411662	-0.464253167	-0.900589377	0.016446274	-4.091073309	0.188076665	0.948975744	0.795699728	1.359631052	0.206458028	0.56130209	0.789647577	1.322802413
SRSF2	-0.431889972	-2.004408763	0.344225226	-0.644521228	0.413728002	2.666254212	0.643314416	0.58977891	-0.518678059	-2.162535766	0.235140791	-1.179507333	0.992785613	4.858530607	0.933777737	2.646221739	1.460486795	4.084807797	0.977332683	3.763903014	-0.417349945	-1.765724757	0.454201913	-0.18370726	0.44749948	2.383052635	0.626905511	0.518964121	-0.964735794	-2.121310822	0.034838062	-3.321585375	-0.604250264	-2.855359688	0.180882701	-1.510378538	0.480144386	2.27839416	0.794112394	1.349894589
SRSF6	-0.315909544	-1.367517041	0.342920212	-0.650307652	0.39930182	2.564509703	0.793528508	1.346327118	-0.471018324	-1.934418431	0.162313871	-1.641111544	0.827233478	3.972166766	0.985070687	4.189386791	0.399608833	0.756887178	0.771212224	1.215168764	-0.357929666	-1.509436808	0.385128399	-0.467836685	0.374966285	1.972105458	0.713843	0.914122439	-1.123479221	-2.508500097	0.017670017	-4.018058029	-0.512844093	-2.416475531	0.189173832	-1.455387352	0.385035073	1.681683935	0.732215145	1.005890505
SRSF7	0.449657082	2.836494376	0.549815268	0.19992433	0.549213729	3.621803542	0.653437357	0.634183081	-0.727726183	-3.163118356	0.112120652	-2.069260325	1.057913204	5.207222828	0.94714804	2.885960601	1.011926991	2.677698333	0.922844196	2.481633606	-0.641657761	-2.733195638	0.214687815	-1.296896379	-0.565890183	-3.358451253	0.372181605	-0.522869024	-1.130599871	-2.525867994	0.050268511	-2.938800453	-1.177680137	-5.608667068	0.067639703	-2.623524194	0.697386278	3.641356977	0.719366393	0.941320885
SSNA1	-0.417540969	-1.925613043	0.202765403	-1.369099322	0.23682165	1.418574842	0.722922203	0.959003291	-0.454496267	-1.855337682	0.200747805	-1.381627113	0.368931728	1.518425531	0.852181204	1.751812012	1.330929248	3.678392312	0.998954979	6.86267279	-0.325510921	-1.36961024	0.422708963	-0.311662626	0.238838642	1.200854855	0.689622221	0.798353744	-0.426857514	-0.809378067	0.302912033	-0.833469167	0.236129355	1.179699381	0.692921224	0.813812004	0.337689255	1.38463907	0.818961583	1.509327916
SSRP1	-0.500278662	-2.379956524	0.266226919	-1.013850805	0.407697007	2.623719008	0.616665782	0.475419953	-0.529051788	-2.212188319	0.200107396	-1.385623268	0.690993085	3.242737587	0.906572252	2.272482338	1.404780165	3.910058909	0.984048785	4.12214049	0.367330404	1.618710988	0.709584592	0.893367378	0.41886304	2.220808796	0.793015639	1.343199704	-0.807007491	-1.736597525	0.022080838	-3.790716822	-0.429257964	-2.01513909	0.386929129	-0.460238994	0.357316078	1.507776595	0.797887645	1.373144038
ST8SIA4	0.292587789	1.973968398	0.774087372	1.23153643	-0.171549123	-1.46156927	0.391286893	-0.441906034	-0.334748093	-1.28217809	0.160169076	-1.656970606	-0.239567867	-1.739472887	0.488652759	-0.045396759	-0.351468935	-1.599205867	0.187387561	-1.4670753	-0.375497763	-1.585210458	0.161626385	-1.646176438	0.581145547	3.140243523	0.908207145	2.291938018	0.638156119	1.788284491	0.945890956	2.861125954	-0.448675411	-2.108371415	0.108456622	-2.106603799	0.3571984	1.507038291	0.828402191	1.574345354
STAP1	1.006236783	5.892880767	0.946902819	2.881072623	0.43553345	2.820042969	0.487123242	-0.051518423	-0.412159668	-1.652698871	0.309229723	-0.803722878	-0.46668777	-2.955469709	0.517113423	0.06848044	-0.53813551	-2.18476949	0.170020938	-1.585478878	-0.527530079	-2.240947034	0.300669688	-0.844110901	-0.41052356	-2.478199461	0.218157843	-1.276434021	-1.435439111	-3.269397894	0.032705422	-3.38696219	-1.054267567	-5.016105089	0.039120535	-3.201201466	0.780462775	4.162574021	0.705267492	0.87250896
STARD5	-0.327598427	-1.431705055	0.081802863	-2.41809987	-0.20368483	-1.68821494	0.506571808	0.026288747	0.185345517	1.207184648	0.799409946	1.382610597	0.17284141	0.468560679	0.601442791	0.41148037	0.204426575	0.144610286	0.620770783	0.492821089	0.212059557	0.949006179	0.873013595	1.927871096	0.638515336	3.465280257	0.885486484	2.045444336	-0.492964837	-0.970619683	0.053271433	-2.8776122	0.346787741	1.7110225	0.941414594	2.776898008	0.175609752	0.367761821	0.776233282	1.243849023
STAT1	-0.311432243	-1.342930515	0.22487255	-1.23749367	-0.272685001	-2.174857107	0.457074835	-0.172124362	0.18882329	1.223830574	0.642407394	0.585828306	0.251730183	0.890930083	0.49959572	-0.001617121	0.344258982	0.583257489	0.897467005	2.169391711	0.261229218	1.161081781	0.720533736	0.947110654	-0.398993533	-2.412874445	0.111817573	-2.072308429	1.613356607	4.166884837	0.999355456	7.346322336	-0.281905285	-1.30762935	0.445224201	-0.21998609	0.34696167	1.442813651	0.888052149	2.070997321
STK17B	0.929235611	5.470038662	0.916458275	2.395170334	0.418083088	2.696969623	0.480854619	-0.076618984	-0.593804155	-2.52211739	0.136407087	-1.845457791	0.531789372	2.390363105	0.55676609	0.228047562	-0.534195646	-2.172410338	0.457261856	-0.171370748	-0.648450082	-2.762491867	0.199632427	-1.388593278	-0.534709109	-3.181790427	0.393161914	-0.434040489	-1.360280053	-3.086078296	0.03386976	-3.350776054	-1.269843884	-6.051188702	0.038647704	-3.213853576	0.98617412	5.453194872	0.820325832	1.518556588
STMN1	-1.317438735	-6.867286776	0.228943777	-1.214284833	0.759317656	5.103617693	0.699382732	0.844360212	-1.37781916	-6.274706736	0.165638147	-1.616861613	1.743177422	8.876117982	0.889129262	2.081877624	4.946861335	15.02138875	0.99796665	6.196035198	-1.144679728	-4.902799513	0.370579053	-0.529733473	1.078381324	5.957403841	0.753596148	1.117884746	-1.274414541	-2.876644707	0.346874703	-0.632805362	0.814644268	3.957422438	0.633556062	0.547502946	0.800839702	4.29041766	0.760145057	1.153474943
STRA13	-0.605902939	-2.959978761	0.099808124	-2.199358358	0.3625574	2.305359855	0.55606133	0.225192172	0.364327335	2.06385864	0.550071511	0.200959631	0.676121288	3.163114188	0.905366882	2.258332759	1.167502304	3.165730236	0.979551227	3.869171645	0.361262348	1.592538619	0.755626888	1.128851516	0.301593298	1.556400321	0.713608106	0.912972809	-0.804231648	-1.729826996	0.077847282	-2.471961868	-0.363605788	-1.699912015	0.4538347	-0.185188642	0.355096595	1.493851695	0.785143073	1.295893607
STX16	-0.215863572	-0.818127355	0.420679035	-0.31998651	0.18138893	1.02762076	0.641412406	0.581499662	-0.329925702	-1.259096317	0.172273117	-1.569602141	0.212540126	0.681107059	0.633673969	0.548010846	0.235127971	0.240919017	0.79248681	1.339980956	-0.290190665	-1.217269051	0.267925478	-1.005173438	0.242385546	1.220950346	0.801570587	1.396139602	-0.553869968	-1.119172691	0.020821452	-3.850730186	0.687860146	3.348672045	0.984815492	4.172178626	0.388177876	1.701401699	0.933340279	2.639168955
SUSD3	-0.222999756	-0.857314801	0.252273796	-1.086521883	0.16451242	0.908594658	0.569635274	0.280363237	0.157277472	1.072840478	0.692148253	0.810181845	0.194017241	0.581935789	0.718934759	0.939183798	0.300877179	0.447170964	0.926703025	2.537113815	-0.227940227	-0.948774236	0.339823766	-0.664079671	-0.292158965	-1.807587937	0.151148979	-1.72561773	-0.600265849	-1.232336353	0.008328581	-4.779698736	0.849986486	4.1271171	0.998722527	6.661593139	0.218594973	0.637448563	0.755491725	1.128119677
SWAP70	-0.39283935	-1.789967254	0.157482688	-1.677078675	0.301986107	1.878164607	0.565526671	0.2636229	-0.349183451	-1.351271118	0.337481887	-0.674536056	0.311463773	1.210742897	0.787547837	1.310207267	0.32905373	0.535559381	0.853908718	1.765592659	0.283847466	1.258637437	0.785830816	1.299975239	-0.388272994	-2.3521357	0.281875522	-0.935177359	2.198216495	5.593409892	0.999919803	9.430947376	0.27617968	1.371999888	0.732191073	1.005767744	0.304134881	1.174120904	0.801385086	1.394973741
SYCE2	-0.404241917	-1.852582996	0.15133709	-1.724152332	0.298883232	1.856280754	0.54444342	0.1782441	-0.315906279	-1.191994113	0.506248949	0.024997097	0.969966677	4.736358341	0.95031587	2.951108855	0.99779624	2.633370879	0.942843213	2.803101861	0.225702924	1.007851924	0.570483384	0.283823615	0.254551533	1.289878485	0.715594028	0.922710312	-0.481284858	-0.942131178	0.106260693	-2.129518688	0.225872157	1.13044973	0.572158556	0.29066348	0.279569454	1.019998862	0.747410406	1.084848426
TACC3	-0.321174978	-1.396431504	0.081116805	-2.42726886	-0.235559514	-1.913019674	0.464053219	-0.144035625	0.267352381	1.599700205	0.66788898	0.698652654	0.343166327	1.380477932	0.876705324	1.961593699	1.617167493	4.576307238	0.999387727	7.397720383	0.249342665	1.109813421	0.62295569	0.502112678	0.255979606	1.297969435	0.482045287	-0.071849748	-0.27722004	-0.444399019	0.509445395	0.037786075	0.227022578	1.135973445	0.552407497	0.210402767	0.196324652	0.497725886	0.762615589	1.167073276
TAGLN2	-1.240156096	-6.442899027	0.05522882	-2.839457842	0.743899277	4.994875447	0.556094862	0.225328009	-0.857521666	-3.78436813	0.411639771	-0.357190772	0.654106634	3.045248035	0.824054258	1.544060713	1.481401142	4.150415048	0.950596777	2.957074306	1.277675325	5.545155552	0.910395267	2.318470721	0.76057929	4.156851024	0.82353318	1.540470971	0.469307064	1.376446694	0.724589511	0.967342633	-0.873409017	-4.147717856	0.4082397	-0.371247151	0.5984698	3.020760827	0.608683573	0.441782041
TALDO1	-0.379213275	-1.715141402	0.488471508	-0.046122142	0.65765127	4.386588313	0.852412582	1.753649993	-0.701712323	-3.038606281	0.117299292	-2.01825747	0.760832273	3.616655635	0.911209437	2.328492398	0.431726578	0.857638923	0.556848761	0.22838257	-0.643259989	-2.740106269	0.183889728	-1.490213209	-0.533523068	-3.175070743	0.301988325	-0.837847473	-2.353163034	-5.507807807	0.005093979	-5.274589085	0.669062593	3.258416122	0.80224885	1.400409425	0.49840776	2.392977489	0.617246101	0.477875589
TANK	-0.198339802	-0.721897811	0.386365148	-0.462617145	-0.209981743	-1.732625607	0.480692548	-0.077268229	0.26409704	1.584118924	0.848960668	1.726472575	-0.23337913	-1.706338478	0.281455409	-0.937253736	0.170989717	0.039720552	0.563857771	0.256833638	-0.310720468	-1.305816954	0.187401813	-1.46698171	-0.270242087	-1.683414735	0.243881411	-1.131516143	1.266321899	3.320436453	0.99893368	6.842475164	-0.218569411	-1.003523935	0.375216196	-0.509903295	0.274573521	0.988654674	0.813569076	1.473370043
TBC1D4	1.32129285	7.622970951	0.825312067	1.552760434	1.073448149	7.319107026	0.641228911	0.580701958	-1.966784912	-9.093717332	0.06804318	-2.617143978	-0.908762134	-5.32232974	0.522346652	0.089446194	-1.09933284	-3.94521719	0.297904667	-0.857295671	-2.371326879	-10.19349969	0.070357503	-2.581210677	-0.825488843	-4.829244547	0.266295107	-1.013501776	1.32801369	3.470908194	0.727031057	0.979611169	-1.193137369	-5.682884532	0.199625883	-1.388634235	1.351954507	7.74807945	0.733916736	1.014586302
TBC1D8	-0.232948215	-0.911945495	0.246024653	-1.119927925	-0.217416084	-1.785058283	0.398920083	-0.409966796	0.289493908	1.705677839	0.915045011	2.376851687	-0.236476144	-1.722919844	0.34974307	-0.620168761	0.226572553	0.214081103	0.71950542	0.942009656	-0.214360117	-0.890201328	0.346983887	-0.63232346	0.207335461	1.022369083	0.634835854	0.553019502	1.232359589	3.237599371	0.999708916	8.141605836	-0.316624398	-1.474332193	0.094744526	-2.257033125	0.244559571	0.800348924	0.819313807	1.511705384
TCF4	-0.387871052	-1.762684478	0.109036933	-2.100616314	0.271030168	1.659839565	0.651591234	0.626041017	-0.271928368	-0.981499364	0.497947662	-0.008209398	0.25374349	0.901709298	0.700801089	0.851115488	0.344438125	0.583819452	0.885433202	2.044918976	0.287481209	1.274310278	0.849541793	1.731011782	1.201667803	6.655900999	0.960705963	3.196595625	-0.733598338	-1.557546099	0.012323567	-4.383841689	-0.301449617	-1.401470911	0.402860212	-0.393561603	0.286440666	1.06310844	0.829141366	1.579554154
TCTEX1D2	0.384349368	2.477865401	0.582191301	0.331775421	0.557487126	3.680153893	0.89587193	2.152175884	-0.812704176	-3.569854847	0.078050483	-2.469134638	-0.30599505	-2.095123107	0.497380895	-0.010476516	-0.307827204	-1.462303961	0.449287194	-0.203551138	-1.202970674	-5.154216492	0.032308661	-3.399577847	-0.458856704	-2.75203779	0.252350942	-1.086112946	0.185440603	0.684071258	0.590954995	0.367914676	0.406087138	1.995746885	0.675812211	0.734592302	0.568266902	2.831269627	0.85095944	1.742145979
TFDP1	-0.337777805	-1.487603807	0.243031103	-1.136132732	0.253973734	1.539544502	0.698686011	0.84104857	-0.407741118	-1.631550032	0.131815575	-1.885000379	0.711420753	3.352107036	0.938449789	2.724376068	0.968198302	2.540523642	0.966360908	3.357848541	-0.263464627	-1.101995924	0.468320745	-0.126886989	0.233335687	1.169677079	0.696455502	0.830475688	-0.331039396	-0.575669193	0.373595072	-0.516824497	-0.213891535	-0.981063246	0.48835965	-0.046569814	0.25672585	0.876679436	0.781893678	1.276736109
TGFB1	-0.414734384	-1.910201041	0.317017765	-0.767511035	-0.483110702	-3.658940648	0.233905334	-1.186389272	0.454081295	2.493454694	0.841773045	1.671480005	-0.388976636	-2.539405373	0.503699953	0.014800081	0.523523417	1.145600974	0.850609249	1.739387494	0.835726357	3.638968039	0.966596173	3.365110332	0.289911636	1.490216196	0.611746838	0.454660926	-2.292263925	-5.359269487	0.001526708	-6.483113301	-0.3830796	-1.793414976	0.439678807	-0.242465703	0.421895119	1.91294169	0.709672779	0.893795352
TGFBI	-0.466785892	-2.196035251	0.249928704	-1.098992568	-0.384414532	-2.962859509	0.453838065	-0.185175068	1.133333933	5.744612132	0.959910197	3.17571771	0.40615969	1.717743525	0.51991931	0.079719432	0.638261883	1.505529749	0.862110149	1.832927857	0.312729639	1.383210278	0.649433535	0.61655018	-0.908900702	-5.301826345	0.041723055	-3.13408298	-1.108345194	-2.471586866	0.039747885	-3.184639233	0.46780818	2.292098728	0.776251446	1.243953604	0.385680048	1.685730473	0.691987141	0.809425843
TGM2	0.597610745	3.648963031	0.575342291	0.3036817	0.771392422	5.188778209	0.762462032	1.166225237	-0.696470486	-3.01351689	0.18784038	-1.464104335	0.829086703	3.982088908	0.779651505	1.263636673	0.845973532	2.157110708	0.799752823	1.384750222	-1.024964191	-4.386449711	0.085304632	-2.372362318	-0.924476711	-5.390074452	0.112316723	-2.067292249	-1.473724785	-3.362780042	0.02911439	-3.506976092	-0.549593512	-2.59292683	0.238949652	-1.158446648	1.109626012	6.227724763	0.952176846	2.991240875
THEMIS2	0.769563777	4.593221165	0.866371997	1.869254534	0.562086257	3.712590491	0.635679363	0.55665994	-0.719424785	-3.123384756	0.090401076	-2.308747594	0.491112488	2.172579634	0.57766082	0.313178143	-0.438052619	-1.870814513	0.363119265	-0.561851076	-0.776111004	-3.313111223	0.12530715	-1.943104872	-0.464617277	-2.784675141	0.223709885	-1.244176257	-0.884405919	-1.925379144	0.102028087	-2.174890656	-0.438651617	-2.060242448	0.311935662	-0.791085394	0.91083648	4.980530959	0.849113982	1.727668726
THOC7	-0.428811202	-1.987502086	0.191003501	-1.443502829	0.267171062	1.632622189	0.668753103	0.702550928	-0.404548845	-1.616270619	0.312602055	-0.787982381	0.468630135	2.052209425	0.879856551	1.991072448	1.153489236	3.121771949	0.995135834	5.320983936	0.295316297	1.308104106	0.599431017	0.403094907	0.208594881	1.029504507	0.605837117	0.429846934	-0.700715746	-1.477342546	0.016850228	-4.066397276	0.273414248	1.358721742	0.75521462	1.126620145	0.329659997	1.334263978	0.81528555	1.4847273
TIFA	-0.181439452	-0.629091697	0.416018932	-0.339137796	-0.190923609	-1.598213017	0.296329828	-0.864836621	0.234017345	1.440146239	0.88974625	2.08815178	-0.185961914	-1.452467356	0.374011506	-0.51504543	-0.230891564	-1.220960741	0.17092234	-1.579104531	0.235167658	1.048674638	0.874821249	1.944276852	0.857189175	4.704208126	0.984320823	4.139618328	-0.523220225	-1.044415252	0.045331955	-3.047351488	0.168258085	0.853817387	0.605418476	0.428094145	0.191057201	0.464678208	0.689169346	0.796238781
TIMM13	-0.630994399	-3.09776531	0.138646754	-1.826575337	0.268210461	1.639952831	0.69022011	0.801148532	-0.444812938	-1.808989646	0.380361074	-0.488015936	0.72745646	3.43796199	0.920795942	2.453210919	0.608123358	1.410986718	0.894192102	2.134295469	0.285982572	1.267846446	0.687713998	0.78945361	0.342911871	1.790496599	0.754557078	1.123066502	-1.017442015	-2.249865962	0.054700124	-2.849636238	-0.274296443	-1.271095711	0.537401338	0.149885329	0.323876826	1.297980702	0.71781859	0.933666713
TIPARP	0.575530254	3.527710836	0.897664569	2.171540506	-0.155236944	-1.346523266	0.457986719	-0.168450317	-0.227866597	-0.770603234	0.403328037	-0.39161727	0.222165605	0.732641741	0.536653357	0.146876904	-0.249146296	-1.278224915	0.27257661	-0.981588977	-0.358571652	-1.512205784	0.111389728	-2.076623634	-0.303217809	-1.870243399	0.149018917	-1.742316642	-0.291042526	-0.478113284	0.159039065	-1.665395346	-0.488946048	-2.301729743	0.029402616	-3.496828109	0.629021734	3.212441863	0.810359368	1.452346944
TIPIN	-0.513268486	-2.451288485	0.293735759	-0.877308862	0.444658514	2.884399923	0.650941085	0.623178421	-0.539385523	-2.261649445	0.234136822	-1.185097882	1.130444578	5.595554805	0.933136866	2.635904129	1.82157468	5.217522264	0.973927389	3.620451375	-0.484031406	-2.053331195	0.309292548	-0.80342878	0.427307617	2.268652755	0.717027416	0.92976406	-0.696191953	-1.466308614	0.031053964	-3.440482471	0.391285668	1.924678046	0.614414706	0.465907693	0.426754435	1.943428754	0.807938445	1.436669954
TK1	-0.42967502	-1.992245634	0.276127324	-0.963753434	0.358658321	2.277860559	0.700038469	0.847481051	-0.431144532	-1.743567536	0.226210587	-1.229833395	0.599326213	2.751954421	0.902944521	2.230378355	2.246257138	6.5497297	0.99740351	5.95099502	0.384649505	1.693410686	0.470788016	-0.116981157	-0.39977693	-2.417312894	0.399100996	-0.409212364	-0.455562998	-0.879393286	0.156440096	-1.684957754	0.322099213	1.592481231	0.629080759	0.52827528	0.339142511	1.393756711	0.809372147	1.445935709
TLN1	-0.226107113	-0.874378455	0.41254063	-0.353472389	0.2910076	1.800735752	0.684999362	0.776843242	-0.421917781	-1.699404853	0.157400588	-1.677697582	0.434388494	1.868880152	0.879969451	1.992140904	0.464042633	0.959012756	0.908690114	2.297745071	-0.289328294	-1.213549528	0.483338369	-0.066671211	-0.264928309	-1.653308766	0.396044705	-0.421973086	-1.151398681	-2.576598133	0.008090961	-4.808883904	-0.323825657	-1.508908836	0.304399401	-0.826434985	0.666070404	3.444883032	0.964946224	3.315189027
TMCC3	0.339800223	2.233229458	0.528616309	0.114590462	-0.366906663	-2.839380582	0.264895431	-1.02067761	0.486245045	2.647402445	0.919922775	2.441298243	-0.412332884	-2.664454399	0.14450486	-1.778367268	-0.450559562	-1.910048163	0.063763285	-2.686690794	0.364641112	1.607111699	0.755644512	1.128946958	-0.379003962	-2.299620674	0.268582655	-1.001825515	2.37269541	6.018979417	0.999266348	7.216742184	0.317131059	1.568626777	0.597413532	0.394699656	0.35035535	1.464105403	0.696109656	0.828840273
TMED10	-0.373138826	-1.681784342	0.219027753	-1.271341166	-0.360042733	-2.790970875	0.328138666	-0.71661569	0.398542861	2.227626959	0.863458145	1.844314229	0.282688332	1.056679583	0.644889217	0.596648741	0.413099332	0.799206194	0.806697583	1.428692964	0.71990261	3.139404067	0.95286002	3.006346539	0.445988855	2.374493974	0.816280827	1.491350085	-0.853691677	-1.850464387	0.04170231	-3.134601956	-0.552877457	-2.608694599	0.12007416	-1.991728081	0.308450118	1.201194444	0.600681629	0.408306037
TMED3	-0.615207483	-3.011073477	0.053352862	-2.875998786	-0.420164486	-3.214995625	0.446852229	-0.213397226	0.355787701	2.022984757	0.829020237	1.578699363	0.30080645	1.153683734	0.587931364	0.355420284	0.403984874	0.770614599	0.783382088	1.285485531	0.978442491	4.254522622	0.966394763	3.358890501	0.754684403	4.123452699	0.85280685	1.756787419	-0.563084416	-1.141647544	0.2444189	-1.128603564	0.356835061	1.759264428	0.771664157	1.217731887	0.351981083	1.474305155	0.57168016	0.288709469
TMEM123	-0.586730269	-2.85469449	0.213160396	-1.305979507	0.498040152	3.260888205	0.493167387	-0.027332153	-0.521591019	-2.176478287	0.361002548	-0.57101545	0.527638382	2.368138765	0.833033098	1.607277773	0.502945282	1.081048402	0.744308132	1.068482026	0.437716416	1.922295674	0.618655589	0.483845787	0.592154378	3.202615623	0.882141913	2.012871698	3.371811611	8.455912302	0.999910893	9.325577948	-0.782107806	-3.709337663	0.079510247	-2.449019966	0.475457735	2.248990388	0.743873279	1.066198368
TMEM176A	-1.149335898	-5.9441715	0.363146195	-0.561734631	-1.505766574	-10.87149475	0.18776715	-1.464584429	1.827155253	9.065500731	0.918516592	2.422360547	-1.438588546	-8.159013029	0.258105113	-1.055840655	-1.422337496	-4.95846649	0.317247948	-0.766448128	1.736371913	7.523577886	0.842917925	1.680101157	1.297477077	7.198722125	0.769705075	1.206646649	2.749286014	6.937517246	0.982618097	4.034790938	0.822925417	3.997184137	0.632672614	0.543699582	-1.297500157	-8.874442884	0.41007362	-0.363661045
TMEM176B	-1.061305764	-5.460765251	0.361312465	-0.569672208	-1.370041027	-9.914254016	0.222225948	-1.252741412	1.652574764	8.22989315	0.918374511	2.420463689	-1.260182543	-7.203829753	0.33108807	-0.703267995	-1.529818638	-5.295629408	0.1721809	-1.570248983	1.679618005	7.278790372	0.857109768	1.79148927	1.260560107	6.989563759	0.778398823	1.256359755	2.15816723	5.495726188	0.956845238	3.098848894	0.756246799	3.677028633	0.643269833	0.589584622	-1.264950055	-8.670225465	0.391951423	-0.439116865
TMEM19	-0.269250827	-1.111296652	0.202192146	-1.372649321	-0.258803322	-2.076952849	0.383970395	-0.472729569	0.230117819	1.42148165	0.450238769	-0.199706018	0.247292878	0.867172812	0.504955131	0.019821172	0.233192903	0.234848806	0.799764162	1.384821023	0.276145714	1.225418709	0.907114804	2.278904734	0.260395383	1.322987649	0.874662673	1.942829581	1.61263101	4.16511504	0.999688124	8.072592167	0.248312351	1.238195689	0.509699255	0.038801886	0.212653998	0.600175237	0.761816883	1.162666439
TMEM39A	-0.283889893	-1.191685215	0.116815534	-2.022938026	0.23897641	1.433771867	0.497386832	-0.010452768	0.206872635	1.310221497	0.642070997	0.584364232	0.227697219	0.762257922	0.696530827	0.83083202	0.210428489	0.163437988	0.7238518	0.963648996	0.290018774	1.285255152	0.899682779	2.193704863	0.232405067	1.164404518	0.49339494	-0.026421778	1.76551792	4.538019753	0.999697035	8.101588617	-0.320312263	-1.492039376	0.114599276	-2.044598853	0.250503212	0.837638977	0.801677779	1.396813669
TMEM50A	-0.497767493	-2.36616676	0.089783926	-2.316276048	0.245758136	1.481601799	0.568816534	0.277024273	0.322288997	1.862647418	0.826627845	1.56191412	-0.32327845	-2.187658189	0.455823877	-0.177166451	0.236721842	0.24591891	0.658744917	0.65770614	0.729628678	3.181353956	0.954796073	3.050313807	0.51954454	2.791234214	0.84130505	1.667970511	-0.649393356	-1.352162692	0.08923522	-2.323008859	0.4402813	2.159929193	0.868627671	1.888879075	0.328350246	1.326046674	0.530395484	0.121732038
TMEM59	-0.406251807	-1.863620048	0.19049966	-1.446766786	-0.347111294	-2.699768445	0.343758063	-0.646591423	0.375968428	2.11957727	0.880049227	1.992896411	-0.370863224	-2.442426413	0.312174065	-0.789974873	0.298722282	0.44041116	0.696686925	0.83157061	0.724735357	3.160248378	0.955153575	3.058628264	0.65311962	3.548022909	0.849667812	1.73199803	-0.386038632	-0.709817199	0.312788114	-0.787116656	0.313885692	1.55304424	0.788640445	1.316749774	0.269551481	0.957146688	0.647314164	0.607254071
TMPO	-0.599395688	-2.924245024	0.312295188	-0.789410839	0.486546901	3.179828977	0.696328524	0.829875122	-1.059117918	-4.749283271	0.03830439	-3.223133488	0.807384167	3.865893829	0.901524975	2.214284782	2.374095536	6.950752301	0.998187748	6.311371388	-0.68292011	-2.911165903	0.238985398	-1.158250093	0.530080764	2.850928699	0.695582657	0.826350253	-0.550221583	-1.110273955	0.436760408	-0.254320322	0.420120739	2.063128826	0.700345498	0.848943633	0.439914558	2.025994593	0.765736	1.18438878
TNFAIP2	0.327922595	2.168004978	0.687898019	0.790310603	0.191398693	1.098217287	0.51409043	0.056376648	-0.311069868	-1.168845237	0.274984042	-0.969480599	0.480529097	2.115916301	0.828185056	1.572818635	-0.29122047	-1.410209475	0.458314436	-0.167130203	-0.570088322	-2.424506671	0.066729607	-2.638046228	-0.463355368	-2.777525614	0.135234907	-1.85544458	0.289936117	0.938945072	0.605117147	0.426832923	-0.856691604	-4.06744967	0.016379028	-4.095238903	0.788725244	4.214412268	0.945430012	2.852155792
TNFAIP8L2	-0.391050487	-1.780143942	0.096608063	-2.235494298	0.11448685	0.555775946	0.643817396	0.591971607	0.203516099	1.294155859	0.731661375	1.003068096	0.180567196	0.509924431	0.616634429	0.475287325	0.196542827	0.119879368	0.648183213	0.611062845	0.131283079	0.600605967	0.680536254	0.756237299	0.258433889	1.311874524	0.785592453	1.298559524	-0.696426279	-1.466880156	0.018329413	-3.980748786	0.765802826	3.722911626	0.991020361	4.703775372	0.202336959	0.535446744	0.686599595	0.78426967
TNFRSF4	-0.230151748	-0.896589049	0.183007976	-1.496099593	0.219484391	1.296299187	0.608081587	0.439255375	0.204172956	1.297299821	0.558431301	0.234797994	0.225323136	0.749547116	0.759314633	1.148925678	-0.225337216	-1.203537033	0.478315343	-0.086793071	0.218909742	0.978551982	0.730923968	0.999315456	-0.224059107	-1.421758464	0.415324701	-0.341996022	1.911901619	4.895062558	0.999842577	8.756415092	-0.23678916	-1.091005549	0.214325117	-1.299048972	0.234586975	0.737781443	0.856709132	1.788221852
TNFSF9	0.21876722	1.568592166	0.532270464	0.129261537	-0.288560237	-2.286821453	0.158672542	-1.668138356	0.218161781	1.364255576	0.769371323	1.204764761	-0.272482989	-1.915699998	0.24680519	-1.115724585	-0.298997114	-1.434604415	0.146095061	-1.765562362	1.148329852	4.987270494	0.986188318	4.268332589	0.242762636	1.223086801	0.792396373	1.339431115	0.555691299	1.587145493	0.9478335	2.899738321	-0.261127391	-1.207864878	0.273420683	-0.977336083	0.245721631	0.807639619	0.469232448	-0.123225899
TNIP3	-0.238810933	-0.94413986	0.166260296	-1.61236664	-0.238192003	-1.93158601	0.235358387	-1.178297839	0.211259713	1.331219693	0.893744365	2.129571948	0.2171534	0.705806465	0.600587742	0.407914635	-0.219716522	-1.185905199	0.480590579	-0.077676719	1.57933756	6.846266829	0.995281974	5.351635557	0.215779952	1.070212552	0.822380064	1.532556576	0.220595159	0.769816335	0.732196322	1.005794508	0.191011406	0.963066818	0.597413532	0.394699656	0.221946273	0.658474423	0.572890622	0.293654677
TOB2	0.615584443	3.747663302	0.887534513	2.065801012	-0.198616401	-1.652468488	0.453704868	-0.185712448	-0.300189698	-1.11676867	0.260009131	-1.045921098	-0.244657492	-1.766722671	0.501297515	0.005190073	-0.303340146	-1.448228286	0.479995313	-0.080061484	-0.487069896	-2.066436624	0.122771903	-1.966438857	-0.324996748	-1.993635091	0.215304415	-1.293242944	-0.25252672	-0.384169825	0.257306815	-1.060013813	-0.966749864	-4.595891305	0.009912858	-4.603960249	0.796346261	4.262226078	0.875292694	1.948588894
TOP1	0.346862597	2.272011583	0.739656636	1.04418468	0.329498628	2.072204022	0.631507422	0.538689125	-0.364818397	-1.426105821	0.128971867	-1.910079981	0.332199804	1.32176332	0.637783183	0.565755412	0.343290843	0.580220488	0.681867658	0.762368125	-0.345332046	-1.455101516	0.21668429	-1.285094411	-0.315233524	-1.938320146	0.2476237	-1.111326344	-0.564767135	-1.145751844	0.047785382	-2.99207068	-0.709152658	-3.359045577	0.035889523	-3.290760462	0.688017119	3.582575429	0.954736675	3.048938468
TOP2A	-0.590631721	-2.876118819	0.212421698	-1.310389358	0.498581756	3.26470801	0.576925692	0.310165643	-0.583770415	-2.474092154	0.246953357	-1.11492769	0.544668496	2.459317756	0.874706336	1.943227925	3.381127986	10.10976227	0.99943686	7.481419574	0.525059966	2.299020582	0.681558409	0.760942883	-0.544935446	-3.239729196	0.46543721	-0.138471998	0.523732341	1.509194764	0.591801516	0.371417765	0.497463473	2.434487782	0.515161696	0.060665382	0.512556828	2.48174791	0.862463785	1.835905899
TPD52	-0.431211597	-2.000683552	0.158737376	-1.667652776	0.329798102	2.074316143	0.485278982	-0.058901096	0.740984632	3.866681482	0.95333373	3.016943405	0.338820112	1.357208354	0.656237288	0.646570816	-0.356908113	-1.616268294	0.45120716	-0.195794462	0.65235535	2.84806332	0.86647281	1.870125599	0.560085855	3.020926828	0.837939125	1.642973419	-1.207236067	-2.71279046	0.048934868	-2.967092351	-0.401206355	-1.880450076	0.295046474	-0.870998996	0.362178141	1.538280896	0.661948843	0.671991041
TPI1	-0.519703699	-2.486626637	0.085157374	-2.374251054	-0.305975387	-2.409646456	0.504163092	0.016652754	0.267965678	1.602635673	0.730388915	0.996596659	0.783425196	3.737617828	0.915788512	2.386454113	0.844833958	2.153535921	0.943714379	2.819384445	0.328609936	1.45170421	0.753862034	1.119317158	-0.333104932	-2.039573164	0.461030277	-0.156195678	-0.658786365	-1.375073072	0.07117313	-2.568807001	0.226169329	1.131876595	0.678881465	0.748636215	0.240289826	0.773560791	0.608762948	0.442115296
TPM3	-0.327311239	-1.430127998	0.372630107	-0.520950052	0.389697891	2.496775426	0.753720423	1.118554126	-0.844626501	-3.722647043	0.06135493	-2.7277619	0.728140451	3.441624067	0.92987938	2.584837978	0.823072315	2.085270746	0.95793271	3.125507068	-0.27569596	-1.154751368	0.445740181	-0.217897335	-0.402699266	-2.433869802	0.377522775	-0.500076142	-0.800941806	-1.72180278	0.110564585	-2.084987065	0.223677548	1.119912378	0.581187967	0.327652017	0.420026644	1.901218992	0.725185538	0.97033135
TPX2	-0.248765382	-0.998803449	0.359179669	-0.578926388	0.174992595	0.982508892	0.564910986	0.261117534	-0.272172988	-0.982670209	0.113657424	-2.053914658	0.210117118	0.668134306	0.849101369	1.727570283	1.492918709	4.186545074	0.998883169	6.796142886	-0.245985368	-1.026605444	0.39036002	-0.445799144	-0.243810899	-1.533665064	0.441357901	-0.235652902	-0.242831363	-0.36052199	0.477743917	-0.089083198	0.208993362	1.04940667	0.784882684	1.294350724	0.238747723	0.763885731	0.865227011	1.859400114
TRA2A	0.223120081	1.59249535	0.742002306	1.056401703	-0.093410676	-0.910476973	0.381011195	-0.485258429	-0.276429714	-1.003044493	0.131962879	-1.883713814	0.273036414	1.005003346	0.803270768	1.406863527	0.243551656	0.267343691	0.765321934	1.182081934	-0.319552433	-1.34391045	0.115440584	-2.036333712	-0.216963136	-1.381555226	0.305824038	-0.81971558	-0.17712886	-0.200267766	0.408082644	-0.37189731	-0.359186512	-1.678692985	0.088241028	-2.33530365	0.622622407	3.172292861	0.967957495	3.408124872
TRAF1	0.303453305	2.033634993	0.616223477	0.473549272	-0.286011557	-2.268846207	0.408491609	-0.370204496	-0.374555864	-1.472712984	0.300759193	-0.843685265	-0.365886344	-2.415780266	0.427007911	-0.294069369	0.367342629	0.655669725	0.612353924	0.457217674	0.432696073	1.900642233	0.755664653	1.12905604	-0.539346913	-3.208066569	0.152843953	-1.712467427	1.770353453	4.549814044	0.999373277	7.374379389	-1.104489666	-5.257245084	0.004031505	-5.509575753	0.443407023	2.04790611	0.760492321	1.155380533
TRAF4	0.564558568	3.467461224	0.74783669	1.087107694	0.367392104	2.339457901	0.564699549	0.260257331	-0.86322538	-3.811668244	0.070504523	-2.578965076	0.715106996	3.37184313	0.790450021	1.327640157	-0.393133698	-1.729906127	0.396561824	-0.419811638	-0.900681727	-3.850402115	0.099358006	-2.204378286	0.5596052	3.018203605	0.675579294	0.733529388	-0.602226273	-1.237117999	0.204103697	-1.360840719	-0.799808812	-3.794328545	0.144437393	-1.778913121	0.831494778	4.482745798	0.855761599	1.780524335
TRAPPC5	-0.432533758	-2.007944031	0.268279308	-1.003370242	-0.462139358	-3.511034637	0.265350908	-1.018339829	0.324685599	1.874118451	0.772501282	1.222489067	0.255075016	0.908838272	0.640768381	0.578700695	0.389859331	0.726303484	0.792316734	1.338947069	1.023461966	4.448697893	0.963799094	3.281798708	0.989290428	5.452646642	0.892760192	2.119250478	-0.971889902	-2.138760325	0.022621424	-3.765976652	-0.440408987	-2.068680411	0.274897242	-0.969916016	0.400995648	1.781819643	0.677684843	0.743152533
TRF	0.391637036	2.5178847	0.598083434	0.397485747	-0.476170963	-3.609996282	0.195273663	-1.41610029	0.863486577	4.453021657	0.897626517	2.171126356	-0.436188619	-2.792177675	0.357121392	-0.587880159	-0.540662237	-2.192695707	0.218643703	-1.273587776	1.208920331	5.248605679	0.923446626	2.490124811	0.565408655	3.051083911	0.721567811	0.952251817	-1.041170977	-2.307743003	0.041001331	-3.152285166	-0.807644682	-3.831952256	0.092741216	-2.280614733	0.479036339	2.271442335	0.566739096	0.268558953
TRPS1	0.523610816	3.24260187	0.885656241	2.047119545	-0.241670332	-1.956117854	0.359151119	-0.579050432	0.370769378	2.09469267	0.531464133	0.126023059	-0.294688105	-2.034585878	0.285765517	-0.91603971	-0.349660651	-1.593533371	0.2374503	-1.166709348	-0.569771231	-2.423139014	0.082613293	-2.407358492	-0.342788348	-2.094435937	0.213083598	-1.30643745	0.289968994	0.93902526	0.616508055	0.474752773	-0.88267296	-4.192198418	0.024350791	-3.690538782	0.634403253	3.246205194	0.852755288	1.756376715
TSPAN13	0.383263439	2.47190216	0.805180374	1.418992182	-0.228049282	-1.860051757	0.383668607	-0.474005618	0.33383127	1.917893057	0.643425989	0.590265184	-0.272734641	-1.917047336	0.330490366	-0.705968045	-0.345810972	-1.581457122	0.128633952	-1.913091364	-0.410917618	-1.737981233	0.142215509	-1.797009319	0.621338563	3.367962796	0.915961317	2.388696932	-1.043195797	-2.312681717	0.045970559	-3.032693364	-0.405492814	-1.901031392	0.092956894	-2.2780541	-0.300976239	-2.622310586	0.4797843	-0.080906906
TSPAN3	-0.760806614	-3.810612522	0.04101481	-3.1519424	-0.624990476	-4.659585708	0.390505411	-0.445188244	0.461901467	2.530884965	0.761462848	1.160716314	0.486169664	2.146115823	0.741534605	1.053960011	0.591263092	1.358096915	0.846969628	1.711028426	0.522826253	2.289386263	0.639058409	0.571279709	0.527353729	2.835478291	0.757490584	1.13897057	3.800391098	9.501255623	0.999890101	9.115836624	-0.606573969	-2.866516891	0.45689151	-0.17286313	0.488436645	2.330419306	0.609368179	0.444657165
TSPO	-0.918762924	-4.67800944	0.028337779	-3.53481238	-0.571472396	-4.282135135	0.453369548	-0.187065412	0.586279694	3.126205729	0.855162082	1.77567571	0.365458403	1.499829397	0.619128183	0.48584945	0.472708019	0.986195635	0.590047546	0.364161931	1.431172547	6.207210472	0.966656596	3.366983343	0.818345801	4.484135441	0.818918046	1.5090343	0.170979007	0.648798146	0.651791655	0.626923969	0.437484177	2.146498886	0.694605165	0.821738098	0.566408599	2.819610745	0.515929476	0.063739474
TUBA1A	-0.62677473	-3.07459354	0.166027175	-1.614049338	-0.513288923	-3.871780625	0.476422805	-0.094378773	-0.4783417	-1.969470852	0.410908472	-0.360211075	0.458515203	1.998054222	0.698337221	0.839392344	0.536438172	1.186113909	0.855768213	1.780577925	0.629669283	2.750215151	0.897852467	2.173587597	0.86095017	4.725516579	0.90031684	2.20074999	1.378476043	3.593990342	0.951091864	2.96766689	-1.126367939	-5.362292996	0.041899453	-3.129679957	0.446665833	2.068351691	0.652746359	0.631133161
TUBA1B	-1.488376265	-7.805968403	0.012334003	-4.382984693	-0.942841328	-6.901313868	0.473980557	-0.104171874	0.840940869	4.345109454	0.585797549	0.346619385	1.14119072	5.6530895	0.859396817	1.810289152	3.870960003	11.64634058	0.997488548	5.984379689	0.764033579	3.329747091	0.723031219	0.959547603	0.714603974	3.896371303	0.742750983	1.060316284	0.60887552	1.716866516	0.739687292	1.044343888	0.711527472	3.462310044	0.604157594	0.422818912	0.426956698	1.944697739	0.617970393	0.480942439
TUBA1C	-0.306543127	-1.316082561	0.295605932	-0.868310699	-0.259908517	-2.084747537	0.445774548	-0.217758232	-0.305600451	-1.142666559	0.4424379	-0.231273773	0.295274539	1.124065963	0.780400296	1.268000624	1.306476395	3.601684945	0.991195746	4.723677006	0.286094026	1.268327165	0.75046576	1.101097889	-0.375831544	-2.281646887	0.225060525	-1.236415562	0.371980893	1.139059544	0.791910227	1.336478449	-0.518696431	-2.444575368	0.079642971	-2.447207883	0.208721638	0.575503846	0.720398262	0.946437973
TUBB4B	-0.466875621	-2.196527988	0.04266054	-3.11088368	-0.330807266	-2.584779927	0.516853095	0.067437928	0.385364552	2.164550639	0.558051026	0.23325597	0.299742374	1.147986685	0.80259171	1.402572008	2.302192796	6.725197035	0.999211982	7.145201809	0.362969034	1.599899791	0.738917422	1.040349423	0.327241999	1.701716701	0.738925947	1.040393614	0.308394067	0.983965645	0.702268083	0.858121741	-0.39877535	-1.868777677	0.322026868	-0.744472674	0.294623299	1.1144458	0.802268127	1.40053094
TUBB5	-1.175563267	-6.088195748	0.211992478	-1.312956845	0.897927486	6.081200593	0.522574029	0.090357542	-1.155198103	-5.20915901	0.279998663	-0.944468242	0.787595915	3.759947799	0.829272545	1.580480408	3.678202101	11.04166877	0.998973876	6.880940388	-1.296443302	-5.557376967	0.222625881	-1.250429026	0.792097661	4.335422856	0.773022953	1.225459843	0.851805423	2.309394063	0.829053203	1.578931952	0.848399853	4.119498928	0.752954156	1.114430422	0.591508502	2.977086054	0.787653292	1.310837655
TUBB6	-0.26865889	-1.108046107	0.225557451	-1.233568581	-0.26696096	-2.134486773	0.250926555	-1.093676751	0.491653439	2.673289042	0.933032874	2.634238592	-0.252915106	-1.81093382	0.411485875	-0.357826234	0.230336951	0.225889828	0.762647966	1.167252128	0.896109517	3.899409026	0.953897281	3.029684064	-0.207942283	-1.330446299	0.468680349	-0.125442841	0.195180517	0.707827772	0.763615626	1.172605371	-0.214501546	-0.983992198	0.424274474	-0.305250439	0.226135953	0.684760226	0.512977735	0.051922604
TXN1	-0.85998921	-4.355261091	0.020142684	-3.884565827	-0.391546575	-3.01316015	0.491050213	-0.035802971	0.361932353	2.05239536	0.73417182	1.015892927	0.478407852	2.104559186	0.813999552	1.476210731	1.388051874	3.857583105	0.9848557	4.174870922	0.41063993	1.805511014	0.553159617	0.213445154	0.408428646	2.161691249	0.505006179	0.020025386	0.589430637	1.669438726	0.805614961	1.42176498	0.339849698	1.677709682	0.585144815	0.343929855	0.263743687	0.920708936	0.613545263	0.46223929
TXNIP	0.291712821	1.969163625	0.696103526	0.828811298	0.321380229	2.014946843	0.685166091	0.777616049	-0.576717463	-2.440334083	0.071820861	-2.559049774	0.3011859	1.155715308	0.54640091	0.186139227	0.285777635	0.399804456	0.655509698	0.643347159	-0.570059699	-2.424383214	0.12784995	-1.920104177	-0.227615458	-1.441907479	0.443805604	-0.225731229	-0.713214571	-1.507828286	0.066670231	-2.639000048	-0.253211319	-1.16985608	0.411371168	-0.358299926	0.646099816	3.31958874	0.985876295	4.245676279
TYMS	-0.489132532	-2.318748973	0.089702942	-2.317267422	0.404213501	2.599150648	0.50487751	0.01951066	0.424817148	2.353385531	0.561200835	0.246037009	0.78317725	3.736290333	0.907156673	2.279401758	2.109711497	6.121392916	0.987006213	4.330205048	-0.41310122	-1.747399413	0.406085096	-0.380173318	0.36625811	1.922768049	0.657962241	0.654226407	0.421344847	1.259462601	0.517672987	0.070721411	0.357290846	1.761452864	0.754082314	1.120504662	0.31847261	1.26407497	0.765110926	1.180907447
TYROBP	0.392635391	2.523367037	0.750638769	1.102021961	-0.280579518	-2.230535297	0.35411014	-0.601021001	0.608109187	3.230689855	0.924003422	2.498027469	-0.353607973	-2.350042039	0.140488623	-1.811237552	-0.486794706	-2.023715979	0.0862284	-2.360581055	0.325779732	1.439497146	0.616691843	0.475530201	-0.444764904	-2.672198685	0.109388555	-2.097001977	-0.72679127	-1.540943057	0.081456135	-2.422725002	-0.288981956	-1.341607789	0.496132326	-0.015471003	-0.276943519	-2.471530714	0.47426777	-0.103019937
U2AF1	-0.497719687	-2.365904242	0.228500096	-1.216799918	0.383055796	2.449930277	0.632017854	0.540883223	-0.525635584	-2.195837086	0.269921364	-0.995021574	0.790992727	3.778134285	0.920918804	2.454896744	1.102939965	2.963201439	0.969584788	3.461925063	0.48299781	2.117600638	0.794370594	1.351474548	0.369687836	1.942199655	0.72402886	0.964534958	-0.704937279	-1.487639239	0.158486598	-1.669531904	-0.682459837	-3.230880747	0.208891709	-1.331618882	0.346924974	1.442583424	0.649521768	0.616937754
UAP1	-0.458146352	-2.148592324	0.06657712	-2.640497363	-0.346495624	-2.695426265	0.414630761	-0.344854433	0.272581897	1.624730623	0.708923204	0.89016007	0.258747588	0.928501168	0.654122081	0.637208125	0.400704045	0.760322802	0.91356184	2.357921818	0.331490824	1.464129884	0.811221047	1.45796381	0.255420422	1.294801298	0.753678895	1.118330416	1.617323315	4.176559988	0.99572581	5.450877385	-0.492647986	-2.319504493	0.146146221	-1.765152327	0.250409621	0.837051787	0.643985395	0.592704292
UBE2C	-0.47355136	-2.233186955	0.31831121	-0.761543682	0.317819725	1.989835438	0.752914723	1.114218446	-0.494181419	-2.045285679	0.159080486	-1.665085679	0.375915011	1.555813932	0.782034019	1.277559244	2.978944828	8.848133999	0.997775787	6.106125561	0.455688229	1.999810608	0.485133434	-0.059483797	0.439609379	2.338350141	0.526664478	0.106759195	-0.532851497	-1.067906777	0.059200052	-2.765808097	0.390326278	1.920071562	0.524245026	0.09705622	0.478295244	2.26679275	0.867509029	1.879111419
UBE2E2	-0.421119083	-1.945261798	0.451996481	-0.192607316	0.531454247	3.496550051	0.794008202	1.349257441	-0.837249733	-3.687339071	0.088959372	-2.32640772	0.60565056	2.785814885	0.839362117	1.653489562	0.686860301	1.657980534	0.930858542	2.599952807	-1.042489869	-4.462040403	0.074239678	-2.523316622	-0.404802776	-2.445787539	0.293414692	-0.878857002	-0.669591765	-1.401428399	0.166764685	-1.608732347	0.354167675	1.746457045	0.535779611	0.143363487	0.665492779	3.441259046	0.889217962	2.082777737
UBE2L6	-0.290853802	-1.229926632	0.299316198	-0.850556185	-0.295305646	-2.334395254	0.282244521	-0.933355162	0.292816233	1.721579733	0.869251077	1.894353143	-0.345159094	-2.304806859	0.09590988	-2.24352005	0.238488422	0.251460582	0.681790179	0.762010977	0.390647521	1.719280966	0.912681269	2.346821716	0.221946636	1.105150782	0.566673874	0.268293336	1.535994498	3.978191801	0.99726737	5.899754401	0.223015467	1.116733416	0.547318344	0.189841482	0.271728227	0.970803465	0.533372028	0.133686865
UBE2M	-0.405189298	-1.857785419	0.246575929	-1.116958271	0.323123764	2.027243587	0.710642967	0.898508814	-0.491868755	-2.0342164	0.205177387	-1.354244054	0.642775112	2.984579225	0.91036435	2.318091787	1.238085462	3.387146042	0.994701196	5.234961218	-0.321407773	-1.35191279	0.495427996	-0.018288526	0.339959823	1.773771347	0.601427515	0.411416645	-0.448943177	-0.863246955	0.317397942	-0.765755726	-0.437473259	-2.054584594	0.274548841	-0.97166458	0.408718906	1.830274907	0.821759535	1.528314249
UBE2S	-0.576439276	-2.798182818	0.435374905	-0.259954451	0.57880633	3.830513277	0.671047251	0.712925434	-0.762852933	-3.33124813	0.146499011	-1.762328022	0.91855321	4.461091349	0.900024074	2.197492097	2.595944074	7.646679968	0.998883169	6.796142886	-0.644190885	-2.744121358	0.355322256	-0.59572543	0.657836181	3.574745264	0.498546593	-0.005813644	-1.189924675	-2.670566442	0.025339203	-3.649736806	-0.94128324	-4.473614026	0.132807413	-1.876361029	0.72569157	3.818942715	0.836676985	1.633708152
UBL3	0.505348662	3.14231758	0.8242153	1.545171828	0.437698182	2.835310321	0.655983927	0.645447907	-0.341173188	-1.312930996	0.268409665	-1.00270629	-0.232561775	-1.70196237	0.419076714	-0.32656472	-0.211166784	-1.159085102	0.385788471	-0.465050161	-0.374298432	-1.58003758	0.211681772	-1.314817777	-0.369059255	-2.243277515	0.242803033	-1.137372861	-1.010168356	-2.232124863	0.025564942	-3.640635934	-0.866673726	-4.115378545	0.033566845	-3.360073297	0.773949697	4.121711355	0.926528952	2.534553868
UCHL3	-0.358338082	-1.600507943	0.387361841	-0.458415236	0.374607697	2.3903478	0.719355701	0.941267924	-0.655464525	-2.817247005	0.088108976	-2.336946079	0.819670021	3.931672123	0.952829546	3.005668316	0.819242044	2.073255381	0.948034302	2.903806846	-0.477387617	-2.024675603	0.2256143	-1.233243165	0.344124167	1.797365033	0.615014	0.468438063	-0.693440729	-1.459598135	0.098579626	-2.2131071	-0.285423968	-1.324524209	0.416145101	-0.338618491	0.470204888	2.216034334	0.822027424	1.530144285
UNG	-0.159496295	-0.508593647	0.295583372	-0.868419047	0.131345839	0.674678474	0.602214417	0.414700431	-0.154800777	-0.420882863	0.299127352	-0.851456792	0.665574258	3.106645539	0.974541138	3.64490283	0.268423966	0.345366874	0.854451071	1.769946929	-0.134487681	-0.545700375	0.328066465	-0.716943203	0.118818849	0.520865573	0.696546257	0.830905016	-0.187377983	-0.225266285	0.057958488	-2.788322315	0.099182518	0.522152997	0.725164972	0.970228159	0.11744258	0.002824412	0.756602969	1.134144652
UQCC2	-0.43384471	-2.015142953	0.277618604	-0.956305006	0.40130976	2.57867124	0.782701395	1.281478794	-0.507568002	-2.109358877	0.263667715	-1.026991838	0.802277054	3.838550415	0.934204431	2.653142801	0.743070675	1.834309641	0.91517	2.378460588	-0.552403106	-2.348227867	0.233048842	-1.191175067	0.361638019	1.896592265	0.528105873	0.112542128	-1.154780222	-2.584846009	0.041028063	-3.151605518	0.226150746	1.131787368	0.574116242	0.298665446	0.492218326	2.354145345	0.788124578	1.313657703
USP1	-0.247359826	-0.991085018	0.39522779	-0.425389591	0.222758157	1.319388297	0.61313188	0.460496194	-0.260756382	-0.928026058	0.205686162	-1.351127123	0.34413617	1.385670457	0.897505417	2.169809204	1.186809976	3.226297428	0.997577366	6.020474147	-0.248550792	-1.037670475	0.26978852	-0.9956958	-0.231466864	-1.463728168	0.39502772	-0.426226698	-0.34020356	-0.598021399	0.057218896	-2.801949943	0.198388074	0.998485682	0.710847321	0.89950282	0.231700808	0.719673801	0.835645116	1.626176007
VASP	0.58268893	3.56702179	0.791563339	1.334374687	0.565103085	3.733867481	0.710187491	0.896294811	-0.592463148	-2.515698828	0.111685007	-2.073643935	0.566310234	2.575187325	0.685016727	0.776923723	-0.45945928	-1.937966129	0.386644519	-0.461438956	-0.559940999	-2.380739849	0.190793051	-1.444865352	-0.610820186	-3.613008602	0.131038846	-1.891804612	-1.341176174	-3.039482244	0.030670801	-3.453293182	-0.34864556	-1.628080901	0.332827321	-0.6954251	0.645139734	3.313565246	0.747623725	1.085978682
VIM	-1.451455059	-7.603220312	0.021975257	-3.79561784	-0.647796709	-4.820432768	0.519461141	0.077883908	0.502614433	2.725752465	0.621780587	0.497112793	0.570978088	2.600178952	0.736392691	1.027302996	1.274421297	3.501129721	0.921780277	2.466785059	1.777880346	7.702609546	0.938882175	2.731886438	0.586174276	3.168734502	0.761539837	1.161140221	0.206048428	0.734335569	0.642512594	0.586286284	-0.733033168	-3.473707175	0.485576584	-0.057709675	0.605286431	3.063527969	0.532355042	0.129601269
VPS37B	0.424132973	2.696331989	0.621551127	0.496137187	0.417416411	2.692267705	0.563802567	0.256609164	-0.568639607	-2.401670441	0.241555326	-1.144171313	0.759177684	3.607796985	0.832797337	1.605583691	0.469200204	0.975191796	0.512664973	0.050670733	-0.673787452	-2.871775475	0.14362286	-1.785520027	0.801081871	4.386324182	0.834226198	1.615880363	-1.411899083	-3.21198168	0.02506594	-3.660859904	-1.485420487	-7.086273687	0.023562739	-3.724243879	0.689820758	3.593891357	0.761519228	1.161026738
VSIG10	-0.208604367	-0.778264358	0.378126669	-0.497507184	-0.207040898	-1.711884508	0.41635766	-0.337743714	-0.219270146	-0.7294574	0.319029128	-0.758237126	0.197138277	0.598645773	0.636873345	0.56181912	0.302318068	0.45169096	0.925019275	2.512583498	-0.245098623	-1.022780788	0.234330312	-1.184019149	0.216479121	1.074173791	0.759994341	1.152648486	1.5054986	3.903809606	0.999833666	8.701346403	-0.206646858	-0.946278133	0.44765057	-0.210167922	0.193291717	0.47869743	0.59336925	0.377911362
WBP5	0.27758097	1.891560367	0.498907571	-0.004369722	-0.277186478	-2.206604972	0.35880369	-0.580560253	-0.296905769	-1.101050559	0.329671615	-0.709670664	0.520683156	2.330900582	0.910070479	2.314495785	1.162940521	3.151420154	0.989147278	4.512427316	-0.379766966	-1.603624126	0.132915408	-1.875423646	0.307670687	1.590832634	0.787452921	1.309640075	-0.485076349	-0.951378962	0.046828961	-3.013292523	-0.270397661	-1.25237582	0.296373719	-0.864626143	0.231663439	0.71943935	0.750342303	1.100438737
WDFY4	0.488362601	3.049040795	0.588200382	0.356530809	0.497117647	3.254381994	0.596521426	0.390991777	-0.845668019	-3.727632139	0.082937648	-2.403086364	0.741975536	3.515696923	0.930963548	2.601585474	0.663685391	1.58528201	0.8746504	1.942717629	-0.795861851	-3.398299376	0.14929003	-1.740180334	-0.497385474	-2.97032804	0.280730414	-0.940841407	-1.356267395	-3.076291068	0.021754111	-3.805958316	-0.400388348	-1.876522439	0.401732054	-0.398253389	0.908165724	4.963774794	0.953620471	3.02340758
WFDC17	-0.724228096	-3.609746257	0.455002178	-0.180479593	-0.852629784	-6.265072818	0.172728043	-1.566415135	1.699544071	8.454705835	0.939993794	2.75142529	-0.851093218	-5.013571165	0.185831099	-1.477329649	-0.86095175	-3.197427741	0.200137572	-1.385434755	2.684024569	11.61093591	0.962036757	3.232434265	0.747027814	4.080073198	0.748770143	1.092063765	0.60747719	1.713455867	0.642815559	0.58760555	0.54609403	2.667986031	0.677010879	0.740068702	-0.761812552	-5.513570441	0.442512998	-0.230969352
WIPF1	0.428924782	2.722645599	0.86846835	1.887483633	0.341218973	2.15486489	0.577563732	0.312780203	-0.414077034	-1.661876102	0.109433651	-2.096539171	-0.289336932	-2.005935775	0.448707881	-0.205892755	0.289541172	0.411610481	0.582216503	0.331879027	-0.720539093	-3.073421821	0.037794562	-3.237062753	-0.327835912	-2.009720778	0.24107069	-1.146818429	-0.266614843	-0.418532004	0.210837254	-1.31988604	-0.368130296	-1.72163631	0.183781901	-1.490931867	0.745070154	3.940522804	0.972144501	3.552474072
WNK1	0.74957223	4.483440135	0.797879005	1.37309046	-0.514700564	-3.881736603	0.442942956	-0.229226655	-0.892763869	-3.95305051	0.100450167	-2.192232702	-0.587665079	-3.60318055	0.515534488	0.062157958	0.634250793	1.492947164	0.677169789	0.740795513	-0.991589414	-4.242499644	0.141543303	-1.802530539	-0.802816732	-4.700792462	0.15958648	-1.661308089	1.035028937	2.756292438	0.88474836	2.038185358	-1.435067567	-6.844505559	0.040908167	-3.154657101	1.022360654	5.680227056	0.880556217	1.997707947
YBX3	-0.564716675	-2.73380965	0.136394216	-1.845567056	-0.464201527	-3.525578638	0.484363371	-0.062566917	0.337689362	1.936359327	0.633573304	0.547577215	0.576104141	2.627623766	0.87495538	1.945502255	0.415244836	0.805936532	0.831925484	1.599335447	0.793199696	3.455544621	0.91300856	2.350935532	0.71564517	3.902270344	0.856143413	1.783621025	-0.906193666	-1.978521387	0.046359662	-3.023856877	-0.5708822	-2.695143868	0.22157519	-1.256510411	0.403702577	1.798802759	0.690513752	0.802522229
YPEL3	0.374133631	2.421766982	0.51870202	0.074842997	-0.390140758	-3.003245252	0.267042411	-1.00968035	0.633536675	3.352395331	0.929001328	2.571448993	-0.657756587	-3.978449513	0.078651182	-2.460816049	-0.691467004	-2.665762648	0.082320438	-2.411228859	0.622688526	2.720106172	0.87887714	1.981839713	0.604118222	3.27039849	0.866307919	1.868701161	-0.423564608	-0.801346377	0.247246578	-1.113351582	0.26422734	1.314611064	0.656131663	0.64610263	0.336049259	1.37434983	0.706711116	0.879463903
YWHAH	-0.286862328	-1.208007964	0.426800338	-0.294917795	0.415518351	2.67888113	0.723477344	0.961776475	-0.698583667	-3.023631361	0.081557583	-2.4213699	0.60848791	2.801006018	0.876006342	1.955142914	1.318310287	3.638807267	0.997643506	6.048221138	-0.325060422	-1.367667177	0.360591641	-0.572797178	-0.52281987	-3.114430243	0.239156837	-1.157307684	-0.569524143	-1.15735461	0.202862133	-1.368501046	-0.222034734	-1.020162586	0.447783294	-0.209631155	0.54169417	2.664553873	0.812834861	1.468536644
ZFP36	0.565863952	3.474629569	0.84603495	1.703835039	-0.194157721	-1.621022457	0.345521288	-0.638784804	-0.337813644	-1.296850965	0.342138172	-0.653780256	-0.261797652	-1.85849085	0.373104988	-0.518919231	0.303606856	0.455733824	0.508590715	0.03436624	-0.506374242	-2.149698961	0.145171198	-1.772987492	-0.447991841	-2.690481359	0.211273846	-1.317264038	0.657432232	1.835300638	0.811130715	1.457374055	-1.477738958	-7.049391043	0.002484436	-5.995222086	0.606454568	3.070856794	0.772596936	1.22303343
ZFP36L1	0.548542351	3.379510212	0.792716217	1.341376509	-0.384838165	-2.965847293	0.346223597	-0.635680601	-0.424598417	-1.71223538	0.356922945	-0.588744635	-0.51794007	-3.229873814	0.253205602	-1.081588096	-0.675922051	-2.616998916	0.146113958	-1.765410891	-0.522110331	-2.217570906	0.259519134	-1.04846936	0.655959622	3.564113349	0.787111257	1.307599911	2.311395311	5.869463048	0.997466377	5.975568056	-0.909111944	-4.319144453	0.051592486	-2.911408232	0.686862409	3.575330847	0.800249038	1.387851573
ZMIZ2	-0.270071432	-1.115802902	0.398083087	-0.413458672	0.269591089	1.649690079	0.707629743	0.883899994	-0.434911409	-1.761597221	0.103488191	-2.159053955	0.356301473	1.450803321	0.870401209	1.904510807	0.69986193	1.698765987	0.987363372	4.358438588	-0.377983296	-1.595930909	0.190536254	-1.446529502	0.276174291	1.412385308	0.651702848	0.626532705	-0.455101584	-0.878267855	0.134234507	-1.864025754	-0.287855105	-1.336197246	0.304548716	-0.825729903	0.632942258	3.237039	0.937413184	2.706569503
ZMYND15	-0.235793305	-0.92756894	0.40299193	-0.393014095	-0.241743099	-1.956631065	0.310691775	-0.79688718	0.272487439	1.624278512	0.91666954	2.397932883	-0.249176248	-1.790916025	0.209541677	-1.327690275	-0.253659163	-1.292381551	0.078302871	-2.465632409	0.257413661	1.144624751	0.834705438	1.619349788	0.231315609	1.158232033	0.526253413	0.10511032	1.791660155	4.601782979	0.999551492	7.709135996	0.221268279	1.108344339	0.581088424	0.327243074	0.231412927	0.717867652	0.696873636	0.832454335
ZYX	-0.64460959	-3.172531394	0.070786022	-2.574677488	0.339893201	2.145514526	0.545016258	0.18055394	0.277986813	1.650600578	0.688521011	0.793213949	0.297520388	1.136090206	0.620124356	0.490076084	0.503412713	1.08251471	0.89028036	2.093608044	0.94257607	4.099825748	0.962975831	3.258457393	0.519468274	2.790802123	0.822937937	1.536380479	-0.858913577	-1.863201064	0.07307112	-2.540443634	0.302276808	1.497304512	0.641735206	0.582903408	0.258969298	0.890754698	0.693539906	0.816721231
