# Supplementary material for: Transcriptional Basis of Mouse and Human Dendritic Cell Heterogeneity
Source: Cell. 2019 Oct 31;179(4):846–863.e24. doi: 10.1016/j.cell.2019.09.035 (PMC6838684; doi:10.1016/j.cell.2019.09.035)
Supplement: Table S2. List of EMD/AUROC Genes for T-bet+ cDC2s versus T-bet– cDC2 Clusters, Related to Figure 2 [file mmc2.csv]

	Tbetpos_vs_Tbetneg_EMD	Tbetpos_vs_Tbetneg_zscore_EMD	Tbetpos_vs_Tbetneg_AUC	Tbetpos_vs_Tbetneg_logit_AUC
TBC1D4	2.814019125	12.35405053	0.99098683	4.700014405
PPP1R14A	2.773698971	12.17408604	0.997763787	6.100732758
PGLYRP1	2.338324406	10.23084043	0.99604044	5.52765506
IFITM1	2.257493332	9.870059982	0.996766921	5.731082023
MDH2	2.103281087	9.181750902	0.991244707	4.72930295
SPECC1	2.085326905	9.10161442	0.995064743	5.30640313
SIGLECG	1.825390565	7.941417682	0.995967311	5.509281103
CCND1	1.768440081	7.687225573	0.993539615	5.035585072
S100A11	1.476214636	6.382910029	0.997603095	6.031177296
DTX1	1.440872238	6.225163198	0.996509044	5.654082718
CYP4F16	1.350274753	5.820791468	0.995262962	5.34759492
PPP1R11	1.275850795	5.488608468	0.994731813	5.240786925
PKIB	1.265873335	5.444075193	0.991335156	4.739778733
H2-DMB2	1.224346741	5.258725893	0.993352943	5.006911907
CDV3	1.171657041	5.023551317	0.993443393	5.020703798
SEPT1	1.166985356	5.002699775	0.99609625	5.54190614
MEF2C	1.13934236	4.879318359	0.991775855	4.79242282
TCTEX1D2	1.109643101	4.746759039	0.993597349	5.0446199
RRAS2	1.090924689	4.663211505	0.993241325	4.990146839
WDFY4	1.084503508	4.634551282	0.992175179	4.842598822
M6PR	1.061567236	4.532177801	0.991960603	4.815329264
FGL2	1.04221652	4.44580805	0.992489827	4.883958243
CLEC4A4	1.023144636	4.36068283	0.996688018	5.706891138
FAM107B	0.999628393	4.255720713	0.993884092	5.090727378
RGS2	0.977845064	4.158493267	0.990326743	4.628669869
ASB2	0.967362958	4.111707559	0.995607439	5.423440563
SP140	0.960934533	4.083015003	0.991964452	4.815812014
GM14548	0.945177023	4.012683123	0.995043574	5.302101694
ACTR1B	0.916754087	3.88582053	0.996405124	5.62464444
HMGN3	0.895833006	3.792441629	0.996967064	5.795186597
VASP	0.85952428	3.6303817	0.992743855	4.918623915
CD300LF	0.844615771	3.563839238	0.997199923	5.875304228
IFI27	0.827594461	3.487866525	0.991228349	4.727419854
PHC1	0.821252594	3.459560314	0.992464809	4.880607374
SLC38A1	0.820536024	3.456361985	0.990075602	4.602785145
GM6133	0.799610793	3.362964561	0.990342139	4.630278248
KIT	0.787916628	3.310768962	0.992942073	4.94652095
CYLD	0.776365702	3.2592127	0.992492714	4.884345595
CHURC1	0.773968823	3.248514498	0.995226397	5.339868948
UBA52	0.766388559	3.21468084	0.99569019	5.442542383
CNOT6L	0.759258587	3.182857008	0.994979105	5.289113585
SLC16A6	0.754600979	3.162068294	0.991059959	4.708234881
MAP3K14	0.749835378	3.140797567	0.990937756	4.694535007
CDKN2C	0.749574732	3.139634205	0.995163853	5.326788995
TXNIP	0.749556527	3.139552948	0.990884834	4.688658704
IRF4	0.730868297	3.056140129	0.99406018	5.120118839
SMARCA2	0.729688231	3.050873034	0.994576895	5.211648856
LTB4R1	-0.628499948	-3.01124778	0.000889097	-7.024415029
TRIB1	-0.639089128	-3.058511398	0.002081295	-6.172681703
CCR2	-0.643760449	-3.079361316	0.005233547	-5.247418804
PPT2	-0.658050476	-3.143143251	0.001752213	-6.345121763
CLEC10A	-0.661486618	-3.158480087	0.003148403	-5.757706525
FCER1G	-0.677459315	-3.229772431	0.004501293	-5.398879192
POT1B	-0.709711228	-3.373725232	0.002201573	-6.11637924
PID1	-0.714897844	-3.396875112	0.005690604	-5.163232035
CLEC4A1	-0.72387547	-3.43694574	0.004566724	-5.384381972
GOT1	-0.739988394	-3.508863974	0.003470749	-5.659908126
IGSF6	-0.752943053	-3.56668564	0.005771431	-5.149047083
AB124611	-0.761443661	-3.604627153	0.003491918	-5.653806157
CREG1	-0.783049256	-3.701061309	0.003815226	-5.564932936
ADGRE4	-0.788165684	-3.723897911	0.000601391	-7.415663371
TPD52	-0.792983936	-3.745403638	0.00511808	-5.269844776
YPEL3	-0.801057896	-3.781440856	0.008985265	-4.703143341
SELENOP	-0.809349896	-3.818451266	0.002855886	-5.855513016
IRF8	-0.824866614	-3.887708401	0.001243196	-6.688825939
KHK	-0.827737316	-3.900521458	0.004606175	-5.375740587
IL1RN	-0.829992167	-3.910585734	0.005602079	-5.178999639
MPEG1	-0.901055183	-4.227767545	0.001330758	-6.620674616
SHISA5	-0.901763909	-4.230930866	0.001537637	-6.475969646
LILRB4A	-0.939599869	-4.399807433	0.000921812	-6.988246577
CMTM7	-0.957467929	-4.47955952	0.004101007	-5.492413341
CYBB	-0.967675407	-4.525119452	0.009584732	-4.637952884
ALDOA	-0.985235261	-4.603495892	0.008566697	-4.751269413
BC028528	-0.991796753	-4.632782377	0.003732474	-5.586944468
FCGR2B	-0.99411571	-4.643132786	0.001777231	-6.3309198
SELPLG	-1.003145049	-4.683434226	0.007401442	-4.898651518
CD14	-1.003863303	-4.686640073	0.000766894	-7.172394726
CLEC4B1	-1.011102149	-4.718949853	0.00427517	-5.450647155
HPGD	-1.018407049	-4.751554455	0.001369247	-6.592123809
CCDC109B	-1.0665268	-4.966331576	0.00183304	-6.299944583
CTSS	-1.070100268	-4.982281347	0.002599934	-5.949665754
CST3	-1.173871793	-5.445453928	0.002101501	-6.162999543
CLEC4A3	-1.192799702	-5.529936529	0.001173916	-6.74623585
LGMN	-1.241581505	-5.747668643	0.002726948	-5.901841499
KLRK1	-1.310206127	-6.053966956	0.00959243	-4.637142302
CLEC12A	-1.358104912	-6.267757821	0.001996619	-6.214301545
NFE2L2	-1.401306713	-6.460584218	0.006515232	-5.027075979
CSF1R	-1.524919004	-7.012313835	0.0010979	-6.81325774
H2-DMB1	-1.581361432	-7.264238292	0.007518833	-4.882797075
ARL5C	-1.617010333	-7.423353169	0.002951147	-5.822605919
LAMP1	-1.623437484	-7.452040034	0.002388245	-6.034805526
CCL9	-1.659303897	-7.612125756	0.000980508	-6.92645857
CCL6	-1.685725527	-7.73005574	0.001568428	-6.456111639
MCEMP1	-1.739556742	-7.970325337	0.001133502	-6.781309084
NPC2	-1.951366036	-8.915712399	0.000971848	-6.935338662
CD209A	-2.061798694	-9.408616199	0.005051686	-5.282968748
CXCL16	-2.11157671	-9.630794799	0.003055067	-5.787893938
AIF1	-2.202330259	-10.0358631	0.000705312	-7.25616533
WFDC17	-2.399918809	-10.91777746	0.000875626	-7.039695984
TMEM176B	-2.551267298	-11.59330449	0.002586463	-5.954874077
PSAP	-2.612576555	-11.8669515	0.002405565	-6.027562119
TMEM176A	-2.698478974	-12.25036732	0.002388245	-6.034805526
LYZ2	-4.118890809	-18.59021645	0.000697614	-7.267147081
