# Supplementary material for: Transcriptional Basis of Mouse and Human Dendritic Cell Heterogeneity
Source: Cell. 2019 Oct 31;179(4):846–863.e24. doi: 10.1016/j.cell.2019.09.035 (PMC6838684; doi:10.1016/j.cell.2019.09.035)
Supplement: Table S3. List of Core Genes Shared by T-bet+ or T-bet– cDC2s across Spleen and MLN, Related to Figure 2 [file mmc3.xlsx]

## Sheet: core-genes-Tbet+
Abcb1a
AC171680.3
Arap2
Arhgap6
Aspm
Birc5
Bmp2
Casc5
Cass4
Ccna2
Ccnb1
Ccnb2
Ccr6
Cd7
Cdc20
Cdca3
Cdh17
Cdhr3
Cdk1
Cdkn3
Cenpe
Cenpf
Cep55
Chn2
Ckap2
Ctnnd2
Cyp2s1
Dmrtb1
Dtx1
Egr3
Fbxo5
Foxr1
Frmd5
Gp2
Hmmr
Ifitm1
Immp2l
Kif11
Kif22
Klrb1f
Mxd3
Ncald
Noxred1
Nusap1
Pcyt1b
Pglyrp1
Phc1
Ppp1r14a
Prc1
Rasal1
Rcn3
RP23-21F2.5
RP24-247B20.1
Rrm2
Ryr3
Scel
Scn3a
Sept1
Ska1
Slc6a12
Spc24
Spc25
Tbx21
Tespa1
Tnfsf8
Tpx2
Tspan2
Ube2c
Unc119

## Sheet: core-genes-Tbet-
Abca1
Abca9
Abcc3
Abcd2
AC137969.1
Ace
Adcy4
Adgre4
Aldh3b1
Arap1
Arhgef10l
Axl
C1qa
C1qb
C1qc
C5ar1
Capg
Ccl2
Ccr2
Ccr5
Cd14
Cd6
Cd81
Cfh
Clec10a
Clec12a
Clec4a3
Clec4e
Clec5a
Clu
Csf1r
Csf2rb2
Csf3r
Cx3cr1
Cxcl9
Cyp4f18
Dab2
Dok2
Dok3
Dram1
Emilin1
Emp1
Eng
Ephx1
Ets2
F10
Fam20c
Fcgr1
Fcgr2b
Fcgr3
Fgd4
Firre
Galc
Gda
Gdf3
Gpnmb
Gsr
Gstm1
Hip1
Hk3
Hmox1
Hpgd
Ifi204
Ifi205
Igf1r
Il1a
Il1rap
Il1rn
Inpp5j
Ip6k3
Irak3
Kcnd1
Kcnj2
Kctd14
Klra2
Ldlrad3
Lgals3bp
Lilr4b
Lilrb4a
Lpl
Lrp1
Ly6a
Ly6i
Lyz2
Mafb
Man1c1
Mcub
Mertk
Mgl2
Mlkl
Mmp14
Mrc1
Ms4a4a
Ms4a6d
Ms4a7
Msr1
Mtus1
Myo1e
Myo7a
Nckap5l
Nr1h3
Nrp2
Nupr1
Ocstamp
Osm
P2rx7
P2ry12
P2ry13
P2ry14
Padi2
Pdlim1
Pilra
Pla2g15
Pla2g2d
Pld3
Plxdc2
Plxna1
Ppt2
Prg3
Psap
Ptgir
Ptgs1
Rab3il1
Rai14
Rasa3
Retsat
RP24-233B16.6
RP24-482L4.2
RP24-482L4.3
Rxra
Sdc4
Sell
Sepp1
Serpinb8
Sgk1
Slc11a1
Slc12a7
Slc1a2
Snx18
Snx33
Spic
Spon1
Sptbn1
Sqrdl
Stard8
Tbxas1
Thbs1
Tle6
Tlr12
Tlr8
Tmem119
Tnfrsf21
Tspan32
Vcam1
Xdh
