# Supplementary material for: Transcriptional Basis of Mouse and Human Dendritic Cell Heterogeneity
Source: Cell. 2019 Oct 31;179(4):846–863.e24. doi: 10.1016/j.cell.2019.09.035 (PMC6838684; doi:10.1016/j.cell.2019.09.035)
Supplement: Table S4. List of Differential ATAC-Seq Peaks for Each cDC Subset, Related to Figure 4 [file mmc4.csv]

	seqnames	start	end	width	strand	type	gene	name	T-bet neg	T-bet pos	cDC1
1	chr1	3469484	3469728	245	*	intron	Xkr4	peak1	TRUE	FALSE	FALSE
2	chr1	3852082	3853054	973	*	intergenic	NA	peak2	FALSE	TRUE	FALSE
3	chr1	4185273	4185544	272	*	intron	Rp1	peak3	FALSE	TRUE	FALSE
4	chr1	4196010	4196231	222	*	intron	Rp1	peak4	FALSE	TRUE	FALSE
5	chr1	4196306	4196529	224	*	intron	Rp1	peak5	FALSE	TRUE	FALSE
6	chr1	4460287	4461281	995	*	intergenic	Sox17	peak6	TRUE	FALSE	FALSE
7	chr1	4553892	4554639	748	*	intergenic	RP23-285G23.4	peak7	FALSE	TRUE	FALSE
8	chr1	4571272	4572275	1004	*	intergenic	RP23-37D15.1	peak8	FALSE	TRUE	FALSE
9	chr1	4768372	4768750	379	*	intergenic	RP23-34E15.4	peak9	TRUE	TRUE	FALSE
10	chr1	4769831	4770679	849	*	promoter	RP23-34E15.4	peak10	TRUE	FALSE	FALSE
11	chr1	4780033	4780482	450	*	promoter	Mrpl15	peak11	TRUE	TRUE	TRUE
12	chr1	4793003	4793254	252	*	intergenic	Mrpl15	peak12	FALSE	FALSE	TRUE
13	chr1	4807330	4808564	1235	*	promoter	Lypla1	peak13	TRUE	TRUE	TRUE
14	chr1	4835748	4835974	227	*	promoter	Lypla1	peak14	FALSE	FALSE	TRUE
15	chr1	4857344	4858907	1564	*	promoter	RP24-426M1.3	peak15	TRUE	TRUE	TRUE
16	chr1	4870494	4870864	371	*	intron	RP24-426M1.3	peak16	TRUE	FALSE	TRUE
17	chr1	4873379	4873692	314	*	intron	RP24-426M1.3	peak17	FALSE	FALSE	TRUE
18	chr1	4900202	4901451	1250	*	intergenic	Tcea1	peak18	FALSE	FALSE	TRUE
19	chr1	4906950	4907635	686	*	promoter	RP24-426M1.4	peak19	TRUE	TRUE	FALSE
20	chr1	4964310	4964743	434	*	intron	Rgs20	peak20	FALSE	FALSE	TRUE
21	chr1	5075917	5076750	834	*	intron	Atp6v1h	peak21	TRUE	FALSE	FALSE
22	chr1	5101013	5101329	317	*	exon	Atp6v1h	peak22	FALSE	TRUE	TRUE
23	chr1	5969840	5970711	872	*	intergenic	NA	peak23	FALSE	FALSE	TRUE
24	chr1	5992359	5993000	642	*	intergenic	NA	peak24	FALSE	TRUE	FALSE
25	chr1	6143925	6144153	229	*	intergenic	NA	peak25	TRUE	FALSE	FALSE
26	chr1	6213848	6215647	1800	*	promoter	Rb1cc1	peak26	FALSE	TRUE	TRUE
27	chr1	6272194	6272655	462	*	promoter	Rb1cc1	peak27	TRUE	TRUE	TRUE
28	chr1	6289772	6290000	229	*	intergenic	Rb1cc1	peak28	FALSE	FALSE	TRUE
29	chr1	6293922	6294274	353	*	intergenic	Rb1cc1	peak29	FALSE	TRUE	FALSE
30	chr1	6382637	6383407	771	*	promoter	Fam150a	peak30	FALSE	TRUE	FALSE
31	chr1	6388962	6389369	408	*	intron	Fam150a	peak31	TRUE	FALSE	TRUE
32	chr1	6406079	6406931	853	*	intergenic	Fam150a	peak32	TRUE	FALSE	FALSE
33	chr1	6410087	6410515	429	*	intergenic	Fam150a	peak33	TRUE	TRUE	FALSE
34	chr1	6418019	6418297	279	*	intergenic	RP23-76C20.4	peak34	TRUE	TRUE	TRUE
35	chr1	6445224	6445690	467	*	intergenic	RP23-76C20.4	peak35	FALSE	TRUE	FALSE
36	chr1	6453533	6454795	1263	*	intergenic	RP23-76C20.4	peak36	TRUE	TRUE	FALSE
37	chr1	6455752	6456029	278	*	intergenic	RP23-76C20.4	peak37	TRUE	TRUE	FALSE
38	chr1	6460571	6460852	282	*	intergenic	RP23-76C20.4	peak38	FALSE	FALSE	TRUE
39	chr1	6461291	6461611	321	*	intergenic	RP23-76C20.4	peak39	FALSE	TRUE	FALSE
40	chr1	6492775	6493356	582	*	intron	St18	peak40	TRUE	FALSE	TRUE
41	chr1	6674063	6674646	584	*	intron	St18	peak41	TRUE	FALSE	FALSE
42	chr1	6750480	6751066	587	*	intron	St18	peak42	FALSE	FALSE	TRUE
43	chr1	6754571	6754973	403	*	intron	St18	peak43	FALSE	TRUE	FALSE
44	chr1	6859055	6859263	209	*	promoter	St18	peak44	TRUE	FALSE	TRUE
45	chr1	6969382	6970302	921	*	intergenic	RP23-5K7.3	peak45	FALSE	FALSE	TRUE
46	chr1	6976131	6976620	490	*	intergenic	RP23-5K7.3	peak46	TRUE	FALSE	TRUE
47	chr1	7086043	7086291	249	*	intergenic	Pcmtd1	peak47	TRUE	FALSE	TRUE
48	chr1	7098942	7099197	256	*	intron	Pcmtd1	peak48	FALSE	FALSE	TRUE
49	chr1	7100554	7100970	417	*	intron	Pcmtd1	peak49	FALSE	FALSE	TRUE
50	chr1	7111466	7111846	381	*	intron	Pcmtd1	peak50	FALSE	TRUE	FALSE
51	chr1	7140592	7140846	255	*	intron	Pcmtd1	peak51	TRUE	FALSE	TRUE
52	chr1	7204699	7205385	687	*	intergenic	Nras-ps2	peak52	FALSE	TRUE	FALSE
53	chr1	7395499	7395873	375	*	promoter	RP24-263A16.1	peak53	TRUE	TRUE	TRUE
54	chr1	7397593	7398655	1063	*	promoter	RP24-263A16.1	peak54	TRUE	TRUE	TRUE
55	chr1	7744881	7745325	445	*	intergenic	RP23-408B17.1	peak55	TRUE	FALSE	FALSE
56	chr1	7758470	7759452	983	*	intergenic	RP23-408B17.1	peak56	FALSE	TRUE	FALSE
57	chr1	7762912	7763972	1061	*	intergenic	RP23-408B17.1	peak57	TRUE	TRUE	FALSE
58	chr1	7823583	7824953	1371	*	intergenic	NA	peak58	FALSE	FALSE	TRUE
59	chr1	7842376	7843125	750	*	intergenic	NA	peak59	TRUE	TRUE	TRUE
60	chr1	7894811	7894994	184	*	intergenic	NA	peak60	FALSE	FALSE	TRUE
61	chr1	8155882	8156323	442	*	intergenic	NA	peak61	TRUE	FALSE	FALSE
62	chr1	8171510	8172005	496	*	intergenic	NA	peak62	FALSE	TRUE	FALSE
63	chr1	8176499	8176739	241	*	intergenic	NA	peak63	FALSE	TRUE	FALSE
64	chr1	9072680	9073759	1080	*	intron	Sntg1	peak64	FALSE	TRUE	FALSE
65	chr1	9229477	9229745	269	*	intron	Sntg1	peak65	FALSE	TRUE	FALSE
66	chr1	9247949	9249315	1367	*	intron	Sntg1	peak66	FALSE	TRUE	TRUE
67	chr1	9468875	9470511	1637	*	intergenic	Gm24765	peak67	FALSE	FALSE	TRUE
68	chr1	9541341	9541558	218	*	intergenic	Rrs1	peak68	TRUE	TRUE	TRUE
69	chr1	9572654	9573828	1175	*	promoter	Adhfe1	peak69	TRUE	FALSE	FALSE
70	chr1	9593769	9594386	618	*	intron	AC103620.4	peak70	FALSE	FALSE	TRUE
71	chr1	9629887	9630635	749	*	promoter	AC103620.4	peak71	FALSE	FALSE	TRUE
72	chr1	9630891	9631446	556	*	promoter	AC103620.4	peak72	TRUE	FALSE	FALSE
73	chr1	9645142	9645754	613	*	intergenic	RP24-219C22.3	peak73	FALSE	FALSE	TRUE
74	chr1	9649353	9649570	218	*	intergenic	RP24-219C22.3	peak74	TRUE	FALSE	FALSE
75	chr1	9661336	9661683	348	*	intergenic	Mybl1	peak75	FALSE	FALSE	TRUE
76	chr1	9673697	9674829	1133	*	exon	Mybl1	peak76	FALSE	TRUE	FALSE
77	chr1	9769641	9769876	236	*	intron	RP23-228O9.1	peak77	TRUE	TRUE	TRUE
78	chr1	9772870	9773905	1036	*	intron	RP23-228O9.1	peak78	TRUE	TRUE	TRUE
79	chr1	9775773	9776099	327	*	intron	RP23-228O9.1	peak79	TRUE	TRUE	FALSE
80	chr1	9779438	9779954	517	*	intron	RP23-228O9.1	peak80	FALSE	FALSE	TRUE
81	chr1	9782146	9782884	739	*	promoter	RP23-228O9.1	peak81	FALSE	TRUE	FALSE
82	chr1	9797048	9799552	2505	*	promoter	Sgk3	peak82	TRUE	TRUE	TRUE
83	chr1	9805462	9806475	1014	*	intron	Sgk3	peak83	FALSE	FALSE	TRUE
84	chr1	9807544	9807935	392	*	intron	Sgk3	peak84	FALSE	TRUE	FALSE
85	chr1	9810538	9810929	392	*	intron	Sgk3	peak85	FALSE	FALSE	TRUE
86	chr1	9815695	9816178	484	*	intron	Sgk3	peak86	TRUE	FALSE	TRUE
87	chr1	9825903	9826256	354	*	intron	Sgk3	peak87	TRUE	TRUE	TRUE
88	chr1	9826345	9826455	111	*	intron	Sgk3	peak88	FALSE	TRUE	FALSE
89	chr1	9846260	9846534	275	*	promoter	Sgk3	peak89	TRUE	TRUE	FALSE
90	chr1	9847018	9847256	239	*	promoter	Sgk3	peak90	FALSE	TRUE	FALSE
91	chr1	9857562	9858027	466	*	intron	Sgk3	peak91	TRUE	TRUE	TRUE
92	chr1	9858819	9859647	829	*	intron	Sgk3	peak92	FALSE	TRUE	FALSE
93	chr1	9878161	9878617	457	*	intron	Sgk3	peak93	FALSE	TRUE	FALSE
94	chr1	9882015	9882163	149	*	promoter	Sgk3	peak94	TRUE	FALSE	FALSE
95	chr1	9885869	9886293	425	*	exon	Sgk3	peak95	FALSE	FALSE	TRUE
96	chr1	9905909	9906222	314	*	intergenic	Mcmdc2	peak96	FALSE	FALSE	TRUE
97	chr1	9943657	9944643	987	*	promoter	Snhg6	peak97	TRUE	TRUE	TRUE
98	chr1	9945217	9945647	431	*	promoter	Snhg6	peak98	TRUE	TRUE	TRUE
99	chr1	9951463	9951876	414	*	intergenic	Snhg6	peak99	FALSE	FALSE	TRUE
100	chr1	9952865	9953373	509	*	intergenic	Tcf24	peak100	TRUE	TRUE	TRUE
101	chr1	9991584	9992650	1067	*	exon	Ppp1r42	peak101	TRUE	FALSE	FALSE
102	chr1	9997611	9998189	579	*	intron	Ppp1r42	peak102	FALSE	TRUE	TRUE
103	chr1	10003187	10003870	684	*	promoter	Ppp1r42	peak103	FALSE	TRUE	TRUE
104	chr1	10007193	10007575	383	*	promoter	Ppp1r42	peak104	TRUE	TRUE	TRUE
105	chr1	10039291	10040451	1161	*	promoter	Cspp1	peak105	TRUE	FALSE	FALSE
106	chr1	10049667	10050640	974	*	intron	Cspp1	peak106	TRUE	FALSE	FALSE
107	chr1	10054337	10054517	181	*	intron	Cspp1	peak107	FALSE	TRUE	FALSE
108	chr1	10077899	10078095	197	*	intron	Cspp1	peak108	FALSE	FALSE	TRUE
109	chr1	10089501	10089950	450	*	promoter	Cspp1	peak109	FALSE	FALSE	TRUE
110	chr1	10106526	10106809	284	*	intron	Cspp1	peak110	FALSE	TRUE	FALSE
111	chr1	10137181	10137436	256	*	intergenic	Arfgef1	peak111	FALSE	FALSE	TRUE
112	chr1	10148796	10148957	162	*	intron	Arfgef1	peak112	FALSE	FALSE	TRUE
113	chr1	10177719	10178172	454	*	intron	Arfgef1	peak113	FALSE	TRUE	TRUE
114	chr1	10261146	10261734	589	*	intergenic	Arfgef1	peak114	TRUE	TRUE	TRUE
115	chr1	10266779	10267245	467	*	intergenic	Arfgef1	peak115	TRUE	TRUE	TRUE
116	chr1	10268460	10269611	1152	*	intergenic	Arfgef1	peak116	FALSE	TRUE	TRUE
117	chr1	10272008	10272259	252	*	intergenic	Arfgef1	peak117	FALSE	FALSE	TRUE
118	chr1	10280093	10281119	1027	*	intergenic	Cpa6	peak118	TRUE	FALSE	FALSE
119	chr1	10331191	10331329	139	*	intron	Cpa6	peak119	FALSE	TRUE	FALSE
120	chr1	10450213	10450585	373	*	promoter	Cpa6	peak120	TRUE	FALSE	FALSE
121	chr1	10488308	10488646	339	*	intron	Cpa6	peak121	FALSE	TRUE	TRUE
122	chr1	10517441	10517935	495	*	intron	Cpa6	peak122	TRUE	FALSE	FALSE
123	chr1	10879943	10880644	702	*	intergenic	RP24-467J24.1	peak123	FALSE	FALSE	TRUE
124	chr1	11065273	11065940	668	*	exon	Prex2	peak124	FALSE	FALSE	TRUE
125	chr1	11077489	11077667	179	*	intron	Prex2	peak125	FALSE	FALSE	TRUE
126	chr1	11077715	11078549	835	*	intron	Prex2	peak126	FALSE	FALSE	TRUE
127	chr1	11569442	11570156	715	*	intron	AC103635.1	peak127	FALSE	FALSE	TRUE
128	chr1	11570376	11570658	283	*	intron	AC103635.1	peak128	FALSE	FALSE	TRUE
129	chr1	11657677	11658097	421	*	intron	AC103635.1	peak129	TRUE	TRUE	TRUE
130	chr1	11667922	11668259	338	*	intron	AC103635.1	peak130	FALSE	TRUE	FALSE
131	chr1	11770740	11770816	77	*	intron	AC103635.1	peak131	FALSE	FALSE	TRUE
132	chr1	12269904	12270805	902	*	intergenic	NA	peak132	FALSE	TRUE	FALSE
133	chr1	12815021	12815316	296	*	intron	Sulf1	peak133	FALSE	TRUE	FALSE
134	chr1	12836894	12837193	300	*	promoter	Sulf1	peak134	TRUE	TRUE	TRUE
135	chr1	12863985	12864536	552	*	intergenic	Slco5a1	peak135	FALSE	FALSE	TRUE
136	chr1	12875398	12876521	1124	*	exon	Slco5a1	peak136	TRUE	TRUE	TRUE
137	chr1	12961136	12961523	388	*	intron	Slco5a1	peak137	FALSE	TRUE	FALSE
138	chr1	12973375	12974377	1003	*	intron	Slco5a1	peak138	TRUE	TRUE	TRUE
139	chr1	12990251	12991358	1108	*	promoter	Slco5a1	peak139	FALSE	TRUE	FALSE
140	chr1	13006998	13007339	342	*	intergenic	Slco5a1	peak140	TRUE	TRUE	TRUE
141	chr1	13012590	13012949	360	*	intergenic	Slco5a1	peak141	TRUE	TRUE	TRUE
142	chr1	13028984	13029766	783	*	intergenic	RP24-178B14.2	peak142	TRUE	FALSE	FALSE
143	chr1	13050118	13050729	612	*	intergenic	RP24-178B14.2	peak143	FALSE	TRUE	FALSE
144	chr1	13052093	13052668	576	*	intergenic	RP24-178B14.2	peak144	TRUE	TRUE	TRUE
145	chr1	13134176	13134285	110	*	intergenic	Ncoa2	peak145	FALSE	TRUE	FALSE
146	chr1	13134354	13134942	589	*	intergenic	Ncoa2	peak146	TRUE	TRUE	FALSE
147	chr1	13145485	13145966	482	*	promoter	Ncoa2	peak147	TRUE	FALSE	FALSE
148	chr1	13151114	13151492	379	*	promoter	Ncoa2	peak148	FALSE	TRUE	FALSE
149	chr1	13153682	13153776	95	*	intron	Ncoa2	peak149	TRUE	FALSE	FALSE
150	chr1	13158272	13158788	517	*	intron	Ncoa2	peak150	FALSE	TRUE	TRUE
151	chr1	13161392	13161806	415	*	intron	Ncoa2	peak151	FALSE	FALSE	TRUE
152	chr1	13162059	13162246	188	*	exon	Ncoa2	peak152	TRUE	FALSE	FALSE
153	chr1	13162307	13162852	546	*	intron	Ncoa2	peak153	TRUE	TRUE	FALSE
154	chr1	13206909	13207555	647	*	intron	Ncoa2	peak154	TRUE	TRUE	FALSE
155	chr1	13223377	13223765	389	*	intron	Ncoa2	peak155	FALSE	TRUE	FALSE
156	chr1	13230719	13231019	301	*	intron	Ncoa2	peak156	TRUE	FALSE	FALSE
157	chr1	13231908	13232605	698	*	intron	Ncoa2	peak157	TRUE	FALSE	FALSE
158	chr1	13237820	13238145	326	*	promoter	Ncoa2	peak158	FALSE	FALSE	TRUE
159	chr1	13245683	13246069	387	*	intron	Ncoa2	peak159	FALSE	TRUE	TRUE
160	chr1	13256828	13256920	93	*	intron	Ncoa2	peak160	FALSE	TRUE	FALSE
161	chr1	13291537	13292029	493	*	promoter	Ncoa2	peak161	TRUE	FALSE	FALSE
162	chr1	13293313	13293818	506	*	intron	Ncoa2	peak162	TRUE	TRUE	TRUE
163	chr1	13295538	13295979	442	*	intron	Ncoa2	peak163	TRUE	TRUE	TRUE
164	chr1	13301497	13301990	494	*	promoter	Ncoa2	peak164	TRUE	FALSE	FALSE
165	chr1	13328405	13328898	494	*	intron	Ncoa2	peak165	TRUE	TRUE	TRUE
166	chr1	13332460	13332928	469	*	promoter	Ncoa2	peak166	TRUE	FALSE	FALSE
167	chr1	13335640	13336749	1110	*	promoter	Ncoa2	peak167	FALSE	TRUE	TRUE
168	chr1	13342348	13343255	908	*	intron	Ncoa2	peak168	FALSE	TRUE	TRUE
169	chr1	13343787	13344056	270	*	exon	Ncoa2	peak169	TRUE	FALSE	FALSE
170	chr1	13360564	13361303	740	*	intron	Ncoa2	peak170	TRUE	FALSE	FALSE
171	chr1	13388641	13388876	236	*	intergenic	RP23-125I14.5	peak171	FALSE	FALSE	TRUE
172	chr1	13405296	13405704	409	*	promoter	RP23-125I14.6	peak172	FALSE	FALSE	TRUE
173	chr1	13424525	13424934	410	*	intergenic	RP23-125I14.6	peak173	TRUE	TRUE	TRUE
174	chr1	13431075	13431354	280	*	intergenic	RP23-125I14.6	peak174	FALSE	FALSE	TRUE
175	chr1	13465130	13465771	642	*	intergenic	NA	peak175	FALSE	FALSE	TRUE
176	chr1	13466827	13466971	145	*	intergenic	NA	peak176	FALSE	FALSE	TRUE
177	chr1	13500531	13500894	364	*	intergenic	NA	peak177	TRUE	TRUE	FALSE
178	chr1	13520998	13521195	198	*	intergenic	Tram1	peak178	TRUE	TRUE	FALSE
179	chr1	13531312	13531429	118	*	intergenic	Tram1	peak179	FALSE	FALSE	TRUE
180	chr1	13531504	13531898	395	*	intergenic	Tram1	peak180	TRUE	TRUE	TRUE
181	chr1	13559433	13560707	1275	*	intergenic	Tram1	peak181	TRUE	TRUE	TRUE
182	chr1	13588253	13588560	308	*	promoter	Tram1	peak182	FALSE	FALSE	TRUE
183	chr1	13593156	13593768	613	*	intergenic	Tram1	peak183	TRUE	TRUE	FALSE
184	chr1	13606650	13607113	464	*	intergenic	Lactb2	peak184	TRUE	FALSE	FALSE
185	chr1	13613523	13613668	146	*	intergenic	Lactb2	peak185	FALSE	FALSE	TRUE
186	chr1	13639593	13639935	343	*	promoter	Lactb2	peak186	TRUE	TRUE	FALSE
187	chr1	13641784	13641924	141	*	promoter	Lactb2	peak187	FALSE	FALSE	TRUE
188	chr1	13647608	13648605	998	*	intron	Lactb2	peak188	TRUE	TRUE	TRUE
189	chr1	13652034	13652585	552	*	intron	Lactb2	peak189	TRUE	TRUE	FALSE
190	chr1	13706286	13706748	463	*	intergenic	Xkr9	peak190	TRUE	FALSE	FALSE
191	chr1	13784471	13784818	348	*	intergenic	RP23-70F22.1	peak191	TRUE	TRUE	TRUE
192	chr1	13789287	13789656	370	*	intergenic	RP23-70F22.1	peak192	TRUE	TRUE	TRUE
193	chr1	13824924	13825378	455	*	intergenic	RP23-74B7.1	peak193	TRUE	FALSE	FALSE
194	chr1	13839766	13840487	722	*	intergenic	RP23-74B7.1	peak194	FALSE	FALSE	TRUE
195	chr1	13865632	13866673	1042	*	intergenic	RP23-74B7.1	peak195	TRUE	FALSE	FALSE
196	chr1	13873849	13874730	882	*	intergenic	RP23-74B7.1	peak196	TRUE	TRUE	TRUE
197	chr1	13975454	13975666	213	*	intergenic	Gm25491	peak197	FALSE	FALSE	TRUE
198	chr1	13978653	13979022	370	*	intergenic	Gm25491	peak198	TRUE	TRUE	FALSE
199	chr1	13980052	13981056	1005	*	intergenic	Gm25491	peak199	FALSE	TRUE	TRUE
200	chr1	13984653	13985251	599	*	intergenic	NA	peak200	FALSE	FALSE	TRUE
201	chr1	14016884	14017360	477	*	intergenic	NA	peak201	TRUE	TRUE	FALSE
202	chr1	14104511	14105283	773	*	intergenic	RP24-335B5.1	peak202	TRUE	TRUE	TRUE
203	chr1	14105527	14105959	433	*	intergenic	RP24-335B5.1	peak203	TRUE	TRUE	FALSE
204	chr1	14143644	14144430	787	*	intergenic	Eya1	peak204	FALSE	FALSE	TRUE
205	chr1	14196579	14197010	432	*	intron	Eya1	peak205	TRUE	TRUE	TRUE
206	chr1	14224964	14225144	181	*	intron	Eya1	peak206	TRUE	FALSE	TRUE
207	chr1	14309465	14310397	933	*	promoter	Eya1	peak207	TRUE	FALSE	FALSE
208	chr1	14331518	14332144	627	*	intergenic	Eya1	peak208	FALSE	TRUE	TRUE
209	chr1	14484466	14484879	414	*	intergenic	NA	peak209	TRUE	FALSE	TRUE
210	chr1	14504770	14505295	526	*	intergenic	NA	peak210	TRUE	FALSE	FALSE
211	chr1	14576813	14577394	582	*	intergenic	NA	peak211	FALSE	TRUE	FALSE
212	chr1	14577445	14577551	107	*	intergenic	NA	peak212	FALSE	FALSE	TRUE
213	chr1	14590707	14591295	589	*	intergenic	NA	peak213	FALSE	TRUE	FALSE
214	chr1	14681629	14682018	390	*	intergenic	NA	peak214	FALSE	TRUE	FALSE
215	chr1	14739997	14740416	420	*	intergenic	RP24-356G6.1	peak215	FALSE	TRUE	FALSE
216	chr1	14862138	14862923	786	*	intergenic	Rpl5-ps1	peak216	FALSE	FALSE	TRUE
217	chr1	14924708	14925263	556	*	intergenic	Trpa1	peak217	FALSE	FALSE	TRUE
218	chr1	14997931	14998477	547	*	intergenic	Gm26345	peak218	TRUE	FALSE	TRUE
219	chr1	15007737	15007943	207	*	intergenic	Gm26345	peak219	TRUE	TRUE	TRUE
220	chr1	15677587	15677987	401	*	intron	Kcnb2	peak220	FALSE	FALSE	TRUE
221	chr1	15690866	15691819	954	*	intron	Kcnb2	peak221	TRUE	FALSE	TRUE
222	chr1	15750087	15750497	411	*	intergenic	Gm25168	peak222	TRUE	FALSE	TRUE
223	chr1	15798844	15799576	733	*	intergenic	Terf1	peak223	FALSE	FALSE	TRUE
224	chr1	15799683	15800008	326	*	intergenic	Terf1	peak224	FALSE	FALSE	TRUE
225	chr1	15850817	15851150	334	*	intergenic	RP23-325F17.4	peak225	TRUE	TRUE	TRUE
226	chr1	15890728	15891077	350	*	promoter	Sbspon	peak226	FALSE	FALSE	TRUE
227	chr1	15908576	15909160	585	*	intergenic	Sbspon	peak227	FALSE	FALSE	TRUE
228	chr1	15913457	15914054	598	*	intergenic	Sbspon	peak228	TRUE	FALSE	TRUE
229	chr1	15914153	15914303	151	*	intergenic	Sbspon	peak229	TRUE	FALSE	FALSE
230	chr1	16078930	16079669	740	*	promoter	AC162442.2	peak230	TRUE	FALSE	TRUE
231	chr1	16092624	16093560	937	*	promoter	AC162442.2	peak231	FALSE	FALSE	TRUE
232	chr1	16103964	16106671	2708	*	promoter	Rpl7	peak232	FALSE	TRUE	FALSE
233	chr1	16115274	16115551	278	*	intron	Rdh10	peak233	TRUE	FALSE	FALSE
234	chr1	16157056	16157317	262	*	intergenic	Rdh10	peak234	TRUE	FALSE	FALSE
235	chr1	16433493	16433816	324	*	intron	Stau2	peak235	TRUE	TRUE	TRUE
236	chr1	16468537	16469730	1194	*	intron	Stau2	peak236	FALSE	TRUE	TRUE
237	chr1	16504855	16505389	535	*	intron	Stau2	peak237	TRUE	FALSE	FALSE
238	chr1	16518563	16519592	1030	*	promoter	Stau2	peak238	TRUE	TRUE	TRUE
239	chr1	16519709	16520157	449	*	promoter	Stau2	peak239	TRUE	FALSE	FALSE
240	chr1	16552560	16553519	960	*	intron	Ube2w	peak240	TRUE	TRUE	FALSE
241	chr1	16570779	16571375	597	*	exon	Ube2w	peak241	TRUE	TRUE	FALSE
242	chr1	16617772	16619911	2140	*	promoter	Ube2w	peak242	TRUE	TRUE	TRUE
243	chr1	16621268	16621378	111	*	promoter	RP23-382H8.2	peak243	FALSE	FALSE	TRUE
244	chr1	16640959	16641280	322	*	intergenic	Eloc	peak244	FALSE	FALSE	TRUE
245	chr1	16651051	16651424	374	*	intron	Eloc	peak245	FALSE	FALSE	TRUE
246	chr1	16656294	16657665	1372	*	promoter	Eloc	peak246	FALSE	FALSE	TRUE
247	chr1	16664768	16665977	1210	*	promoter	Tmem70	peak247	TRUE	FALSE	FALSE
248	chr1	16666029	16666117	89	*	promoter	Tmem70	peak248	TRUE	FALSE	FALSE
249	chr1	16687791	16689194	1404	*	promoter	Ly96	peak249	FALSE	FALSE	TRUE
250	chr1	16694143	16694541	399	*	intron	Ly96	peak250	FALSE	FALSE	TRUE
251	chr1	16745952	16746392	441	*	intergenic	RP23-470P10.1	peak251	TRUE	FALSE	FALSE
252	chr1	16772387	16772638	252	*	intergenic	RP23-470P10.2	peak252	FALSE	TRUE	FALSE
253	chr1	16776217	16776450	234	*	intergenic	RP23-470P10.2	peak253	TRUE	TRUE	TRUE
254	chr1	16781136	16781676	541	*	intergenic	RP23-470P10.2	peak254	FALSE	FALSE	TRUE
255	chr1	16784523	16784786	264	*	intergenic	RP23-470P10.2	peak255	TRUE	FALSE	TRUE
256	chr1	16797711	16798886	1176	*	intergenic	RP23-470P10.2	peak256	TRUE	FALSE	FALSE
257	chr1	16800853	16801351	499	*	intergenic	RP23-470P10.2	peak257	TRUE	TRUE	FALSE
258	chr1	16809405	16809943	539	*	intergenic	RP23-470P10.2	peak258	TRUE	TRUE	TRUE
259	chr1	16925723	16926068	346	*	intron	RP24-254D14.3	peak259	FALSE	TRUE	FALSE
260	chr1	16926909	16927175	267	*	intron	RP24-254D14.3	peak260	FALSE	TRUE	FALSE
261	chr1	16935674	16936431	758	*	intron	RP24-254D14.3	peak261	FALSE	TRUE	FALSE
262	chr1	16938299	16938637	339	*	intron	RP24-254D14.3	peak262	FALSE	TRUE	FALSE
263	chr1	16942477	16942728	252	*	intron	RP24-254D14.3	peak263	FALSE	TRUE	FALSE
264	chr1	16945303	16945768	466	*	intron	RP24-254D14.3	peak264	FALSE	TRUE	FALSE
265	chr1	17044759	17045093	335	*	intron	RP24-254D14.3	peak265	FALSE	TRUE	FALSE
266	chr1	17059670	17060463	794	*	intron	RP24-254D14.3	peak266	FALSE	TRUE	FALSE
267	chr1	17145287	17146046	760	*	promoter	Gdap1	peak267	FALSE	TRUE	FALSE
268	chr1	17163491	17164101	611	*	exon	Gdap1	peak268	FALSE	FALSE	TRUE
269	chr1	17423772	17424551	780	*	intergenic	RP23-215C21.3	peak269	FALSE	FALSE	TRUE
270	chr1	17451261	17452044	784	*	intergenic	RP23-215C21.3	peak270	FALSE	FALSE	TRUE
271	chr1	17481014	17481571	558	*	intergenic	Gm25166	peak271	FALSE	FALSE	TRUE
272	chr1	17489142	17489808	667	*	intergenic	Gm25166	peak272	FALSE	FALSE	TRUE
273	chr1	17608438	17609596	1159	*	intron	Pi15	peak273	TRUE	FALSE	FALSE
274	chr1	17629664	17629819	156	*	exon	Pi15	peak274	TRUE	TRUE	FALSE
275	chr1	17675290	17675679	390	*	intergenic	AC104917.1	peak275	TRUE	FALSE	FALSE
276	chr1	17709244	17709926	683	*	exon	AC104917.1	peak276	TRUE	TRUE	TRUE
277	chr1	18453059	18453566	508	*	intergenic	NA	peak277	FALSE	TRUE	FALSE
278	chr1	18685378	18685751	374	*	intergenic	RP24-284D7.1	peak278	FALSE	TRUE	FALSE
279	chr1	18798107	18798394	288	*	intergenic	NA	peak279	FALSE	TRUE	FALSE
280	chr1	18846017	18846194	178	*	intergenic	NA	peak280	TRUE	FALSE	FALSE
281	chr1	19071592	19071674	83	*	intron	AC098736.3	peak281	TRUE	FALSE	FALSE
282	chr1	19137452	19137754	303	*	intron	Tfap2d	peak282	TRUE	FALSE	FALSE
283	chr1	19179110	19180207	1098	*	intergenic	Tfap2d	peak283	TRUE	TRUE	TRUE
284	chr1	20612528	20613317	790	*	exon	Pkhd1	peak284	TRUE	FALSE	TRUE
285	chr1	20701528	20702380	853	*	intergenic	Lincmd1	peak285	FALSE	FALSE	TRUE
286	chr1	20801770	20802123	354	*	promoter	Mcm3	peak286	FALSE	TRUE	FALSE
287	chr1	20817064	20817706	643	*	exon	Mcm3	peak287	TRUE	FALSE	FALSE
288	chr1	20829454	20829877	424	*	intergenic	RP23-191A12.2	peak288	FALSE	FALSE	TRUE
289	chr1	20830672	20831017	346	*	intergenic	RP23-191A12.2	peak289	FALSE	TRUE	FALSE
290	chr1	20848428	20848689	262	*	intergenic	Gm24723	peak290	FALSE	FALSE	TRUE
291	chr1	20854217	20854403	187	*	intergenic	Gm24723	peak291	FALSE	FALSE	TRUE
292	chr1	20854476	20854555	80	*	intergenic	Gm24723	peak292	FALSE	FALSE	TRUE
293	chr1	20875476	20876308	833	*	intergenic	RP23-191A12.5	peak293	FALSE	FALSE	TRUE
294	chr1	20925997	20926818	822	*	intron	Paqr8	peak294	TRUE	FALSE	TRUE
295	chr1	20933519	20933844	326	*	intron	Paqr8	peak295	TRUE	TRUE	TRUE
296	chr1	20936856	20937303	448	*	exon	Paqr8	peak296	FALSE	FALSE	TRUE
297	chr1	20939013	20939474	462	*	exon	Paqr8	peak297	FALSE	FALSE	TRUE
298	chr1	20974762	20974927	166	*	exon	Efhc1	peak298	FALSE	FALSE	TRUE
299	chr1	20976161	20976397	237	*	intron	Efhc1	peak299	FALSE	FALSE	TRUE
300	chr1	20985949	20986793	845	*	intron	Efhc1	peak300	FALSE	TRUE	FALSE
301	chr1	20995274	20995976	703	*	intergenic	Tram2	peak301	TRUE	FALSE	FALSE
302	chr1	20997222	20997904	683	*	exon	Tram2	peak302	TRUE	TRUE	TRUE
303	chr1	21014450	21015264	815	*	intron	Tram2	peak303	TRUE	TRUE	TRUE
304	chr1	21019979	21020093	115	*	intron	Tram2	peak304	FALSE	FALSE	TRUE
305	chr1	21031705	21032176	472	*	intron	Tram2	peak305	FALSE	FALSE	TRUE
306	chr1	21035767	21036909	1143	*	intron	Tram2	peak306	TRUE	TRUE	TRUE
307	chr1	21040674	21040825	152	*	intron	Tram2	peak307	FALSE	FALSE	TRUE
308	chr1	21068454	21068786	333	*	intron	Tram2	peak308	FALSE	FALSE	TRUE
309	chr1	21085410	21085938	529	*	intergenic	RP24-278K16.1	peak309	TRUE	TRUE	FALSE
310	chr1	21086159	21086959	801	*	intergenic	RP24-278K16.1	peak310	TRUE	TRUE	TRUE
311	chr1	21094709	21095449	741	*	intergenic	RP24-278K16.1	peak311	TRUE	FALSE	TRUE
312	chr1	21099464	21099649	186	*	intergenic	RP24-278K16.1	peak312	FALSE	FALSE	TRUE
313	chr1	21218173	21219479	1307	*	promoter	Tmem14a	peak313	FALSE	TRUE	FALSE
314	chr1	21227565	21227893	329	*	intron	Tmem14a	peak314	FALSE	TRUE	FALSE
315	chr1	21243501	21244146	646	*	intron	Gsta3	peak315	TRUE	FALSE	FALSE
316	chr1	21244360	21244730	371	*	intron	Gsta3	peak316	FALSE	TRUE	FALSE
317	chr1	21271398	21272575	1178	*	promoter	RP23-80N7.2	peak317	TRUE	TRUE	TRUE
318	chr1	21324486	21325300	815	*	intergenic	RP23-278E1.3	peak318	TRUE	FALSE	TRUE
319	chr1	21333536	21334106	571	*	intergenic	Khdc1a	peak319	TRUE	TRUE	FALSE
320	chr1	21344047	21344882	836	*	intergenic	Khdc1a	peak320	TRUE	TRUE	FALSE
321	chr1	21411154	21411848	695	*	intron	Kcnq5	peak321	TRUE	FALSE	FALSE
322	chr1	21425576	21425961	386	*	intron	Kcnq5	peak322	FALSE	TRUE	FALSE
323	chr1	21430390	21430914	525	*	intron	Kcnq5	peak323	FALSE	TRUE	FALSE
324	chr1	21445259	21445586	328	*	intron	Kcnq5	peak324	FALSE	TRUE	TRUE
325	chr1	21461057	21461727	671	*	exon	Kcnq5	peak325	TRUE	FALSE	TRUE
326	chr1	21521998	21522312	315	*	intron	Kcnq5	peak326	FALSE	TRUE	FALSE
327	chr1	21554471	21555308	838	*	intron	Kcnq5	peak327	TRUE	TRUE	TRUE
328	chr1	21704774	21705226	453	*	intron	Kcnq5	peak328	TRUE	FALSE	FALSE
329	chr1	21712823	21712976	154	*	intron	Kcnq5	peak329	FALSE	FALSE	TRUE
330	chr1	21849169	21850044	876	*	intron	Kcnq5	peak330	FALSE	FALSE	TRUE
331	chr1	21877438	21877626	189	*	intron	Kcnq5	peak331	FALSE	FALSE	TRUE
332	chr1	21877737	21878523	787	*	intron	Kcnq5	peak332	FALSE	FALSE	TRUE
333	chr1	21896180	21896651	472	*	intron	Kcnq5	peak333	FALSE	FALSE	TRUE
334	chr1	21900173	21900542	370	*	intron	Kcnq5	peak334	FALSE	FALSE	TRUE
335	chr1	21901266	21901479	214	*	intron	Kcnq5	peak335	FALSE	FALSE	TRUE
336	chr1	22010313	22010792	480	*	intergenic	RP24-78G8.1	peak336	FALSE	TRUE	FALSE
337	chr1	22062401	22062559	159	*	intergenic	RP24-78G8.1	peak337	FALSE	TRUE	FALSE
338	chr1	22120408	22121140	733	*	intergenic	NA	peak338	FALSE	TRUE	FALSE
339	chr1	22268955	22269578	624	*	intergenic	Rims1	peak339	TRUE	FALSE	TRUE
340	chr1	22279811	22280279	469	*	intergenic	Rims1	peak340	FALSE	TRUE	FALSE
341	chr1	22533171	22534154	984	*	exon	Rims1	peak341	FALSE	TRUE	FALSE
342	chr1	23077173	23077695	523	*	intron	RP24-495G2.2	peak342	FALSE	FALSE	TRUE
343	chr1	23114961	23115196	236	*	intron	RP24-495G2.2	peak343	FALSE	FALSE	TRUE
344	chr1	23115273	23116263	991	*	intron	RP24-495G2.2	peak344	FALSE	FALSE	TRUE
345	chr1	23175428	23175866	439	*	intron	RP24-495G2.2	peak345	FALSE	FALSE	TRUE
346	chr1	23184607	23185116	510	*	intron	RP24-495G2.2	peak346	TRUE	FALSE	TRUE
347	chr1	23246993	23247341	349	*	promoter	Gm24176	peak347	FALSE	FALSE	TRUE
348	chr1	23255869	23257247	1379	*	promoter	RP23-28L24.5	peak348	TRUE	TRUE	TRUE
349	chr1	23279823	23280102	280	*	intergenic	Mir30a	peak349	FALSE	FALSE	TRUE
350	chr1	23324215	23324514	300	*	intergenic	RP23-28L24.9	peak350	TRUE	TRUE	TRUE
351	chr1	23379907	23380681	775	*	promoter	Ogfrl1	peak351	TRUE	TRUE	TRUE
352	chr1	23382505	23383844	1340	*	promoter	Ogfrl1	peak352	FALSE	TRUE	FALSE
353	chr1	23397538	23398100	563	*	promoter	Ogfrl1	peak353	TRUE	FALSE	FALSE
354	chr1	23399545	23399930	386	*	promoter	Ogfrl1	peak354	TRUE	TRUE	TRUE
355	chr1	23408405	23408847	443	*	intergenic	Ogfrl1	peak355	FALSE	TRUE	FALSE
356	chr1	23418921	23419609	689	*	intergenic	Ogfrl1	peak356	FALSE	FALSE	TRUE
357	chr1	23433396	23434296	901	*	intergenic	Ogfrl1	peak357	FALSE	FALSE	TRUE
358	chr1	23434537	23434809	273	*	intergenic	Ogfrl1	peak358	FALSE	FALSE	TRUE
359	chr1	23454187	23454466	280	*	intergenic	RP24-361E14.1	peak359	TRUE	FALSE	FALSE
360	chr1	23466214	23467089	876	*	intergenic	RP24-361E14.1	peak360	FALSE	FALSE	TRUE
361	chr1	23495388	23495891	504	*	intergenic	RP24-361E14.1	peak361	TRUE	TRUE	TRUE
362	chr1	23536480	23536884	405	*	intergenic	RP23-25K16.1	peak362	FALSE	TRUE	FALSE
363	chr1	23555739	23556090	352	*	intergenic	RP23-25K16.1	peak363	TRUE	TRUE	TRUE
364	chr1	23576287	23576579	293	*	promoter	RP23-25K16.1	peak364	FALSE	TRUE	FALSE
365	chr1	23792784	23794044	1261	*	intron	B3gat2	peak365	TRUE	TRUE	TRUE
366	chr1	23838760	23839676	917	*	intron	B3gat2	peak366	FALSE	FALSE	TRUE
367	chr1	23856373	23856616	244	*	intron	Smap1	peak367	FALSE	FALSE	TRUE
368	chr1	23867312	23867739	428	*	intron	Smap1	peak368	FALSE	TRUE	FALSE
369	chr1	23867862	23868201	340	*	promoter	Smap1	peak369	FALSE	FALSE	TRUE
370	chr1	23915335	23916011	677	*	intron	Smap1	peak370	TRUE	TRUE	TRUE
371	chr1	23920859	23921074	216	*	promoter	Smap1	peak371	TRUE	TRUE	FALSE
372	chr1	23921414	23922644	1231	*	promoter	Smap1	peak372	TRUE	TRUE	TRUE
373	chr1	23982986	23983717	732	*	intergenic	Sdhaf4	peak373	FALSE	TRUE	TRUE
374	chr1	24005048	24005980	933	*	promoter	Sdhaf4	peak374	FALSE	TRUE	TRUE
375	chr1	24014028	24014319	292	*	intron	Fam135a	peak375	FALSE	FALSE	TRUE
376	chr1	24016713	24016915	203	*	intron	Fam135a	peak376	FALSE	FALSE	TRUE
377	chr1	24064666	24064826	161	*	intron	Fam135a	peak377	FALSE	FALSE	TRUE
378	chr1	24092393	24093065	673	*	intron	Fam135a	peak378	TRUE	TRUE	TRUE
379	chr1	24093491	24093810	320	*	intron	Fam135a	peak379	FALSE	FALSE	TRUE
380	chr1	24113010	24113608	599	*	intergenic	RP23-255J24.2	peak380	FALSE	TRUE	FALSE
381	chr1	24134817	24135277	461	*	intergenic	RP23-255J24.1	peak381	TRUE	FALSE	FALSE
382	chr1	24137079	24137732	654	*	intergenic	RP23-255J24.1	peak382	TRUE	FALSE	TRUE
383	chr1	24162247	24162628	382	*	intergenic	Col9a1	peak383	FALSE	TRUE	FALSE
384	chr1	24170147	24170736	590	*	intergenic	Col9a1	peak384	TRUE	TRUE	TRUE
385	chr1	24171400	24171758	359	*	intergenic	Col9a1	peak385	FALSE	TRUE	FALSE
386	chr1	24202637	24203492	856	*	intron	Col9a1	peak386	FALSE	TRUE	FALSE
387	chr1	24225366	24225517	152	*	intron	Col9a1	peak387	FALSE	TRUE	FALSE
388	chr1	24233848	24234250	403	*	intron	Col9a1	peak388	TRUE	TRUE	FALSE
389	chr1	24236386	24236818	433	*	intron	Col9a1	peak389	FALSE	TRUE	FALSE
390	chr1	24248142	24249577	1436	*	intron	Col9a1	peak390	TRUE	TRUE	TRUE
391	chr1	24294466	24294584	119	*	intron	Col19a1	peak391	FALSE	FALSE	TRUE
392	chr1	24294762	24295287	526	*	intron	Col19a1	peak392	FALSE	FALSE	TRUE
393	chr1	24302641	24303076	436	*	intron	Col19a1	peak393	TRUE	FALSE	TRUE
394	chr1	24324400	24324537	138	*	intron	Col19a1	peak394	TRUE	FALSE	FALSE
395	chr1	24402360	24402587	228	*	intron	Col19a1	peak395	FALSE	TRUE	FALSE
396	chr1	24469316	24469879	564	*	intron	Col19a1	peak396	TRUE	FALSE	FALSE
397	chr1	24547643	24547902	260	*	promoter	Col19a1	peak397	TRUE	TRUE	TRUE
398	chr1	24553499	24553998	500	*	intron	Col19a1	peak398	TRUE	TRUE	TRUE
399	chr1	24583185	24583354	170	*	intron	Col19a1	peak399	FALSE	FALSE	TRUE
400	chr1	24612365	24613074	710	*	promoter	RP23-8J15.7	peak400	TRUE	TRUE	TRUE
401	chr1	24633724	24634016	293	*	intergenic	RP23-8J15.1	peak401	FALSE	TRUE	TRUE
402	chr1	24634113	24634222	110	*	intergenic	RP23-8J15.1	peak402	FALSE	TRUE	FALSE
403	chr1	24681143	24681465	323	*	intron	Lmbrd1	peak403	FALSE	FALSE	TRUE
404	chr1	24686049	24686956	908	*	intron	Lmbrd1	peak404	TRUE	FALSE	FALSE
405	chr1	24695749	24696466	718	*	intron	Lmbrd1	peak405	TRUE	FALSE	TRUE
406	chr1	24699209	24699771	563	*	intron	Lmbrd1	peak406	TRUE	TRUE	TRUE
407	chr1	24702353	24702604	252	*	intron	Lmbrd1	peak407	FALSE	FALSE	TRUE
408	chr1	24719622	24719911	290	*	intron	Lmbrd1	peak408	FALSE	TRUE	FALSE
409	chr1	24737782	24738178	397	*	intron	Lmbrd1	peak409	FALSE	TRUE	FALSE
410	chr1	25510291	25510967	677	*	intron	Adgrb3	peak410	FALSE	TRUE	FALSE
411	chr1	25540033	25540653	621	*	intron	Adgrb3	peak411	TRUE	FALSE	FALSE
412	chr1	25618707	25619082	376	*	intron	Adgrb3	peak412	FALSE	TRUE	FALSE
413	chr1	25637785	25638122	338	*	intron	Adgrb3	peak413	FALSE	TRUE	FALSE
414	chr1	25764347	25765105	759	*	intron	Adgrb3	peak414	FALSE	TRUE	FALSE
415	chr1	26594861	26595260	400	*	intergenic	Gm24064	peak415	FALSE	TRUE	FALSE
416	chr1	26686826	26688421	1596	*	promoter	RP24-338N17.1	peak416	FALSE	FALSE	TRUE
417	chr1	26774878	26775064	187	*	intergenic	NA	peak417	TRUE	FALSE	FALSE
418	chr1	26842874	26844280	1407	*	intergenic	NA	peak418	FALSE	TRUE	FALSE
419	chr1	26873065	26873835	771	*	intergenic	NA	peak419	FALSE	TRUE	FALSE
420	chr1	26907410	26907867	458	*	intergenic	NA	peak420	FALSE	FALSE	TRUE
421	chr1	26981834	26982283	450	*	intergenic	n-R5s209	peak421	FALSE	TRUE	FALSE
422	chr1	27087534	27088022	489	*	intergenic	NA	peak422	TRUE	FALSE	FALSE
423	chr1	27679194	27680836	1643	*	intergenic	NA	peak423	FALSE	TRUE	FALSE
424	chr1	27861683	27861936	254	*	intergenic	RP24-176K12.1	peak424	TRUE	FALSE	FALSE
425	chr1	27929884	27930262	379	*	intergenic	RP24-176K12.1	peak425	FALSE	TRUE	FALSE
426	chr1	28054050	28054264	215	*	intergenic	NA	peak426	TRUE	FALSE	FALSE
427	chr1	28745555	28746248	694	*	intergenic	Gm597	peak427	TRUE	FALSE	FALSE
428	chr1	28865794	28866359	566	*	intergenic	NA	peak428	FALSE	TRUE	FALSE
429	chr1	29074369	29075193	825	*	intergenic	NA	peak429	TRUE	FALSE	FALSE
430	chr1	29506999	29507613	615	*	intergenic	RP23-313K8.2	peak430	FALSE	TRUE	FALSE
431	chr1	29787125	29787860	736	*	intergenic	NA	peak431	TRUE	FALSE	FALSE
432	chr1	30302537	30303311	775	*	intergenic	Gm27430	peak432	TRUE	FALSE	FALSE
433	chr1	30394594	30394859	266	*	intergenic	NA	peak433	FALSE	TRUE	FALSE
434	chr1	30778620	30778915	296	*	intergenic	RP24-172B22.2	peak434	TRUE	TRUE	FALSE
435	chr1	30779669	30779869	201	*	intergenic	RP24-172B22.2	peak435	FALSE	TRUE	FALSE
436	chr1	30872744	30874276	1533	*	promoter	Phf3	peak436	TRUE	TRUE	TRUE
437	chr1	30920687	30921897	1211	*	intergenic	Ptp4a1	peak437	FALSE	FALSE	TRUE
438	chr1	30930283	30930516	234	*	intergenic	Ptp4a1	peak438	TRUE	TRUE	FALSE
439	chr1	30937647	30937988	342	*	intergenic	Ptp4a1	peak439	FALSE	FALSE	TRUE
440	chr1	30948744	30950573	1830	*	promoter	Ptp4a1	peak440	FALSE	TRUE	FALSE
441	chr1	31050398	31050798	401	*	intron	RP24-173I18.1	peak441	TRUE	FALSE	FALSE
442	chr1	31058972	31059264	293	*	intron	RP24-173I18.1	peak442	FALSE	FALSE	TRUE
443	chr1	31107137	31107328	192	*	intergenic	RP24-173I18.1	peak443	FALSE	FALSE	TRUE
444	chr1	31107414	31107671	258	*	intergenic	RP24-173I18.1	peak444	FALSE	FALSE	TRUE
445	chr1	31108115	31108387	273	*	intergenic	RP24-173I18.1	peak445	TRUE	FALSE	FALSE
446	chr1	31153926	31154271	346	*	intron	AC121888.2	peak446	TRUE	TRUE	TRUE
447	chr1	31210064	31210143	80	*	intron	AC121888.2	peak447	FALSE	TRUE	FALSE
448	chr1	31210202	31210557	356	*	intron	AC121888.2	peak448	TRUE	TRUE	TRUE
449	chr1	31338158	31338308	151	*	intergenic	NA	peak449	TRUE	FALSE	FALSE
450	chr1	31407940	31408188	249	*	intergenic	NA	peak450	FALSE	TRUE	FALSE
451	chr1	31711600	31712499	900	*	intergenic	AC134327.1	peak451	TRUE	FALSE	FALSE
452	chr1	32010813	32011084	272	*	intergenic	NA	peak452	TRUE	FALSE	FALSE
453	chr1	32062454	32063099	646	*	intergenic	NA	peak453	FALSE	TRUE	FALSE
454	chr1	32221081	32221517	437	*	intron	Khdrbs2	peak454	TRUE	FALSE	FALSE
455	chr1	32245940	32246477	538	*	exon	Khdrbs2	peak455	FALSE	FALSE	TRUE
456	chr1	32334268	32334500	233	*	exon	Khdrbs2	peak456	FALSE	TRUE	FALSE
457	chr1	32575729	32576256	528	*	intron	Khdrbs2	peak457	FALSE	FALSE	TRUE
458	chr1	32626578	32627214	637	*	intron	Khdrbs2	peak458	TRUE	FALSE	FALSE
459	chr1	33023588	33024245	658	*	intergenic	RP23-75G11.1	peak459	TRUE	FALSE	FALSE
460	chr1	33130413	33130765	353	*	intergenic	RP23-75G11.3	peak460	FALSE	FALSE	TRUE
461	chr1	33498158	33498295	138	*	intron	Prim2	peak461	FALSE	FALSE	TRUE
462	chr1	33499607	33499811	205	*	intron	Prim2	peak462	FALSE	FALSE	TRUE
463	chr1	33502830	33503320	491	*	intron	Prim2	peak463	TRUE	TRUE	TRUE
464	chr1	33531909	33532517	609	*	intron	Prim2	peak464	TRUE	TRUE	FALSE
465	chr1	33565725	33566340	616	*	intron	Prim2	peak465	TRUE	FALSE	FALSE
466	chr1	33574090	33574200	111	*	intron	Prim2	peak466	FALSE	TRUE	FALSE
467	chr1	33574295	33574915	621	*	intron	Prim2	peak467	FALSE	TRUE	FALSE
468	chr1	33583198	33583518	321	*	intron	Prim2	peak468	TRUE	TRUE	TRUE
469	chr1	33584281	33584867	587	*	intron	Prim2	peak469	TRUE	TRUE	FALSE
470	chr1	33647157	33647479	323	*	intron	Prim2	peak470	FALSE	TRUE	FALSE
471	chr1	33647759	33647948	190	*	intron	Prim2	peak471	FALSE	TRUE	FALSE
472	chr1	33662639	33662722	84	*	intron	Prim2	peak472	FALSE	TRUE	FALSE
473	chr1	33662980	33663575	596	*	intron	Prim2	peak473	FALSE	TRUE	FALSE
474	chr1	33684436	33684888	453	*	intergenic	RP24-423J19.7	peak474	FALSE	TRUE	TRUE
475	chr1	33719667	33720715	1049	*	promoter	Rab23	peak475	TRUE	TRUE	TRUE
476	chr1	33742920	33743136	217	*	intergenic	Rab23	peak476	TRUE	TRUE	TRUE
477	chr1	33765580	33765969	390	*	exon	Zfp451	peak477	FALSE	FALSE	TRUE
478	chr1	33797716	33798773	1058	*	promoter	Zfp451	peak478	FALSE	TRUE	FALSE
479	chr1	33813150	33815012	1863	*	promoter	Zfp451	peak479	TRUE	TRUE	FALSE
480	chr1	33876451	33877398	948	*	intron	Bend6	peak480	TRUE	TRUE	TRUE
481	chr1	33892744	33893191	448	*	promoter	Bend6	peak481	FALSE	FALSE	TRUE
482	chr1	33900213	33900502	290	*	intron	Bend6	peak482	TRUE	FALSE	FALSE
483	chr1	33918315	33918697	383	*	intron	Dst	peak483	FALSE	TRUE	FALSE
484	chr1	33944063	33944334	272	*	intron	Dst	peak484	FALSE	FALSE	TRUE
485	chr1	33966313	33966748	436	*	intron	Dst	peak485	TRUE	FALSE	FALSE
486	chr1	34010940	34012140	1201	*	promoter	Dst	peak486	TRUE	TRUE	TRUE
487	chr1	34023164	34023726	563	*	intron	Dst	peak487	FALSE	FALSE	TRUE
488	chr1	34028393	34029530	1138	*	intron	Dst	peak488	FALSE	TRUE	FALSE
489	chr1	34201570	34201762	193	*	intron	Dst	peak489	TRUE	TRUE	TRUE
490	chr1	34218266	34218730	465	*	exon	Dst	peak490	TRUE	TRUE	FALSE
491	chr1	34236148	34236946	799	*	promoter	Dst	peak491	TRUE	TRUE	FALSE
492	chr1	34284073	34284550	478	*	exon	Dst	peak492	FALSE	FALSE	TRUE
493	chr1	34291845	34292085	241	*	promoter	Dst	peak493	FALSE	FALSE	TRUE
494	chr1	34409876	34410309	434	*	intergenic	RP24-152H15.3	peak494	TRUE	TRUE	TRUE
495	chr1	34434695	34435188	494	*	promoter	RP24-554B1.11	peak495	TRUE	TRUE	TRUE
496	chr1	34462854	34463179	326	*	promoter	Ptpn18	peak496	TRUE	TRUE	FALSE
497	chr1	34464350	34465077	728	*	promoter	Ptpn18	peak497	FALSE	TRUE	TRUE
498	chr1	34472385	34473992	1608	*	promoter	Ptpn18	peak498	TRUE	TRUE	TRUE
499	chr1	34478749	34479559	811	*	intron	RP24-554B1.5	peak499	FALSE	TRUE	FALSE
500	chr1	34480925	34481214	290	*	exon	RP24-554B1.5	peak500	TRUE	TRUE	FALSE
501	chr1	34481898	34482435	538	*	intron	RP24-554B1.5	peak501	TRUE	TRUE	TRUE
502	chr1	34484334	34484904	571	*	promoter	RP24-554B1.5	peak502	TRUE	TRUE	FALSE
503	chr1	34490023	34490763	741	*	intergenic	RP24-554B1.5	peak503	FALSE	FALSE	TRUE
504	chr1	34492449	34492981	533	*	intergenic	Prss39	peak504	FALSE	TRUE	TRUE
505	chr1	34505829	34506200	372	*	intergenic	Prss39	peak505	TRUE	FALSE	FALSE
506	chr1	34522283	34522652	370	*	promoter	RP24-554B1.9	peak506	TRUE	FALSE	TRUE
507	chr1	34564304	34565047	744	*	intergenic	Prss40	peak507	TRUE	TRUE	FALSE
508	chr1	34573187	34573563	377	*	intergenic	RP24-70I14.1	peak508	TRUE	TRUE	FALSE
509	chr1	34579253	34580290	1038	*	promoter	RP24-70I14.1	peak509	TRUE	FALSE	FALSE
510	chr1	34599517	34599860	344	*	intergenic	RP24-70I14.3	peak510	FALSE	FALSE	TRUE
511	chr1	34642396	34642990	595	*	intergenic	RP24-70I14.4	peak511	FALSE	TRUE	TRUE
512	chr1	34738361	34739147	787	*	intron	Arhgef4	peak512	TRUE	TRUE	TRUE
513	chr1	34801278	34802676	1399	*	promoter	Arhgef4	peak513	FALSE	FALSE	TRUE
514	chr1	34809464	34810113	650	*	promoter	Arhgef4	peak514	FALSE	FALSE	TRUE
515	chr1	34810772	34811605	834	*	promoter	Arhgef4	peak515	FALSE	FALSE	TRUE
516	chr1	34821475	34821751	277	*	promoter	Fam168b	peak516	FALSE	TRUE	FALSE
517	chr1	34825943	34826429	487	*	exon	Fam168b	peak517	TRUE	TRUE	TRUE
518	chr1	34827865	34828255	391	*	intron	Fam168b	peak518	TRUE	TRUE	FALSE
519	chr1	34835717	34835999	283	*	intron	Fam168b	peak519	TRUE	TRUE	TRUE
520	chr1	34838327	34838666	340	*	intron	Fam168b	peak520	TRUE	TRUE	TRUE
521	chr1	34839151	34839754	604	*	intron	Fam168b	peak521	FALSE	TRUE	TRUE
522	chr1	34849483	34850795	1313	*	promoter	Plekhb2	peak522	FALSE	FALSE	TRUE
523	chr1	34851585	34852109	525	*	promoter	Plekhb2	peak523	TRUE	TRUE	TRUE
524	chr1	34867224	34867535	312	*	intron	Plekhb2	peak524	TRUE	TRUE	TRUE
525	chr1	34891683	34891842	160	*	intergenic	Plekhb2	peak525	FALSE	TRUE	FALSE
526	chr1	34897001	34897232	232	*	intergenic	Plekhb2	peak526	TRUE	TRUE	TRUE
527	chr1	35338573	35338671	99	*	intergenic	NA	peak527	FALSE	TRUE	FALSE
528	chr1	35385307	35385764	458	*	intergenic	NA	peak528	TRUE	TRUE	TRUE
529	chr1	35653055	35653542	488	*	promoter	RP24-550I15.1	peak529	FALSE	TRUE	FALSE
530	chr1	35673610	35674230	621	*	intergenic	RP24-550I15.1	peak530	FALSE	FALSE	TRUE
531	chr1	35726709	35726907	199	*	intergenic	Gm25634	peak531	TRUE	TRUE	TRUE
532	chr1	35744873	35745308	436	*	intergenic	Gm25634	peak532	TRUE	TRUE	FALSE
533	chr1	35765732	35766060	329	*	intergenic	Gm25634	peak533	TRUE	TRUE	TRUE
534	chr1	35810507	35811146	640	*	intergenic	RP23-463E4.1	peak534	TRUE	TRUE	TRUE
535	chr1	35820336	35820684	349	*	intergenic	RP23-463E4.1	peak535	FALSE	TRUE	FALSE
536	chr1	35822122	35823050	929	*	intergenic	RP23-463E4.1	peak536	TRUE	FALSE	FALSE
537	chr1	35826607	35826875	269	*	intergenic	RP23-463E4.1	peak537	FALSE	FALSE	TRUE
538	chr1	35839381	35839917	537	*	intergenic	RP23-463E4.1	peak538	TRUE	FALSE	FALSE
539	chr1	35846636	35846819	184	*	intergenic	RP24-72B22.1	peak539	TRUE	FALSE	FALSE
540	chr1	35850176	35850438	263	*	intergenic	RP24-72B22.1	peak540	TRUE	TRUE	FALSE
541	chr1	35858540	35858751	212	*	intergenic	RP24-72B22.1	peak541	FALSE	TRUE	FALSE
542	chr1	35869444	35870100	657	*	intergenic	RP24-72B22.1	peak542	TRUE	FALSE	FALSE
543	chr1	35871586	35872037	452	*	intergenic	RP24-72B22.1	peak543	FALSE	FALSE	TRUE
544	chr1	35934942	35935372	431	*	intergenic	RP24-72B22.2	peak544	FALSE	TRUE	FALSE
545	chr1	35950847	35951311	465	*	intergenic	RP24-72B22.2	peak545	TRUE	FALSE	FALSE
546	chr1	35954664	35954801	138	*	intergenic	RP24-72B22.2	peak546	FALSE	FALSE	TRUE
547	chr1	35962776	35962991	216	*	intergenic	RP24-72B22.2	peak547	FALSE	FALSE	TRUE
548	chr1	35971467	35971914	448	*	intergenic	RP24-424K5.3	peak548	FALSE	TRUE	FALSE
549	chr1	35972155	35972903	749	*	intergenic	RP24-424K5.3	peak549	TRUE	FALSE	FALSE
550	chr1	35975726	35976133	408	*	intergenic	RP24-424K5.3	peak550	TRUE	FALSE	FALSE
551	chr1	35992930	35993528	599	*	intergenic	RP24-424K5.3	peak551	TRUE	FALSE	FALSE
552	chr1	35994066	35994225	160	*	intergenic	RP24-424K5.3	peak552	FALSE	TRUE	FALSE
553	chr1	36000944	36001134	191	*	intergenic	RP24-424K5.4	peak553	FALSE	FALSE	TRUE
554	chr1	36022686	36023018	333	*	intergenic	RP24-424K5.2	peak554	TRUE	TRUE	FALSE
555	chr1	36052491	36053443	953	*	intergenic	Hs6st1	peak555	FALSE	TRUE	TRUE
556	chr1	36064732	36065350	619	*	intergenic	Hs6st1	peak556	TRUE	TRUE	TRUE
557	chr1	36068038	36069147	1110	*	promoter	Hs6st1	peak557	TRUE	TRUE	TRUE
558	chr1	36073110	36074087	978	*	intron	Hs6st1	peak558	TRUE	TRUE	FALSE
559	chr1	36113785	36113968	184	*	intergenic	Hs6st1	peak559	FALSE	TRUE	TRUE
560	chr1	36121114	36121716	603	*	intergenic	RP23-173H19.3	peak560	TRUE	TRUE	TRUE
561	chr1	36126056	36126545	490	*	intergenic	RP23-173H19.3	peak561	FALSE	FALSE	TRUE
562	chr1	36129060	36129467	408	*	intergenic	RP23-173H19.3	peak562	TRUE	TRUE	FALSE
563	chr1	36133140	36133396	257	*	promoter	RP23-173H19.3	peak563	TRUE	TRUE	FALSE
564	chr1	36134680	36134872	193	*	exon	RP23-173H19.3	peak564	TRUE	FALSE	FALSE
565	chr1	36149395	36149711	317	*	promoter	Uggt1	peak565	FALSE	TRUE	FALSE
566	chr1	36160218	36160679	462	*	intron	Uggt1	peak566	TRUE	TRUE	TRUE
567	chr1	36230802	36231576	775	*	intron	Uggt1	peak567	TRUE	TRUE	TRUE
568	chr1	36235106	36235610	505	*	intron	Uggt1	peak568	FALSE	FALSE	TRUE
569	chr1	36252802	36253279	478	*	intergenic	Uggt1	peak569	TRUE	TRUE	TRUE
570	chr1	36270669	36271262	594	*	intron	Neurl3	peak570	TRUE	TRUE	FALSE
571	chr1	36303383	36303861	479	*	intergenic	Arid5a	peak571	TRUE	TRUE	FALSE
572	chr1	36307122	36308850	1729	*	promoter	Arid5a	peak572	TRUE	FALSE	TRUE
573	chr1	36324107	36324422	316	*	intergenic	Arid5a	peak573	FALSE	TRUE	FALSE
574	chr1	36325582	36326470	889	*	intergenic	Arid5a	peak574	FALSE	TRUE	FALSE
575	chr1	36342616	36342971	356	*	intron	Kansl3	peak575	FALSE	FALSE	TRUE
576	chr1	36344957	36345377	421	*	exon	Kansl3	peak576	FALSE	FALSE	TRUE
577	chr1	36368142	36369499	1358	*	promoter	Kansl3	peak577	FALSE	TRUE	FALSE
578	chr1	36374046	36374270	225	*	promoter	Fer1l5	peak578	TRUE	TRUE	FALSE
579	chr1	36436533	36437819	1287	*	promoter	Lman2l	peak579	TRUE	TRUE	TRUE
580	chr1	36461722	36462357	636	*	intergenic	Cnnm4	peak580	TRUE	TRUE	FALSE
581	chr1	36471028	36472401	1374	*	promoter	Cnnm4	peak581	TRUE	TRUE	TRUE
582	chr1	36473333	36473658	326	*	promoter	Cnnm4	peak582	TRUE	TRUE	FALSE
583	chr1	36501105	36501699	595	*	intron	Cnnm4	peak583	TRUE	FALSE	FALSE
584	chr1	36508025	36508563	539	*	promoter	Cnnm4	peak584	TRUE	TRUE	FALSE
585	chr1	36571553	36572182	630	*	intron	Fam178b	peak585	TRUE	TRUE	FALSE
586	chr1	36573775	36574129	355	*	intron	Fam178b	peak586	TRUE	FALSE	FALSE
587	chr1	36591226	36591999	774	*	promoter	Fam178b	peak587	FALSE	FALSE	TRUE
588	chr1	36634836	36635348	513	*	exon	Fam178b	peak588	FALSE	FALSE	TRUE
589	chr1	36709031	36710334	1304	*	promoter	Actr1b	peak589	TRUE	TRUE	FALSE
590	chr1	36711250	36711812	563	*	promoter	Actr1b	peak590	FALSE	TRUE	FALSE
591	chr1	36718721	36719903	1183	*	exon	RP23-247A1.6	peak591	TRUE	TRUE	FALSE
592	chr1	36725163	36725920	758	*	exon	RP23-247A1.6	peak592	FALSE	TRUE	FALSE
593	chr1	36737317	36737630	314	*	intron	RP23-247A1.6	peak593	TRUE	TRUE	TRUE
594	chr1	36744401	36745007	607	*	promoter	RP23-247A1.6	peak594	TRUE	TRUE	TRUE
595	chr1	36784605	36785108	504	*	intergenic	Zap70	peak595	FALSE	TRUE	FALSE
596	chr1	36789321	36790137	817	*	intergenic	Tmem131	peak596	TRUE	FALSE	FALSE
597	chr1	36815222	36815375	154	*	promoter	Tmem131	peak597	FALSE	TRUE	FALSE
598	chr1	36836278	36836960	683	*	intron	Tmem131	peak598	FALSE	FALSE	TRUE
599	chr1	36837937	36838174	238	*	exon	Tmem131	peak599	FALSE	FALSE	TRUE
600	chr1	36841439	36841630	192	*	exon	Tmem131	peak600	FALSE	FALSE	TRUE
601	chr1	36848185	36848450	266	*	intron	Tmem131	peak601	FALSE	TRUE	FALSE
602	chr1	36870553	36870976	424	*	promoter	Tmem131	peak602	FALSE	TRUE	FALSE
603	chr1	36881333	36881418	86	*	exon	Tmem131	peak603	FALSE	FALSE	TRUE
604	chr1	36883638	36884434	797	*	intron	Tmem131	peak604	TRUE	TRUE	FALSE
605	chr1	36884559	36884904	346	*	intron	Tmem131	peak605	TRUE	TRUE	FALSE
606	chr1	36904536	36905809	1274	*	intron	Tmem131	peak606	TRUE	TRUE	FALSE
607	chr1	36917997	36918293	297	*	promoter	Tmem131	peak607	FALSE	FALSE	TRUE
608	chr1	36919846	36920126	281	*	intron	Tmem131	peak608	TRUE	TRUE	TRUE
609	chr1	36922113	36922432	320	*	intron	Tmem131	peak609	FALSE	TRUE	TRUE
610	chr1	36923072	36923743	672	*	exon	Tmem131	peak610	TRUE	TRUE	TRUE
611	chr1	36961930	36962954	1025	*	intergenic	Rpl12-ps1	peak611	TRUE	TRUE	TRUE
612	chr1	36967420	36967633	214	*	intergenic	Rpl12-ps1	peak612	FALSE	TRUE	FALSE
613	chr1	36970395	36970747	353	*	intergenic	Rpl12-ps1	peak613	FALSE	FALSE	TRUE
614	chr1	36970998	36971222	225	*	intergenic	Rpl12-ps1	peak614	FALSE	TRUE	FALSE
615	chr1	36986985	36987713	729	*	intergenic	n-R5s210	peak615	TRUE	TRUE	TRUE
616	chr1	36988156	36988897	742	*	intergenic	n-R5s210	peak616	TRUE	TRUE	FALSE
617	chr1	37011731	37011994	264	*	intergenic	n-R5s210	peak617	FALSE	FALSE	TRUE
618	chr1	37012972	37013822	851	*	intergenic	n-R5s210	peak618	TRUE	TRUE	TRUE
619	chr1	37020747	37021184	438	*	intergenic	Vwa3b	peak619	FALSE	TRUE	FALSE
620	chr1	37022894	37023190	297	*	intergenic	Vwa3b	peak620	FALSE	TRUE	FALSE
621	chr1	37030728	37030981	254	*	promoter	Vwa3b	peak621	TRUE	TRUE	FALSE
622	chr1	37120278	37120536	259	*	intron	Vwa3b	peak622	FALSE	FALSE	TRUE
623	chr1	37153778	37153915	138	*	promoter	Vwa3b	peak623	FALSE	TRUE	FALSE
624	chr1	37248427	37248801	375	*	intron	Cnga3	peak624	TRUE	TRUE	FALSE
625	chr1	37250339	37250908	570	*	intron	Cnga3	peak625	TRUE	FALSE	TRUE
626	chr1	37272278	37272850	573	*	intergenic	Cnga3	peak626	TRUE	FALSE	FALSE
627	chr1	37299458	37301069	1612	*	promoter	RP23-271C13.1	peak627	TRUE	TRUE	TRUE
628	chr1	37307687	37307938	252	*	intron	Inpp4a	peak628	TRUE	FALSE	FALSE
629	chr1	37310013	37310252	240	*	intron	Inpp4a	peak629	FALSE	TRUE	FALSE
630	chr1	37314308	37315297	990	*	intron	Inpp4a	peak630	TRUE	FALSE	FALSE
631	chr1	37317659	37318194	536	*	intron	Inpp4a	peak631	TRUE	FALSE	FALSE
632	chr1	37337351	37337750	400	*	intron	Inpp4a	peak632	FALSE	FALSE	TRUE
633	chr1	37401756	37402107	352	*	intron	Inpp4a	peak633	FALSE	TRUE	TRUE
634	chr1	37419323	37419850	528	*	exon	Coa5	peak634	TRUE	TRUE	TRUE
635	chr1	37429414	37430763	1350	*	promoter	Coa5	peak635	TRUE	TRUE	TRUE
636	chr1	37467392	37467761	370	*	intron	Mgat4a	peak636	TRUE	TRUE	TRUE
637	chr1	37467809	37468059	251	*	intron	Mgat4a	peak637	TRUE	TRUE	TRUE
638	chr1	37474152	37475246	1095	*	intron	Mgat4a	peak638	TRUE	TRUE	TRUE
639	chr1	37477800	37478314	515	*	intron	Mgat4a	peak639	FALSE	FALSE	TRUE
640	chr1	37479173	37479402	230	*	intron	Mgat4a	peak640	FALSE	FALSE	TRUE
641	chr1	37488428	37488737	310	*	promoter	Mgat4a	peak641	TRUE	TRUE	FALSE
642	chr1	37490770	37491019	250	*	promoter	Mgat4a	peak642	FALSE	TRUE	FALSE
643	chr1	37491608	37492658	1051	*	intron	Mgat4a	peak643	TRUE	TRUE	TRUE
644	chr1	37495856	37496351	496	*	promoter	Mgat4a	peak644	FALSE	FALSE	TRUE
645	chr1	37500677	37501065	389	*	promoter	Mgat4a	peak645	FALSE	TRUE	TRUE
646	chr1	37505108	37505662	555	*	intron	Mgat4a	peak646	FALSE	TRUE	FALSE
647	chr1	37531625	37531988	364	*	intron	Mgat4a	peak647	TRUE	TRUE	FALSE
648	chr1	37532442	37532923	482	*	intron	Mgat4a	peak648	TRUE	TRUE	FALSE
649	chr1	37534538	37534948	411	*	promoter	Mgat4a	peak649	TRUE	FALSE	TRUE
650	chr1	37540315	37541536	1222	*	promoter	Mgat4a	peak650	FALSE	FALSE	TRUE
651	chr1	37542525	37542915	391	*	promoter	Mgat4a	peak651	FALSE	TRUE	TRUE
652	chr1	37561752	37562467	716	*	intergenic	Mgat4a	peak652	TRUE	FALSE	FALSE
653	chr1	37574396	37575020	625	*	intergenic	Mgat4a	peak653	FALSE	TRUE	FALSE
654	chr1	37585734	37586595	862	*	intergenic	AC140321.1	peak654	TRUE	TRUE	FALSE
655	chr1	37602300	37602624	325	*	intergenic	AC140321.1	peak655	TRUE	FALSE	FALSE
656	chr1	37605735	37606117	383	*	intergenic	AC140321.1	peak656	TRUE	TRUE	TRUE
657	chr1	37621954	37622367	414	*	intron	AC140321.1	peak657	TRUE	TRUE	FALSE
658	chr1	37634787	37634986	200	*	intron	AC140321.1	peak658	FALSE	TRUE	TRUE
659	chr1	37639128	37639442	315	*	intron	AC140321.1	peak659	FALSE	FALSE	TRUE
660	chr1	37678358	37678789	432	*	intron	AC140321.1	peak660	FALSE	TRUE	FALSE
661	chr1	37728064	37728508	445	*	intergenic	AC140321.1	peak661	FALSE	FALSE	TRUE
662	chr1	37734921	37735140	220	*	intergenic	AC140321.1	peak662	FALSE	FALSE	TRUE
663	chr1	37799643	37799775	133	*	intron	Tsga10	peak663	FALSE	FALSE	TRUE
664	chr1	37852421	37853033	613	*	intron	Tsga10	peak664	TRUE	TRUE	TRUE
665	chr1	37904800	37905384	585	*	intergenic	Lyg2	peak665	TRUE	FALSE	FALSE
666	chr1	37996773	37998672	1900	*	promoter	Txndc9	peak666	TRUE	TRUE	TRUE
667	chr1	38012596	38013476	881	*	intron	Eif5b	peak667	TRUE	TRUE	TRUE
668	chr1	38038904	38039270	367	*	intron	Eif5b	peak668	TRUE	TRUE	FALSE
669	chr1	38049525	38049977	453	*	intron	Eif5b	peak669	TRUE	TRUE	FALSE
670	chr1	38100245	38100911	667	*	intron	Rev1	peak670	TRUE	FALSE	FALSE
671	chr1	38114095	38114291	197	*	intron	Rev1	peak671	FALSE	TRUE	FALSE
672	chr1	38185477	38185800	324	*	intron	Aff3	peak672	TRUE	TRUE	TRUE
673	chr1	38384605	38385098	494	*	promoter	Aff3	peak673	FALSE	TRUE	FALSE
674	chr1	38393010	38393240	231	*	intron	Aff3	peak674	FALSE	TRUE	TRUE
675	chr1	38408223	38408724	502	*	intron	Aff3	peak675	FALSE	TRUE	FALSE
676	chr1	38414362	38414517	156	*	intron	Aff3	peak676	FALSE	FALSE	TRUE
677	chr1	38428739	38429145	407	*	intron	Aff3	peak677	FALSE	TRUE	FALSE
678	chr1	38437788	38438027	240	*	intron	Aff3	peak678	FALSE	TRUE	FALSE
679	chr1	38469939	38470747	809	*	intron	Aff3	peak679	FALSE	FALSE	TRUE
680	chr1	38542479	38542763	285	*	intron	Aff3	peak680	FALSE	FALSE	TRUE
681	chr1	38548824	38549254	431	*	intron	Aff3	peak681	FALSE	TRUE	FALSE
682	chr1	38557354	38558286	933	*	intron	Aff3	peak682	FALSE	FALSE	TRUE
683	chr1	38601464	38602377	914	*	intron	Aff3	peak683	TRUE	FALSE	FALSE
684	chr1	38626590	38628048	1459	*	promoter	Aff3	peak684	FALSE	FALSE	TRUE
685	chr1	38632440	38633258	819	*	intron	Aff3	peak685	TRUE	TRUE	TRUE
686	chr1	38633312	38633606	295	*	intron	Aff3	peak686	TRUE	TRUE	TRUE
687	chr1	38647345	38648070	726	*	intron	Aff3	peak687	TRUE	TRUE	FALSE
688	chr1	38649032	38649490	459	*	intron	Aff3	peak688	FALSE	FALSE	TRUE
689	chr1	38665652	38665896	245	*	promoter	Aff3	peak689	FALSE	TRUE	FALSE
690	chr1	38693960	38694781	822	*	intergenic	RP24-187B13.4	peak690	FALSE	TRUE	FALSE
691	chr1	38713395	38713821	427	*	intergenic	RP24-187B13.4	peak691	FALSE	TRUE	TRUE
692	chr1	38714648	38714998	351	*	intergenic	RP24-187B13.4	peak692	FALSE	TRUE	TRUE
693	chr1	38715090	38715205	116	*	intergenic	RP24-187B13.4	peak693	FALSE	FALSE	TRUE
694	chr1	38767992	38768166	175	*	promoter	RP24-187B13.3	peak694	FALSE	FALSE	TRUE
695	chr1	38787438	38788656	1219	*	intergenic	Lonrf2	peak695	TRUE	TRUE	TRUE
696	chr1	38789081	38789195	115	*	intergenic	Lonrf2	peak696	TRUE	FALSE	FALSE
697	chr1	38799423	38799641	219	*	intron	Lonrf2	peak697	FALSE	TRUE	FALSE
698	chr1	38835999	38836364	366	*	promoter	Lonrf2	peak698	FALSE	FALSE	TRUE
699	chr1	38900364	38900537	174	*	intergenic	Chst10	peak699	FALSE	FALSE	TRUE
700	chr1	38902415	38903031	617	*	intergenic	Chst10	peak700	TRUE	FALSE	TRUE
701	chr1	38904869	38905189	321	*	intergenic	RP23-101P2.5	peak701	TRUE	TRUE	TRUE
702	chr1	38936794	38937025	232	*	intergenic	Nms	peak702	FALSE	TRUE	FALSE
703	chr1	39001093	39001601	509	*	intergenic	Pdcl3	peak703	TRUE	TRUE	FALSE
704	chr1	39007586	39008012	427	*	intergenic	Pdcl3	peak704	FALSE	FALSE	TRUE
705	chr1	39030026	39030381	356	*	intergenic	RP24-226L19.1	peak705	FALSE	TRUE	FALSE
706	chr1	39061455	39061874	420	*	intergenic	RP24-226L19.1	peak706	FALSE	FALSE	TRUE
707	chr1	39074351	39074547	197	*	intergenic	RP24-226L19.2	peak707	FALSE	TRUE	TRUE
708	chr1	39116166	39116393	228	*	intergenic	RP24-226L19.2	peak708	FALSE	FALSE	TRUE
709	chr1	39165470	39165783	314	*	intergenic	Mir6349	peak709	FALSE	FALSE	TRUE
710	chr1	39196755	39197398	644	*	intron	Npas2	peak710	TRUE	TRUE	TRUE
711	chr1	39205096	39205364	269	*	intron	Npas2	peak711	TRUE	TRUE	FALSE
712	chr1	39309530	39309874	345	*	intron	Npas2	peak712	FALSE	FALSE	TRUE
713	chr1	39340652	39341106	455	*	promoter	Npas2	peak713	TRUE	FALSE	FALSE
714	chr1	39345279	39345546	268	*	exon	Npas2	peak714	FALSE	FALSE	TRUE
715	chr1	39367481	39368639	1159	*	promoter	Rpl31	peak715	FALSE	FALSE	TRUE
716	chr1	39392224	39392630	407	*	promoter	Tbc1d8	peak716	TRUE	TRUE	TRUE
717	chr1	39417681	39418430	750	*	promoter	Tbc1d8	peak717	FALSE	TRUE	FALSE
718	chr1	39430629	39431311	683	*	intron	Tbc1d8	peak718	TRUE	TRUE	FALSE
719	chr1	39435438	39435911	474	*	intron	Tbc1d8	peak719	FALSE	FALSE	TRUE
720	chr1	39437655	39437873	219	*	intron	Tbc1d8	peak720	TRUE	TRUE	FALSE
721	chr1	39443630	39444507	878	*	intron	Tbc1d8	peak721	TRUE	TRUE	FALSE
722	chr1	39463811	39464485	675	*	intron	Tbc1d8	peak722	FALSE	TRUE	FALSE
723	chr1	39469033	39469423	391	*	intron	Tbc1d8	peak723	TRUE	TRUE	TRUE
724	chr1	39480536	39480751	216	*	promoter	Tbc1d8	peak724	FALSE	TRUE	FALSE
725	chr1	39487401	39488125	725	*	intergenic	Tbc1d8	peak725	TRUE	TRUE	TRUE
726	chr1	39492988	39493544	557	*	intergenic	Tbc1d8	peak726	TRUE	TRUE	TRUE
727	chr1	39493646	39494056	411	*	intergenic	Tbc1d8	peak727	TRUE	FALSE	TRUE
728	chr1	39511609	39512374	766	*	intergenic	Gm24826	peak728	TRUE	TRUE	TRUE
729	chr1	39520351	39521204	854	*	promoter	Gm24826	peak729	FALSE	TRUE	FALSE
730	chr1	39521829	39522023	195	*	intergenic	Gm24826	peak730	FALSE	FALSE	TRUE
731	chr1	39522588	39522847	260	*	intergenic	Gm24826	peak731	TRUE	FALSE	FALSE
732	chr1	39525733	39526105	373	*	intergenic	Gm24826	peak732	TRUE	TRUE	TRUE
733	chr1	39527439	39527787	349	*	intergenic	Cnot11	peak733	TRUE	TRUE	FALSE
734	chr1	39530264	39530575	312	*	intergenic	Cnot11	peak734	TRUE	TRUE	FALSE
735	chr1	39535235	39536409	1175	*	promoter	Cnot11	peak735	TRUE	FALSE	FALSE
736	chr1	39555435	39555757	323	*	exon	Rnf149	peak736	FALSE	TRUE	FALSE
737	chr1	39555844	39556045	202	*	intron	Rnf149	peak737	FALSE	TRUE	FALSE
738	chr1	39578432	39578925	494	*	promoter	Rnf149	peak738	TRUE	TRUE	FALSE
739	chr1	39583215	39583554	340	*	intergenic	Rnf149	peak739	TRUE	TRUE	FALSE
740	chr1	39590144	39590896	753	*	intergenic	RP24-505E24.2	peak740	FALSE	TRUE	TRUE
741	chr1	39601191	39601476	286	*	intergenic	RP24-505E24.2	peak741	FALSE	FALSE	TRUE
742	chr1	39602373	39603222	850	*	intergenic	RP24-505E24.2	peak742	TRUE	TRUE	FALSE
743	chr1	39608270	39608890	621	*	intergenic	Creg2	peak743	TRUE	FALSE	TRUE
744	chr1	39608939	39609158	220	*	intergenic	Creg2	peak744	FALSE	FALSE	TRUE
745	chr1	39680609	39680889	281	*	exon	Rfx8	peak745	TRUE	FALSE	FALSE
746	chr1	39685849	39686148	300	*	intron	Rfx8	peak746	TRUE	FALSE	FALSE
747	chr1	39687145	39687504	360	*	intron	Rfx8	peak747	FALSE	TRUE	FALSE
748	chr1	39708785	39709257	473	*	intron	Rfx8	peak748	TRUE	TRUE	TRUE
749	chr1	39710523	39710729	207	*	intron	Rfx8	peak749	FALSE	FALSE	TRUE
750	chr1	39712335	39712591	257	*	intron	Rfx8	peak750	TRUE	TRUE	FALSE
751	chr1	39714695	39715080	386	*	intron	Rfx8	peak751	TRUE	TRUE	TRUE
752	chr1	39734169	39734654	486	*	intergenic	Rfx8	peak752	FALSE	FALSE	TRUE
753	chr1	39740062	39740537	476	*	intergenic	Rfx8	peak753	FALSE	TRUE	TRUE
754	chr1	39761197	39762462	1266	*	intergenic	Rfx8	peak754	TRUE	FALSE	FALSE
755	chr1	39779650	39779985	336	*	intergenic	RP23-469H11.2	peak755	FALSE	TRUE	TRUE
756	chr1	39781759	39782364	606	*	intergenic	RP23-469H11.2	peak756	TRUE	FALSE	TRUE
757	chr1	39784601	39785315	715	*	intergenic	RP23-469H11.2	peak757	TRUE	TRUE	TRUE
758	chr1	39834765	39835219	455	*	intergenic	RP23-469H11.1	peak758	TRUE	TRUE	TRUE
759	chr1	39839907	39840188	282	*	intron	RP23-469H11.1	peak759	TRUE	TRUE	FALSE
760	chr1	39842142	39842959	818	*	exon	RP23-469H11.1	peak760	TRUE	FALSE	TRUE
761	chr1	39851057	39851825	769	*	intergenic	RP23-469H11.1	peak761	TRUE	TRUE	TRUE
762	chr1	39881337	39881754	418	*	intergenic	Map4k4	peak762	FALSE	FALSE	TRUE
763	chr1	39885608	39885988	381	*	intergenic	Map4k4	peak763	TRUE	TRUE	FALSE
764	chr1	39891136	39891536	401	*	intergenic	Map4k4	peak764	FALSE	FALSE	TRUE
765	chr1	39893193	39893423	231	*	intergenic	Map4k4	peak765	TRUE	FALSE	FALSE
766	chr1	39895109	39895924	816	*	intergenic	Map4k4	peak766	TRUE	TRUE	TRUE
767	chr1	39896566	39896806	241	*	intergenic	Map4k4	peak767	TRUE	FALSE	FALSE
768	chr1	39907523	39907878	356	*	intron	Map4k4	peak768	FALSE	FALSE	TRUE
769	chr1	39922705	39923167	463	*	intron	Map4k4	peak769	TRUE	TRUE	TRUE
770	chr1	39936274	39936907	634	*	intron	Map4k4	peak770	TRUE	TRUE	TRUE
771	chr1	39944003	39944941	939	*	intron	Map4k4	peak771	FALSE	TRUE	FALSE
772	chr1	39949956	39950545	590	*	intron	Map4k4	peak772	FALSE	TRUE	FALSE
773	chr1	39968891	39969522	632	*	intron	Map4k4	peak773	TRUE	TRUE	TRUE
774	chr1	40002153	40002698	546	*	promoter	Map4k4	peak774	FALSE	TRUE	FALSE
775	chr1	40033234	40034005	772	*	intergenic	Map4k4	peak775	FALSE	TRUE	FALSE
776	chr1	40045154	40046320	1167	*	intergenic	RP24-127D13.5	peak776	FALSE	FALSE	TRUE
777	chr1	40046536	40047025	490	*	intergenic	RP24-127D13.5	peak777	TRUE	TRUE	TRUE
778	chr1	40051232	40051537	306	*	promoter	RP24-127D13.5	peak778	TRUE	TRUE	TRUE
779	chr1	40055093	40055489	397	*	intergenic	RP24-127D13.5	peak779	TRUE	TRUE	TRUE
780	chr1	40055964	40056217	254	*	intergenic	RP24-127D13.5	peak780	TRUE	FALSE	FALSE
781	chr1	40059118	40059462	345	*	intergenic	RP24-127D13.5	peak781	FALSE	TRUE	FALSE
782	chr1	40081030	40081487	458	*	intron	Il1r2	peak782	TRUE	TRUE	TRUE
783	chr1	40084408	40085250	843	*	promoter	Il1r2	peak783	TRUE	TRUE	TRUE
784	chr1	40087398	40087800	403	*	promoter	Il1r2	peak784	TRUE	FALSE	TRUE
785	chr1	40106006	40106867	862	*	intron	Il1r2	peak785	FALSE	TRUE	FALSE
786	chr1	40115389	40115688	300	*	intron	Il1r2	peak786	FALSE	FALSE	TRUE
787	chr1	40121834	40122751	918	*	intron	Il1r2	peak787	FALSE	FALSE	TRUE
788	chr1	40187143	40187308	166	*	intergenic	Il1r1	peak788	FALSE	TRUE	FALSE
789	chr1	40224742	40225241	500	*	promoter	Il1r1	peak789	TRUE	FALSE	FALSE
790	chr1	40230288	40230988	701	*	intron	Il1r1	peak790	TRUE	TRUE	TRUE
791	chr1	40236318	40236705	388	*	promoter	Il1r1	peak791	FALSE	TRUE	FALSE
792	chr1	40240383	40241095	713	*	exon	Il1r1	peak792	FALSE	TRUE	FALSE
793	chr1	40265959	40266234	276	*	promoter	Il1r1	peak793	TRUE	TRUE	FALSE
794	chr1	40294307	40295762	1456	*	exon	Il1r1	peak794	FALSE	FALSE	TRUE
795	chr1	40306196	40306468	273	*	intron	Il1r1	peak795	FALSE	TRUE	TRUE
796	chr1	40315560	40315808	249	*	exon	Il1r1	peak796	FALSE	TRUE	FALSE
797	chr1	40330536	40330751	216	*	intron	Il1rl2	peak797	FALSE	FALSE	TRUE
798	chr1	40353041	40353344	304	*	promoter	Il1rl2	peak798	FALSE	FALSE	TRUE
799	chr1	40354461	40355013	553	*	promoter	Il1rl2	peak799	FALSE	TRUE	FALSE
800	chr1	40355361	40356544	1184	*	promoter	Il1rl2	peak800	FALSE	TRUE	FALSE
801	chr1	40378849	40379062	214	*	intergenic	Il1rl2	peak801	TRUE	TRUE	FALSE
802	chr1	40380158	40380430	273	*	intergenic	Il1rl2	peak802	FALSE	TRUE	FALSE
803	chr1	40381235	40381730	496	*	intergenic	Il1rl2	peak803	FALSE	FALSE	TRUE
804	chr1	40392507	40393027	521	*	intergenic	Il1rl2	peak804	FALSE	TRUE	FALSE
805	chr1	40404475	40405152	678	*	intergenic	Il1rl1	peak805	TRUE	TRUE	FALSE
806	chr1	40409951	40410477	527	*	intergenic	Il1rl1	peak806	TRUE	TRUE	TRUE
807	chr1	40412318	40412722	405	*	intergenic	Il1rl1	peak807	FALSE	TRUE	FALSE
808	chr1	40413105	40413391	287	*	intergenic	Il1rl1	peak808	TRUE	FALSE	FALSE
809	chr1	40415510	40415906	397	*	intergenic	Il1rl1	peak809	TRUE	FALSE	TRUE
810	chr1	40444641	40445044	404	*	intron	Il1rl1	peak810	TRUE	TRUE	FALSE
811	chr1	40465503	40466025	523	*	promoter	Il18r1	peak811	FALSE	TRUE	FALSE
812	chr1	40475662	40476131	470	*	intron	Il18r1	peak812	FALSE	FALSE	TRUE
813	chr1	40479365	40480521	1157	*	intron	Il18r1	peak813	TRUE	TRUE	TRUE
814	chr1	40501609	40502417	809	*	intergenic	Il18r1	peak814	TRUE	TRUE	FALSE
815	chr1	40515002	40515601	600	*	promoter	Il18rap	peak815	TRUE	FALSE	FALSE
816	chr1	40524054	40524643	590	*	exon	Il18rap	peak816	TRUE	FALSE	FALSE
817	chr1	40529994	40530255	262	*	intron	Il18rap	peak817	FALSE	FALSE	TRUE
818	chr1	40540869	40541246	378	*	promoter	Il18rap	peak818	TRUE	TRUE	FALSE
819	chr1	40544749	40544954	206	*	intron	Il18rap	peak819	TRUE	FALSE	TRUE
820	chr1	40568684	40568872	189	*	intergenic	RP23-346B12.3	peak820	FALSE	TRUE	TRUE
821	chr1	40569547	40569807	261	*	intergenic	RP23-346B12.3	peak821	FALSE	TRUE	FALSE
822	chr1	40579854	40580175	322	*	promoter	RP23-346B12.3	peak822	TRUE	TRUE	TRUE
823	chr1	40596327	40596472	146	*	intron	Slc9a4	peak823	FALSE	FALSE	TRUE
824	chr1	40600346	40600958	613	*	promoter	Slc9a4	peak824	TRUE	TRUE	TRUE
825	chr1	40619194	40619369	176	*	intron	Slc9a4	peak825	FALSE	FALSE	TRUE
826	chr1	40658047	40658403	357	*	intergenic	Slc9a2	peak826	FALSE	TRUE	FALSE
827	chr1	40658960	40659359	400	*	intergenic	Slc9a2	peak827	FALSE	FALSE	TRUE
828	chr1	40680468	40682529	2062	*	promoter	Slc9a2	peak828	TRUE	FALSE	FALSE
829	chr1	40687644	40688175	532	*	intron	Slc9a2	peak829	FALSE	TRUE	FALSE
830	chr1	40705045	40705515	471	*	intron	Slc9a2	peak830	FALSE	TRUE	FALSE
831	chr1	40746065	40746805	741	*	intron	Slc9a2	peak831	TRUE	TRUE	TRUE
832	chr1	40797280	40797732	453	*	intergenic	Mfsd9	peak832	TRUE	FALSE	FALSE
833	chr1	40802721	40803160	440	*	intergenic	Tmem182	peak833	TRUE	TRUE	FALSE
834	chr1	40844637	40845074	438	*	intron	Tmem182	peak834	TRUE	TRUE	FALSE
835	chr1	40847641	40847871	231	*	intron	Tmem182	peak835	TRUE	TRUE	FALSE
836	chr1	40867806	40868147	342	*	intergenic	RP23-247G20.1	peak836	FALSE	TRUE	FALSE
837	chr1	40885077	40885212	136	*	intergenic	RP23-247G20.1	peak837	FALSE	FALSE	TRUE
838	chr1	41059579	41059889	311	*	intergenic	NA	peak838	TRUE	FALSE	FALSE
839	chr1	41105545	41106222	678	*	intergenic	NA	peak839	TRUE	FALSE	FALSE
840	chr1	41356629	41356841	213	*	intergenic	NA	peak840	FALSE	TRUE	FALSE
841	chr1	41597743	41597960	218	*	intergenic	NA	peak841	TRUE	FALSE	FALSE
842	chr1	41808836	41809079	244	*	intron	RP23-176M9.1	peak842	FALSE	TRUE	FALSE
843	chr1	42582587	42582828	242	*	intergenic	Pantr1	peak843	FALSE	FALSE	TRUE
844	chr1	42710337	42710535	199	*	intron	RP23-114H2.1	peak844	FALSE	TRUE	FALSE
845	chr1	42850731	42852245	1515	*	promoter	Mrps9	peak845	TRUE	FALSE	FALSE
846	chr1	42854203	42854390	188	*	intron	Mrps9	peak846	FALSE	FALSE	TRUE
847	chr1	42915014	42915461	448	*	intergenic	Mrps9	peak847	TRUE	TRUE	TRUE
848	chr1	42916791	42917050	260	*	intergenic	Mrps9	peak848	TRUE	FALSE	TRUE
849	chr1	43065976	43066193	218	*	intron	Tgfbrap1	peak849	TRUE	TRUE	TRUE
850	chr1	43110549	43110996	448	*	intron	AC161207.1	peak850	TRUE	TRUE	TRUE
851	chr1	43112864	43113298	435	*	exon	AC161207.1	peak851	TRUE	TRUE	FALSE
852	chr1	43138391	43138732	342	*	intron	Fhl2	peak852	FALSE	FALSE	TRUE
853	chr1	43139532	43140328	797	*	intron	Fhl2	peak853	TRUE	FALSE	FALSE
854	chr1	43224113	43224588	476	*	intergenic	RP23-305F24.3	peak854	TRUE	TRUE	TRUE
855	chr1	43225676	43226008	333	*	intergenic	RP23-305F24.3	peak855	FALSE	TRUE	FALSE
856	chr1	43241187	43241588	402	*	intergenic	RP23-305F24.3	peak856	FALSE	TRUE	FALSE
857	chr1	43254067	43254595	529	*	intron	RP23-305F24.3	peak857	FALSE	FALSE	TRUE
858	chr1	43287028	43287278	251	*	intron	RP23-305F24.3	peak858	FALSE	FALSE	TRUE
859	chr1	43293017	43293324	308	*	intron	RP23-305F24.3	peak859	FALSE	FALSE	TRUE
860	chr1	43302272	43303237	966	*	promoter	RP23-305F24.3	peak860	FALSE	FALSE	TRUE
861	chr1	43304107	43304476	370	*	promoter	RP23-305F24.3	peak861	FALSE	FALSE	TRUE
862	chr1	43321924	43322592	669	*	intergenic	RP23-305F24.3	peak862	FALSE	TRUE	TRUE
863	chr1	43327139	43328102	964	*	intergenic	RP23-305F24.3	peak863	TRUE	TRUE	TRUE
864	chr1	43337281	43337798	518	*	intergenic	RP23-305F24.3	peak864	FALSE	TRUE	FALSE
865	chr1	43337954	43338204	251	*	intergenic	RP23-305F24.3	peak865	FALSE	FALSE	TRUE
866	chr1	43350778	43351032	255	*	intergenic	RP23-305F24.3	peak866	FALSE	FALSE	TRUE
867	chr1	43360493	43360658	166	*	intergenic	RP23-389C9.4	peak867	FALSE	TRUE	FALSE
868	chr1	43361262	43362053	792	*	intergenic	RP23-389C9.4	peak868	TRUE	FALSE	FALSE
869	chr1	43369424	43369628	205	*	intergenic	RP23-389C9.4	peak869	FALSE	TRUE	TRUE
870	chr1	43374524	43375486	963	*	intergenic	RP23-389C9.4	peak870	FALSE	TRUE	FALSE
871	chr1	43375902	43376257	356	*	intergenic	RP23-389C9.4	peak871	TRUE	TRUE	TRUE
872	chr1	43376306	43376838	533	*	intergenic	RP23-389C9.4	peak872	TRUE	FALSE	TRUE
873	chr1	43388836	43390084	1249	*	intergenic	RP23-389C9.4	peak873	FALSE	FALSE	TRUE
874	chr1	43390184	43390449	266	*	intergenic	RP23-389C9.4	peak874	FALSE	TRUE	FALSE
875	chr1	43442425	43442666	242	*	promoter	Nck2	peak875	TRUE	TRUE	FALSE
876	chr1	43450830	43451184	355	*	intron	Nck2	peak876	FALSE	TRUE	TRUE
877	chr1	43461518	43462098	581	*	exon	Nck2	peak877	TRUE	TRUE	TRUE
878	chr1	43462726	43463056	331	*	intron	Nck2	peak878	TRUE	FALSE	TRUE
879	chr1	43465044	43465291	248	*	intron	Nck2	peak879	TRUE	TRUE	FALSE
880	chr1	43465967	43466248	282	*	intron	Nck2	peak880	TRUE	TRUE	FALSE
881	chr1	43468443	43468733	291	*	intron	Nck2	peak881	FALSE	TRUE	FALSE
882	chr1	43471249	43471796	548	*	intron	Nck2	peak882	TRUE	TRUE	TRUE
883	chr1	43473935	43475181	1247	*	intron	Nck2	peak883	TRUE	FALSE	FALSE
884	chr1	43500060	43500875	816	*	intron	Nck2	peak884	TRUE	TRUE	TRUE
885	chr1	43502017	43502371	355	*	intron	Nck2	peak885	FALSE	TRUE	FALSE
886	chr1	43507616	43508180	565	*	intron	Nck2	peak886	TRUE	FALSE	FALSE
887	chr1	43520321	43520613	293	*	intron	Nck2	peak887	FALSE	FALSE	TRUE
888	chr1	43520668	43521405	738	*	intron	Nck2	peak888	TRUE	FALSE	TRUE
889	chr1	43535599	43536032	434	*	intron	Nck2	peak889	TRUE	TRUE	FALSE
890	chr1	43542362	43543018	657	*	intron	Nck2	peak890	FALSE	TRUE	FALSE
891	chr1	43546304	43546534	231	*	intron	Nck2	peak891	FALSE	TRUE	FALSE
892	chr1	43549416	43549891	476	*	intron	Nck2	peak892	TRUE	FALSE	FALSE
893	chr1	43562411	43562769	359	*	intron	Nck2	peak893	TRUE	TRUE	FALSE
894	chr1	43589116	43589297	182	*	intergenic	Nck2	peak894	TRUE	FALSE	FALSE
895	chr1	43635812	43636053	242	*	intergenic	NA	peak895	FALSE	TRUE	FALSE
896	chr1	43692715	43693106	392	*	intergenic	AC159092.1	peak896	TRUE	FALSE	TRUE
897	chr1	43693202	43693639	438	*	intergenic	AC159092.1	peak897	FALSE	TRUE	TRUE
898	chr1	43733407	43734007	601	*	intron	AC159092.1	peak898	FALSE	TRUE	FALSE
899	chr1	43735366	43736026	661	*	intron	AC159092.1	peak899	FALSE	FALSE	TRUE
900	chr1	43756034	43756300	267	*	intron	Uxs1	peak900	FALSE	FALSE	TRUE
901	chr1	43757536	43758484	949	*	intron	Uxs1	peak901	FALSE	FALSE	TRUE
902	chr1	43758710	43759026	317	*	intron	Uxs1	peak902	FALSE	FALSE	TRUE
903	chr1	43760165	43760391	227	*	intron	Uxs1	peak903	TRUE	TRUE	FALSE
904	chr1	43766354	43766648	295	*	intron	Uxs1	peak904	FALSE	TRUE	FALSE
905	chr1	43804220	43804835	616	*	intron	Uxs1	peak905	TRUE	TRUE	FALSE
906	chr1	43805427	43805886	460	*	exon	Uxs1	peak906	FALSE	FALSE	TRUE
907	chr1	43810720	43812227	1508	*	intron	Uxs1	peak907	FALSE	TRUE	FALSE
908	chr1	43826811	43828328	1518	*	promoter	Uxs1	peak908	FALSE	TRUE	FALSE
909	chr1	43828382	43828700	319	*	promoter	Uxs1	peak909	FALSE	TRUE	FALSE
910	chr1	43842201	43842526	326	*	intergenic	Uxs1	peak910	TRUE	TRUE	TRUE
911	chr1	43843300	43844327	1028	*	intergenic	Uxs1	peak911	TRUE	FALSE	TRUE
912	chr1	43880550	43880708	159	*	intergenic	RP24-316C22.1	peak912	FALSE	FALSE	TRUE
913	chr1	43898930	43899427	498	*	promoter	RP24-316C22.2	peak913	TRUE	TRUE	FALSE
914	chr1	43902871	43903389	519	*	promoter	Gm26352	peak914	TRUE	TRUE	TRUE
915	chr1	43911964	43912923	960	*	intergenic	Gm24180	peak915	FALSE	FALSE	TRUE
916	chr1	43914293	43914943	651	*	intergenic	Gm24180	peak916	FALSE	TRUE	TRUE
917	chr1	43916877	43917167	291	*	promoter	Gm24180	peak917	TRUE	TRUE	TRUE
918	chr1	43933156	43934662	1507	*	promoter	Tpp2	peak918	FALSE	FALSE	TRUE
919	chr1	43939437	43939579	143	*	intron	Tpp2	peak919	FALSE	TRUE	FALSE
920	chr1	43983969	43984160	192	*	promoter	Tpp2	peak920	FALSE	FALSE	TRUE
921	chr1	44041800	44042803	1004	*	intergenic	Gm8251	peak921	TRUE	TRUE	FALSE
922	chr1	44044769	44045058	290	*	intergenic	Gm8251	peak922	FALSE	FALSE	TRUE
923	chr1	44047488	44048161	674	*	intergenic	Gm8251	peak923	FALSE	FALSE	TRUE
924	chr1	44064688	44065021	334	*	intergenic	Gm8251	peak924	TRUE	TRUE	TRUE
925	chr1	44101477	44102832	1356	*	promoter	Tex30	peak925	TRUE	FALSE	FALSE
926	chr1	44118216	44120271	2056	*	promoter	Kdelc1	peak926	TRUE	FALSE	FALSE
927	chr1	44125614	44125926	313	*	intron	Bivm	peak927	TRUE	TRUE	TRUE
928	chr1	44155289	44155712	424	*	promoter	Ercc5	peak928	TRUE	TRUE	FALSE
929	chr1	44158180	44158678	499	*	promoter	Ercc5	peak929	TRUE	TRUE	FALSE
930	chr1	44161851	44162798	948	*	exon	Ercc5	peak930	TRUE	TRUE	TRUE
931	chr1	44173201	44173560	360	*	exon	Ercc5	peak931	FALSE	TRUE	FALSE
932	chr1	44174016	44174231	216	*	exon	Ercc5	peak932	FALSE	FALSE	TRUE
933	chr1	44198185	44199174	990	*	intergenic	Mettl21e	peak933	FALSE	FALSE	TRUE
934	chr1	44346363	44346638	276	*	intergenic	RP23-210C21.1	peak934	FALSE	FALSE	TRUE
935	chr1	44404012	44404219	208	*	intergenic	RP23-210C21.2	peak935	TRUE	FALSE	FALSE
936	chr1	44784878	44785234	357	*	intron	Gulp1	peak936	TRUE	FALSE	FALSE
937	chr1	44909606	44911139	1534	*	intergenic	RP23-231B19.3	peak937	FALSE	TRUE	FALSE
938	chr1	44958329	44958609	281	*	intergenic	RP23-231B19.3	peak938	TRUE	FALSE	FALSE
939	chr1	44977336	44978097	762	*	intergenic	NA	peak939	TRUE	FALSE	FALSE
940	chr1	45021248	45021454	207	*	intergenic	NA	peak940	FALSE	FALSE	TRUE
941	chr1	45027984	45028549	566	*	intergenic	NA	peak941	FALSE	FALSE	TRUE
942	chr1	45049781	45049945	165	*	intergenic	NA	peak942	FALSE	FALSE	TRUE
943	chr1	45110907	45111571	665	*	intergenic	NA	peak943	FALSE	FALSE	TRUE
944	chr1	45111850	45112179	330	*	intergenic	NA	peak944	FALSE	FALSE	TRUE
945	chr1	45126544	45126707	164	*	intergenic	NA	peak945	FALSE	FALSE	TRUE
946	chr1	45134240	45134879	640	*	intergenic	RP23-274N9.1	peak946	FALSE	FALSE	TRUE
947	chr1	45431981	45432564	584	*	intron	Col5a2	peak947	TRUE	TRUE	TRUE
948	chr1	45783186	45783593	408	*	intergenic	Gm23984	peak948	FALSE	TRUE	FALSE
949	chr1	45816928	45817311	384	*	exon	Wdr75	peak949	TRUE	TRUE	TRUE
950	chr1	45825230	45825599	370	*	intergenic	Wdr75	peak950	TRUE	TRUE	TRUE
951	chr1	45826247	45826603	357	*	intergenic	Wdr75	peak951	TRUE	FALSE	FALSE
952	chr1	45826754	45827488	735	*	intergenic	Wdr75	peak952	TRUE	TRUE	TRUE
953	chr1	45858038	45858456	419	*	promoter	AC121575.1	peak953	TRUE	FALSE	FALSE
954	chr1	45865678	45866172	495	*	intergenic	AC121575.1	peak954	TRUE	TRUE	TRUE
955	chr1	46077871	46078315	445	*	intron	Dnah7b	peak955	FALSE	TRUE	FALSE
956	chr1	46335659	46336150	492	*	intron	Dnah7b	peak956	FALSE	TRUE	FALSE
957	chr1	46374707	46375193	487	*	promoter	n-R5s211	peak957	TRUE	FALSE	FALSE
958	chr1	46425139	46426089	951	*	promoter	Dnah7c	peak958	FALSE	FALSE	TRUE
959	chr1	46769389	46769748	360	*	intron	Dnah7c	peak959	TRUE	TRUE	TRUE
960	chr1	46822166	46822899	734	*	intron	Slc39a10	peak960	TRUE	FALSE	FALSE
961	chr1	46828316	46828488	173	*	intron	Slc39a10	peak961	FALSE	FALSE	TRUE
962	chr1	46831682	46832417	736	*	intron	Slc39a10	peak962	FALSE	TRUE	FALSE
963	chr1	46841672	46841887	216	*	intron	Slc39a10	peak963	FALSE	TRUE	TRUE
964	chr1	46843407	46843764	358	*	intron	Slc39a10	peak964	FALSE	FALSE	TRUE
965	chr1	46849882	46850142	261	*	promoter	Slc39a10	peak965	TRUE	TRUE	TRUE
966	chr1	46852361	46854608	2248	*	promoter	Slc39a10	peak966	FALSE	TRUE	FALSE
967	chr1	46859824	46860403	580	*	intron	Slc39a10	peak967	FALSE	TRUE	FALSE
968	chr1	46864129	46864570	442	*	intron	Slc39a10	peak968	FALSE	TRUE	FALSE
969	chr1	46873470	46874362	893	*	intron	Slc39a10	peak969	TRUE	TRUE	FALSE
970	chr1	46892323	46892499	177	*	promoter	Slc39a10	peak970	FALSE	FALSE	TRUE
971	chr1	46901389	46901977	589	*	intergenic	RP23-461J11.1	peak971	FALSE	TRUE	FALSE
972	chr1	46905677	46906495	819	*	intergenic	RP23-461J11.1	peak972	TRUE	TRUE	TRUE
973	chr1	46908485	46908870	386	*	intergenic	RP23-461J11.1	peak973	FALSE	TRUE	FALSE
974	chr1	46921511	46922048	538	*	intergenic	RP23-461J11.1	peak974	TRUE	FALSE	FALSE
975	chr1	46928145	46928405	261	*	intergenic	RP23-461J11.1	peak975	FALSE	TRUE	FALSE
976	chr1	46967394	46967487	94	*	intergenic	NA	peak976	FALSE	FALSE	TRUE
977	chr1	46967652	46968054	403	*	intergenic	NA	peak977	TRUE	FALSE	TRUE
978	chr1	46970419	46970804	386	*	intergenic	NA	peak978	FALSE	TRUE	FALSE
979	chr1	47119621	47120285	665	*	intergenic	WI1-2263N2.1	peak979	FALSE	FALSE	TRUE
980	chr1	47407855	47408704	850	*	intergenic	RP23-240G10.1	peak980	FALSE	TRUE	FALSE
981	chr1	47907590	47908160	571	*	intergenic	RP24-275N11.1	peak981	FALSE	TRUE	TRUE
982	chr1	48483422	48483609	188	*	intergenic	Gm23240	peak982	FALSE	TRUE	FALSE
983	chr1	48527396	48528076	681	*	promoter	RP24-267A19.1	peak983	TRUE	FALSE	FALSE
984	chr1	48809120	48809611	492	*	intergenic	RP23-263K13.2	peak984	FALSE	TRUE	FALSE
985	chr1	48832793	48833385	593	*	intergenic	RP23-263K13.2	peak985	TRUE	FALSE	FALSE
986	chr1	49040751	49041860	1110	*	intergenic	NA	peak986	FALSE	TRUE	FALSE
987	chr1	49741144	49741969	826	*	intergenic	NA	peak987	TRUE	FALSE	FALSE
988	chr1	49742736	49743145	410	*	intergenic	NA	peak988	FALSE	TRUE	FALSE
989	chr1	49958642	49959205	564	*	intergenic	NA	peak989	FALSE	FALSE	TRUE
990	chr1	50052862	50053232	371	*	intergenic	RP23-249J23.1	peak990	FALSE	TRUE	FALSE
991	chr1	50572021	50572655	635	*	intergenic	Gm25843	peak991	FALSE	TRUE	TRUE
992	chr1	50962383	50962893	511	*	intron	Tmeff2	peak992	TRUE	TRUE	FALSE
993	chr1	51448743	51449204	462	*	intergenic	RP24-267E6.2	peak993	FALSE	TRUE	TRUE
994	chr1	51458843	51459606	764	*	promoter	RP24-267E6.2	peak994	FALSE	TRUE	TRUE
995	chr1	51462058	51462676	619	*	intergenic	RP24-267E6.2	peak995	FALSE	FALSE	TRUE
996	chr1	51466369	51467174	806	*	exon	Nabp1	peak996	FALSE	FALSE	TRUE
997	chr1	51467945	51468631	687	*	exon	Nabp1	peak997	TRUE	FALSE	FALSE
998	chr1	51476444	51476717	274	*	promoter	Nabp1	peak998	TRUE	TRUE	TRUE
999	chr1	51480492	51480878	387	*	intergenic	Nabp1	peak999	TRUE	TRUE	TRUE
1000	chr1	51488855	51489172	318	*	intergenic	Nabp1	peak1000	TRUE	TRUE	FALSE
1001	chr1	51493546	51494580	1035	*	intergenic	RP23-273G4.1	peak1001	TRUE	TRUE	TRUE
1002	chr1	51498918	51499455	538	*	intergenic	RP23-273G4.1	peak1002	FALSE	TRUE	FALSE
1003	chr1	51500104	51500572	469	*	intergenic	RP23-273G4.1	peak1003	TRUE	TRUE	TRUE
1004	chr1	51501272	51501609	338	*	intergenic	RP23-273G4.1	peak1004	TRUE	TRUE	FALSE
1005	chr1	51517667	51518073	407	*	intron	RP23-273G4.1	peak1005	TRUE	FALSE	FALSE
1006	chr1	51520188	51520967	780	*	intron	RP23-273G4.1	peak1006	FALSE	FALSE	TRUE
1007	chr1	51525649	51526093	445	*	intron	RP23-273G4.1	peak1007	TRUE	FALSE	FALSE
1008	chr1	51529612	51530758	1147	*	promoter	RP23-273G4.1	peak1008	TRUE	TRUE	TRUE
1009	chr1	51536252	51536833	582	*	intron	RP23-273G4.1	peak1009	TRUE	TRUE	TRUE
1010	chr1	51539122	51539478	357	*	intron	RP23-273G4.1	peak1010	FALSE	TRUE	FALSE
1011	chr1	51539669	51540298	630	*	intron	RP23-273G4.1	peak1011	TRUE	TRUE	TRUE
1012	chr1	51547408	51547601	194	*	intron	RP23-273G4.1	peak1012	FALSE	FALSE	TRUE
1013	chr1	51569600	51569969	370	*	intron	RP23-273G4.1	peak1013	FALSE	TRUE	FALSE
1014	chr1	51577602	51578434	833	*	intron	RP23-273G4.1	peak1014	FALSE	TRUE	FALSE
1015	chr1	51584675	51585595	921	*	intron	RP23-273G4.1	peak1015	FALSE	TRUE	FALSE
1016	chr1	51594755	51595091	337	*	promoter	RP23-273G4.1	peak1016	TRUE	FALSE	FALSE
1017	chr1	51600383	51600714	332	*	intergenic	RP23-273G4.1	peak1017	TRUE	FALSE	TRUE
1018	chr1	51614784	51615405	622	*	intergenic	RP23-273G4.1	peak1018	TRUE	TRUE	TRUE
1019	chr1	51615455	51615821	367	*	intergenic	RP23-273G4.1	peak1019	TRUE	TRUE	TRUE
1020	chr1	51644384	51644694	311	*	intergenic	RP23-273G4.1	peak1020	TRUE	TRUE	FALSE
1021	chr1	51660078	51660300	223	*	intergenic	RP23-139L20.1	peak1021	FALSE	TRUE	FALSE
1022	chr1	51767626	51767854	229	*	promoter	Myo1b	peak1022	FALSE	FALSE	TRUE
1023	chr1	51805001	51805726	726	*	intron	Myo1b	peak1023	TRUE	TRUE	TRUE
1024	chr1	51844201	51844560	360	*	intron	Myo1b	peak1024	FALSE	TRUE	FALSE
1025	chr1	51849533	51849951	419	*	promoter	Myo1b	peak1025	FALSE	TRUE	FALSE
1026	chr1	51875483	51876584	1102	*	intron	Myo1b	peak1026	FALSE	TRUE	FALSE
1027	chr1	51882728	51882993	266	*	intron	Myo1b	peak1027	TRUE	TRUE	FALSE
1028	chr1	51885612	51885918	307	*	intron	Myo1b	peak1028	FALSE	TRUE	FALSE
1029	chr1	51889547	51889773	227	*	intron	Myo1b	peak1029	FALSE	TRUE	FALSE
1030	chr1	51895694	51895846	153	*	promoter	Myo1b	peak1030	FALSE	TRUE	FALSE
1031	chr1	51917869	51918134	266	*	promoter	Myo1b	peak1031	TRUE	FALSE	FALSE
1032	chr1	51919535	51919762	228	*	intergenic	Myo1b	peak1032	TRUE	TRUE	TRUE
1033	chr1	51938314	51938750	437	*	promoter	RP23-348P7.3	peak1033	TRUE	TRUE	TRUE
1034	chr1	51944846	51945120	275	*	intergenic	RP23-348P7.2	peak1034	TRUE	FALSE	TRUE
1035	chr1	51955133	51955474	342	*	intergenic	RP23-348P7.2	peak1035	FALSE	TRUE	TRUE
1036	chr1	51998385	51998864	480	*	intron	Stat4	peak1036	FALSE	FALSE	TRUE
1037	chr1	52004194	52004655	462	*	intron	Stat4	peak1037	TRUE	TRUE	TRUE
1038	chr1	52011283	52011534	252	*	intron	Stat4	peak1038	TRUE	TRUE	FALSE
1039	chr1	52012345	52012587	243	*	intron	Stat4	peak1039	TRUE	TRUE	FALSE
1040	chr1	52019550	52020206	657	*	intron	Stat4	peak1040	TRUE	TRUE	FALSE
1041	chr1	52022015	52022883	869	*	intron	Stat4	peak1041	TRUE	TRUE	FALSE
1042	chr1	52047479	52047793	315	*	intron	Stat4	peak1042	FALSE	TRUE	FALSE
1043	chr1	52049777	52050347	571	*	intron	Stat4	peak1043	TRUE	TRUE	TRUE
1044	chr1	52052741	52053264	524	*	intron	Stat4	peak1044	FALSE	FALSE	TRUE
1045	chr1	52055817	52056448	632	*	intron	Stat4	peak1045	FALSE	TRUE	FALSE
1046	chr1	52057923	52058735	813	*	intron	Stat4	peak1046	FALSE	TRUE	FALSE
1047	chr1	52077655	52078139	485	*	promoter	Stat4	peak1047	FALSE	FALSE	TRUE
1048	chr1	52083245	52083515	271	*	intron	Stat4	peak1048	FALSE	FALSE	TRUE
1049	chr1	52086246	52086674	429	*	intron	Stat4	peak1049	FALSE	TRUE	FALSE
1050	chr1	52100468	52100904	437	*	intron	Stat4	peak1050	FALSE	TRUE	TRUE
1051	chr1	52118994	52120672	1679	*	promoter	RP24-194N4.4	peak1051	TRUE	TRUE	TRUE
1052	chr1	52129810	52130228	419	*	intron	RP24-194N4.4	peak1052	TRUE	TRUE	TRUE
1053	chr1	52133036	52133794	759	*	promoter	RP24-194N4.4	peak1053	TRUE	TRUE	TRUE
1054	chr1	52141343	52141884	542	*	intron	RP24-194N4.4	peak1054	FALSE	FALSE	TRUE
1055	chr1	52144795	52145194	400	*	exon	RP24-194N4.4	peak1055	FALSE	TRUE	TRUE
1056	chr1	52166631	52167030	400	*	promoter	Gls	peak1056	FALSE	FALSE	TRUE
1057	chr1	52169994	52171211	1218	*	promoter	Gls	peak1057	FALSE	TRUE	FALSE
1058	chr1	52226508	52226747	240	*	intron	Gls	peak1058	TRUE	TRUE	FALSE
1059	chr1	52267717	52267861	145	*	intergenic	RP23-176K16.1	peak1059	TRUE	FALSE	FALSE
1060	chr1	52281915	52282288	374	*	intergenic	RP23-176K16.1	peak1060	FALSE	TRUE	FALSE
1061	chr1	52288381	52288807	427	*	promoter	RP23-176K16.1	peak1061	FALSE	TRUE	FALSE
1062	chr1	52294528	52294807	280	*	intergenic	RP23-176K16.1	peak1062	TRUE	TRUE	FALSE
1063	chr1	52298204	52298929	726	*	intergenic	RP23-176K16.1	peak1063	TRUE	TRUE	TRUE
1064	chr1	52302657	52302867	211	*	intergenic	RP23-176K16.1	peak1064	TRUE	TRUE	TRUE
1065	chr1	52307024	52307363	340	*	intergenic	RP23-176K16.1	peak1065	TRUE	TRUE	FALSE
1066	chr1	52331100	52331888	789	*	intergenic	RP23-176K16.1	peak1066	TRUE	FALSE	FALSE
1067	chr1	52341932	52343105	1174	*	intergenic	NA	peak1067	FALSE	TRUE	FALSE
1068	chr1	52350250	52350483	234	*	intergenic	NA	peak1068	FALSE	FALSE	TRUE
1069	chr1	52366035	52366844	810	*	intergenic	NA	peak1069	TRUE	FALSE	TRUE
1070	chr1	52373422	52373652	231	*	intergenic	NA	peak1070	FALSE	FALSE	TRUE
1071	chr1	52388943	52389277	335	*	intergenic	NA	peak1071	FALSE	TRUE	FALSE
1072	chr1	52397533	52397898	366	*	intergenic	Gm23460	peak1072	TRUE	FALSE	TRUE
1073	chr1	52435346	52435655	310	*	intergenic	Gm23460	peak1073	FALSE	FALSE	TRUE
1074	chr1	52470815	52471661	847	*	intron	Nab1	peak1074	TRUE	TRUE	TRUE
1075	chr1	52513730	52514714	985	*	intergenic	Rps27a-ps1	peak1075	TRUE	TRUE	TRUE
1076	chr1	52515304	52515507	204	*	intergenic	Rps27a-ps1	peak1076	TRUE	FALSE	FALSE
1077	chr1	52521163	52521877	715	*	promoter	Rps27a-ps1	peak1077	FALSE	FALSE	TRUE
1078	chr1	52537513	52539034	1522	*	intron	RP24-388H6.2	peak1078	TRUE	TRUE	FALSE
1079	chr1	52566566	52566788	223	*	intron	RP24-388H6.2	peak1079	FALSE	TRUE	FALSE
1080	chr1	52578004	52579012	1009	*	promoter	RP24-388H6.2	peak1080	TRUE	FALSE	FALSE
1081	chr1	52594973	52595236	264	*	intergenic	RP24-388H6.4	peak1081	FALSE	TRUE	FALSE
1082	chr1	52597861	52598128	268	*	intergenic	RP24-388H6.4	peak1082	TRUE	TRUE	TRUE
1083	chr1	52601385	52601984	600	*	intergenic	RP24-388H6.4	peak1083	TRUE	TRUE	TRUE
1084	chr1	52602283	52602528	246	*	intergenic	RP24-388H6.4	peak1084	FALSE	FALSE	TRUE
1085	chr1	52630436	52631516	1081	*	promoter	Tmem194b	peak1085	TRUE	TRUE	TRUE
1086	chr1	52635324	52635614	291	*	intron	Tmem194b	peak1086	FALSE	TRUE	TRUE
1087	chr1	52639089	52639384	296	*	intron	Tmem194b	peak1087	FALSE	TRUE	FALSE
1088	chr1	52640746	52641054	309	*	promoter	Tmem194b	peak1088	FALSE	FALSE	TRUE
1089	chr1	52641107	52641191	85	*	promoter	Tmem194b	peak1089	FALSE	FALSE	TRUE
1090	chr1	52648157	52648688	532	*	intron	Tmem194b	peak1090	TRUE	TRUE	FALSE
1091	chr1	52700737	52700977	241	*	intron	Mfsd6	peak1091	FALSE	FALSE	TRUE
1092	chr1	52702857	52703618	762	*	promoter	Mfsd6	peak1092	FALSE	FALSE	TRUE
1093	chr1	52722276	52723092	817	*	intron	Mfsd6	peak1093	FALSE	TRUE	FALSE
1094	chr1	52724326	52724630	305	*	intron	Mfsd6	peak1094	FALSE	FALSE	TRUE
1095	chr1	52734134	52734645	512	*	intergenic	Mfsd6	peak1095	TRUE	TRUE	FALSE
1096	chr1	52748183	52748780	598	*	intergenic	RP24-330E8.1	peak1096	TRUE	TRUE	TRUE
1097	chr1	52799450	52800100	651	*	promoter	Inpp1	peak1097	TRUE	TRUE	FALSE
1098	chr1	52800278	52800893	616	*	promoter	Inpp1	peak1098	TRUE	TRUE	TRUE
1099	chr1	52801608	52802192	585	*	promoter	Inpp1	peak1099	TRUE	TRUE	TRUE
1100	chr1	52802436	52802868	433	*	intron	Inpp1	peak1100	FALSE	FALSE	TRUE
1101	chr1	52810286	52810668	383	*	intron	Inpp1	peak1101	FALSE	TRUE	FALSE
1102	chr1	52815664	52815970	307	*	promoter	Inpp1	peak1102	FALSE	FALSE	TRUE
1103	chr1	52844187	52846069	1883	*	promoter	Hibch	peak1103	TRUE	FALSE	FALSE
1104	chr1	52847669	52847926	258	*	exon	Hibch	peak1104	FALSE	FALSE	TRUE
1105	chr1	52854042	52854452	411	*	intron	Hibch	peak1105	TRUE	TRUE	TRUE
1106	chr1	52857987	52858906	920	*	intron	Hibch	peak1106	FALSE	FALSE	TRUE
1107	chr1	52864350	52864513	164	*	promoter	Hibch	peak1107	FALSE	TRUE	FALSE
1108	chr1	52864683	52864907	225	*	promoter	Hibch	peak1108	FALSE	FALSE	TRUE
1109	chr1	52911976	52912262	287	*	intron	Hibch	peak1109	FALSE	FALSE	TRUE
1110	chr1	52951013	52951784	772	*	promoter	AC129337.1	peak1110	TRUE	TRUE	FALSE
1111	chr1	52955138	52955422	285	*	promoter	AC129337.1	peak1111	FALSE	TRUE	FALSE
1112	chr1	52959960	52960736	777	*	intron	AC129337.1	peak1112	TRUE	FALSE	FALSE
1113	chr1	52963198	52963673	476	*	promoter	AC129337.1	peak1113	TRUE	TRUE	TRUE
1114	chr1	53040762	53041394	633	*	intergenic	Mstn	peak1114	TRUE	FALSE	TRUE
1115	chr1	53066836	53067245	410	*	exon	Mstn	peak1115	FALSE	FALSE	TRUE
1116	chr1	53072675	53072908	234	*	intergenic	Mstn	peak1116	FALSE	FALSE	TRUE
1117	chr1	53182757	53183029	273	*	intron	RP24-481M4.2	peak1117	FALSE	FALSE	TRUE
1118	chr1	53289388	53289890	503	*	intron	Pms1	peak1118	TRUE	FALSE	FALSE
1119	chr1	53312994	53314208	1215	*	promoter	RP24-93I18.2	peak1119	TRUE	TRUE	TRUE
1120	chr1	53352211	53353110	900	*	promoter	RP24-93I18.4	peak1120	TRUE	TRUE	TRUE
1121	chr1	53383162	53383429	268	*	intergenic	RP24-93I18.7	peak1121	FALSE	FALSE	TRUE
1122	chr1	53558023	53558662	640	*	intron	Dnah7a	peak1122	FALSE	TRUE	FALSE
1123	chr1	53715539	53715746	208	*	intergenic	Dnah7a	peak1123	TRUE	TRUE	TRUE
1124	chr1	53715923	53716146	224	*	intergenic	Dnah7a	peak1124	FALSE	FALSE	TRUE
1125	chr1	53742134	53742358	225	*	intergenic	Stk17b	peak1125	TRUE	FALSE	FALSE
1126	chr1	53761350	53762415	1066	*	promoter	Stk17b	peak1126	TRUE	TRUE	FALSE
1127	chr1	53773008	53774769	1762	*	intron	Stk17b	peak1127	FALSE	TRUE	FALSE
1128	chr1	53790814	53792418	1605	*	promoter	RP23-414N3.1	peak1128	TRUE	TRUE	FALSE
1129	chr1	53814152	53814378	227	*	intron	Hecw2	peak1129	TRUE	TRUE	FALSE
1130	chr1	53816010	53816206	197	*	intron	Hecw2	peak1130	FALSE	FALSE	TRUE
1131	chr1	53823467	53824416	950	*	intron	Hecw2	peak1131	FALSE	FALSE	TRUE
1132	chr1	53824846	53825557	712	*	intron	Hecw2	peak1132	TRUE	TRUE	TRUE
1133	chr1	53830179	53830685	507	*	exon	Hecw2	peak1133	TRUE	TRUE	FALSE
1134	chr1	53838124	53838828	705	*	intron	Hecw2	peak1134	TRUE	TRUE	TRUE
1135	chr1	53839289	53840088	800	*	promoter	Hecw2	peak1135	FALSE	FALSE	TRUE
1136	chr1	53844958	53845739	782	*	intron	Hecw2	peak1136	TRUE	TRUE	FALSE
1137	chr1	53845877	53846189	313	*	intron	Hecw2	peak1137	FALSE	TRUE	FALSE
1138	chr1	53848565	53848955	391	*	promoter	Hecw2	peak1138	FALSE	FALSE	TRUE
1139	chr1	53850748	53851310	563	*	promoter	Hecw2	peak1139	TRUE	TRUE	TRUE
1140	chr1	53851373	53851928	556	*	promoter	Hecw2	peak1140	TRUE	TRUE	TRUE
1141	chr1	53855519	53856572	1054	*	intron	Hecw2	peak1141	FALSE	TRUE	TRUE
1142	chr1	53856657	53857074	418	*	intron	Hecw2	peak1142	TRUE	TRUE	TRUE
1143	chr1	53866238	53866391	154	*	promoter	Hecw2	peak1143	FALSE	FALSE	TRUE
1144	chr1	53870755	53871499	745	*	intron	Hecw2	peak1144	TRUE	TRUE	TRUE
1145	chr1	53876008	53876933	926	*	intron	Hecw2	peak1145	TRUE	TRUE	FALSE
1146	chr1	53889355	53889854	500	*	intron	Hecw2	peak1146	FALSE	TRUE	FALSE
1147	chr1	53890367	53890718	352	*	intron	Hecw2	peak1147	TRUE	TRUE	FALSE
1148	chr1	53900562	53900722	161	*	intron	Hecw2	peak1148	FALSE	TRUE	FALSE
1149	chr1	53909207	53909448	242	*	intron	Hecw2	peak1149	TRUE	TRUE	TRUE
1150	chr1	53927693	53927867	175	*	intron	Hecw2	peak1150	TRUE	TRUE	FALSE
1151	chr1	53929887	53930265	379	*	intron	Hecw2	peak1151	FALSE	FALSE	TRUE
1152	chr1	53931429	53931580	152	*	intron	Hecw2	peak1152	FALSE	FALSE	TRUE
1153	chr1	53931731	53931997	267	*	intron	Hecw2	peak1153	FALSE	FALSE	TRUE
1154	chr1	54039190	54039366	177	*	intron	Hecw2	peak1154	FALSE	FALSE	TRUE
1155	chr1	54220342	54220585	244	*	intergenic	Hecw2	peak1155	FALSE	TRUE	FALSE
1156	chr1	54221638	54222540	903	*	intergenic	Hecw2	peak1156	FALSE	TRUE	TRUE
1157	chr1	54235106	54235503	398	*	intergenic	Gm25829	peak1157	TRUE	FALSE	TRUE
1158	chr1	54236111	54236315	205	*	intergenic	Gm25829	peak1158	FALSE	FALSE	TRUE
1159	chr1	54279771	54279925	155	*	intron	Ccdc150	peak1159	FALSE	TRUE	FALSE
1160	chr1	54308187	54308481	295	*	intron	Ccdc150	peak1160	FALSE	TRUE	FALSE
1161	chr1	54381363	54381776	414	*	intergenic	Ccdc150	peak1161	TRUE	FALSE	FALSE
1162	chr1	54443562	54444079	518	*	exon	RP23-338P10.4	peak1162	FALSE	FALSE	TRUE
1163	chr1	54474434	54474842	409	*	exon	Pgap1	peak1163	FALSE	TRUE	FALSE
1164	chr1	54475042	54475180	139	*	exon	Pgap1	peak1164	FALSE	TRUE	FALSE
1165	chr1	54500624	54500906	283	*	intron	Pgap1	peak1165	TRUE	FALSE	FALSE
1166	chr1	54523794	54524022	229	*	intron	Pgap1	peak1166	TRUE	TRUE	FALSE
1167	chr1	54568940	54569488	549	*	intergenic	RP24-290F15.2	peak1167	TRUE	TRUE	TRUE
1168	chr1	54578753	54579022	270	*	intergenic	RP24-290F15.2	peak1168	FALSE	TRUE	FALSE
1169	chr1	54584638	54585861	1224	*	intergenic	RP24-290F15.2	peak1169	FALSE	TRUE	FALSE
1170	chr1	54585972	54586531	560	*	intergenic	RP24-290F15.2	peak1170	TRUE	FALSE	FALSE
1171	chr1	54600336	54600698	363	*	intergenic	RP24-290F15.2	peak1171	FALSE	TRUE	FALSE
1172	chr1	54601261	54601680	420	*	intergenic	RP24-290F15.2	peak1172	FALSE	TRUE	FALSE
1173	chr1	54647268	54647756	489	*	promoter	Ankrd44	peak1173	TRUE	TRUE	TRUE
1174	chr1	54665980	54666258	279	*	intron	Ankrd44	peak1174	TRUE	TRUE	TRUE
1175	chr1	54690428	54690589	162	*	promoter	Ankrd44	peak1175	FALSE	FALSE	TRUE
1176	chr1	54690644	54690879	236	*	promoter	Ankrd44	peak1176	FALSE	FALSE	TRUE
1177	chr1	54706735	54706900	166	*	intron	Ankrd44	peak1177	FALSE	TRUE	FALSE
1178	chr1	54762567	54763138	572	*	promoter	Ankrd44	peak1178	FALSE	FALSE	TRUE
1179	chr1	54774024	54774560	537	*	intron	Ankrd44	peak1179	TRUE	FALSE	FALSE
1180	chr1	54795368	54795582	215	*	intron	Ankrd44	peak1180	TRUE	TRUE	FALSE
1181	chr1	54810052	54810563	512	*	intron	Ankrd44	peak1181	FALSE	TRUE	FALSE
1182	chr1	54827815	54828272	458	*	intron	Ankrd44	peak1182	TRUE	TRUE	TRUE
1183	chr1	54832875	54833058	184	*	intron	Ankrd44	peak1183	FALSE	TRUE	FALSE
1184	chr1	54837473	54838160	688	*	intron	Ankrd44	peak1184	FALSE	TRUE	TRUE
1185	chr1	54841707	54842154	448	*	intron	Ankrd44	peak1185	TRUE	TRUE	TRUE
1186	chr1	54854361	54854714	354	*	intron	Ankrd44	peak1186	TRUE	FALSE	FALSE
1187	chr1	54858244	54858436	193	*	intron	Ankrd44	peak1187	FALSE	FALSE	TRUE
1188	chr1	54860450	54860751	302	*	intron	Ankrd44	peak1188	FALSE	TRUE	FALSE
1189	chr1	54861576	54862452	877	*	intron	Ankrd44	peak1189	TRUE	FALSE	FALSE
1190	chr1	54870440	54871300	861	*	intron	Ankrd44	peak1190	FALSE	FALSE	TRUE
1191	chr1	54874163	54874398	236	*	intron	Ankrd44	peak1191	FALSE	TRUE	FALSE
1192	chr1	54888396	54889498	1103	*	intron	Ankrd44	peak1192	TRUE	TRUE	FALSE
1193	chr1	54896227	54897484	1258	*	intron	Ankrd44	peak1193	TRUE	TRUE	FALSE
1194	chr1	54909880	54910283	404	*	intron	Ankrd44	peak1194	TRUE	TRUE	TRUE
1195	chr1	54913439	54913857	419	*	exon	Ankrd44	peak1195	FALSE	TRUE	FALSE
1196	chr1	54920051	54920549	499	*	intron	Ankrd44	peak1196	TRUE	TRUE	TRUE
1197	chr1	54923219	54923870	652	*	intron	Ankrd44	peak1197	FALSE	TRUE	FALSE
1198	chr1	54925572	54926849	1278	*	promoter	Ankrd44	peak1198	TRUE	TRUE	TRUE
1199	chr1	54944690	54945137	448	*	intergenic	Ankrd44	peak1199	TRUE	TRUE	TRUE
1200	chr1	54946327	54946632	306	*	intergenic	Ankrd44	peak1200	FALSE	TRUE	TRUE
1201	chr1	54954960	54955152	193	*	intergenic	Ankrd44	peak1201	TRUE	FALSE	FALSE
1202	chr1	54969768	54969915	148	*	intergenic	Sf3b1	peak1202	FALSE	FALSE	TRUE
1203	chr1	54979350	54980034	685	*	intergenic	Sf3b1	peak1203	TRUE	TRUE	TRUE
1204	chr1	54982684	54983716	1033	*	intergenic	Sf3b1	peak1204	TRUE	TRUE	FALSE
1205	chr1	55012464	55012779	316	*	intron	Sf3b1	peak1205	TRUE	FALSE	FALSE
1206	chr1	55028773	55029654	882	*	promoter	Sf3b1	peak1206	TRUE	TRUE	TRUE
1207	chr1	55033942	55034115	174	*	intergenic	Sf3b1	peak1207	TRUE	TRUE	TRUE
1208	chr1	55044613	55045079	467	*	intergenic	RP23-16N14.2	peak1208	TRUE	FALSE	FALSE
1209	chr1	55045656	55045920	265	*	intergenic	RP23-16N14.2	peak1209	FALSE	TRUE	FALSE
1210	chr1	55049161	55049511	351	*	intergenic	RP23-16N14.2	peak1210	FALSE	FALSE	TRUE
1211	chr1	55052124	55053438	1315	*	promoter	RP23-16N14.2	peak1211	TRUE	FALSE	FALSE
1212	chr1	55055376	55055703	328	*	intron	Coq10b	peak1212	TRUE	TRUE	TRUE
1213	chr1	55112871	55113366	496	*	intergenic	RP23-16N14.6	peak1213	TRUE	TRUE	FALSE
1214	chr1	55113563	55114252	690	*	intergenic	RP23-16N14.6	peak1214	TRUE	TRUE	FALSE
1215	chr1	55130720	55131998	1279	*	promoter	Mob4	peak1215	FALSE	FALSE	TRUE
1216	chr1	55161914	55162198	285	*	promoter	RP23-93M3.2	peak1216	TRUE	FALSE	FALSE
1217	chr1	55210154	55210551	398	*	intron	Rftn2	peak1217	TRUE	TRUE	FALSE
1218	chr1	55215296	55215904	609	*	intron	Rftn2	peak1218	TRUE	FALSE	FALSE
1219	chr1	55239379	55239545	167	*	exon	Mars2	peak1219	TRUE	TRUE	FALSE
1220	chr1	55265579	55265743	165	*	intron	Boll	peak1220	FALSE	FALSE	TRUE
1221	chr1	55383141	55383562	422	*	promoter	RP23-130K20.5	peak1221	TRUE	TRUE	TRUE
1222	chr1	55389549	55389693	145	*	intergenic	RP23-130K20.5	peak1222	FALSE	FALSE	TRUE
1223	chr1	55404485	55404885	401	*	promoter	Plcl1	peak1223	TRUE	TRUE	TRUE
1224	chr1	55410745	55411016	272	*	intron	Plcl1	peak1224	TRUE	FALSE	FALSE
1225	chr1	55430374	55431007	634	*	intron	Plcl1	peak1225	FALSE	FALSE	TRUE
1226	chr1	55436678	55436915	238	*	intron	Plcl1	peak1226	TRUE	FALSE	TRUE
1227	chr1	55447674	55447969	296	*	intron	Plcl1	peak1227	FALSE	TRUE	FALSE
1228	chr1	55488267	55488735	469	*	intron	Plcl1	peak1228	TRUE	TRUE	TRUE
1229	chr1	55506416	55507568	1153	*	intron	Plcl1	peak1229	TRUE	TRUE	TRUE
1230	chr1	55511615	55511895	281	*	intron	Plcl1	peak1230	TRUE	TRUE	FALSE
1231	chr1	55553146	55553881	736	*	intron	Plcl1	peak1231	FALSE	FALSE	TRUE
1232	chr1	55602976	55603284	309	*	intron	Plcl1	peak1232	FALSE	FALSE	TRUE
1233	chr1	55612775	55613234	460	*	intron	Plcl1	peak1233	FALSE	TRUE	TRUE
1234	chr1	55628643	55629166	524	*	intron	Plcl1	peak1234	TRUE	FALSE	TRUE
1235	chr1	55630085	55630721	637	*	intron	Plcl1	peak1235	FALSE	FALSE	TRUE
1236	chr1	55645810	55646403	594	*	intron	Plcl1	peak1236	FALSE	FALSE	TRUE
1237	chr1	55665954	55667365	1412	*	intron	Plcl1	peak1237	TRUE	FALSE	TRUE
1238	chr1	55670983	55671264	282	*	intron	Plcl1	peak1238	FALSE	FALSE	TRUE
1239	chr1	55673665	55673931	267	*	intron	Plcl1	peak1239	FALSE	FALSE	TRUE
1240	chr1	55720034	55720190	157	*	intron	Plcl1	peak1240	FALSE	FALSE	TRUE
1241	chr1	55736345	55736801	457	*	intron	Plcl1	peak1241	TRUE	FALSE	FALSE
1242	chr1	55766550	55767731	1182	*	intergenic	Plcl1	peak1242	FALSE	TRUE	FALSE
1243	chr1	55803941	55804343	403	*	intergenic	Plcl1	peak1243	TRUE	TRUE	TRUE
1244	chr1	55807006	55807552	547	*	intergenic	NA	peak1244	TRUE	FALSE	FALSE
1245	chr1	55808649	55809700	1052	*	intergenic	NA	peak1245	TRUE	FALSE	FALSE
1246	chr1	55819386	55819863	478	*	intergenic	NA	peak1246	FALSE	TRUE	FALSE
1247	chr1	55836777	55837354	578	*	intergenic	NA	peak1247	TRUE	TRUE	FALSE
1248	chr1	55837985	55838783	799	*	intergenic	NA	peak1248	TRUE	FALSE	FALSE
1249	chr1	55874134	55875147	1014	*	intergenic	NA	peak1249	FALSE	TRUE	FALSE
1250	chr1	55886377	55886951	575	*	intergenic	RP24-421N21.1	peak1250	TRUE	TRUE	TRUE
1251	chr1	55903279	55903766	488	*	intergenic	RP24-421N21.1	peak1251	FALSE	TRUE	FALSE
1252	chr1	55904155	55904279	125	*	intergenic	RP24-421N21.1	peak1252	FALSE	FALSE	TRUE
1253	chr1	55904339	55904928	590	*	intergenic	RP24-421N21.1	peak1253	FALSE	FALSE	TRUE
1254	chr1	55960259	55961219	961	*	promoter	RP24-421N21.1	peak1254	FALSE	TRUE	FALSE
1255	chr1	55983337	55984113	777	*	intergenic	RP24-421N21.1	peak1255	FALSE	FALSE	TRUE
1256	chr1	56050020	56050534	515	*	intergenic	RP23-258N15.1	peak1256	FALSE	FALSE	TRUE
1257	chr1	56076781	56077138	358	*	intergenic	NA	peak1257	TRUE	TRUE	TRUE
1258	chr1	56077926	56078637	712	*	intergenic	NA	peak1258	FALSE	FALSE	TRUE
1259	chr1	56086867	56087238	372	*	intergenic	NA	peak1259	FALSE	FALSE	TRUE
1260	chr1	56118127	56118417	291	*	intergenic	NA	peak1260	FALSE	FALSE	TRUE
1261	chr1	56120751	56121210	460	*	intergenic	NA	peak1261	TRUE	TRUE	TRUE
1262	chr1	56124313	56124766	454	*	intergenic	NA	peak1262	FALSE	TRUE	FALSE
1263	chr1	56134282	56134656	375	*	intergenic	NA	peak1263	FALSE	TRUE	TRUE
1264	chr1	56151690	56152153	464	*	intergenic	NA	peak1264	TRUE	FALSE	FALSE
1265	chr1	56165550	56165965	416	*	intergenic	NA	peak1265	FALSE	FALSE	TRUE
1266	chr1	56192284	56192582	299	*	intergenic	NA	peak1266	FALSE	FALSE	TRUE
1267	chr1	56415347	56415654	308	*	intergenic	RP23-478I8.1	peak1267	FALSE	TRUE	FALSE
1268	chr1	56584347	56584567	221	*	intergenic	NA	peak1268	TRUE	FALSE	FALSE
1269	chr1	56655400	56655617	218	*	intergenic	Hsfy2	peak1269	FALSE	TRUE	FALSE
1270	chr1	56713098	56714286	1189	*	intergenic	NA	peak1270	TRUE	FALSE	FALSE
1271	chr1	56770139	56770870	732	*	intergenic	Satb2	peak1271	FALSE	TRUE	FALSE
1272	chr1	56795045	56795509	465	*	exon	Satb2	peak1272	TRUE	TRUE	FALSE
1273	chr1	56936222	56936855	634	*	intron	Satb2	peak1273	TRUE	FALSE	FALSE
1274	chr1	57032378	57032698	321	*	intron	RP24-123J3.1	peak1274	TRUE	FALSE	FALSE
1275	chr1	57048610	57049080	471	*	intron	RP24-123J3.1	peak1275	FALSE	TRUE	FALSE
1276	chr1	57191212	57192104	893	*	intergenic	RP24-95P4.2	peak1276	FALSE	FALSE	TRUE
1277	chr1	57205596	57206035	440	*	intron	RP24-95P4.2	peak1277	FALSE	TRUE	FALSE
1278	chr1	57266138	57266523	386	*	intergenic	RP24-77I21.1	peak1278	FALSE	FALSE	TRUE
1279	chr1	57302059	57302735	677	*	intergenic	RP24-77I21.1	peak1279	FALSE	FALSE	TRUE
1280	chr1	57345443	57345738	296	*	intergenic	RP24-77I21.2	peak1280	FALSE	FALSE	TRUE
1281	chr1	57353250	57353524	275	*	intergenic	RP24-77I21.2	peak1281	FALSE	FALSE	TRUE
1282	chr1	57374628	57374812	185	*	intron	RP24-77I21.2	peak1282	FALSE	FALSE	TRUE
1283	chr1	57388935	57389204	270	*	promoter	Tyw5	peak1283	FALSE	FALSE	TRUE
1284	chr1	57392501	57393289	789	*	promoter	Tyw5	peak1284	TRUE	TRUE	TRUE
1285	chr1	57394038	57394461	424	*	promoter	Tyw5	peak1285	TRUE	TRUE	TRUE
1286	chr1	57428886	57429567	682	*	intergenic	Gm22371	peak1286	TRUE	FALSE	TRUE
1287	chr1	57472058	57472569	512	*	intergenic	Gm24014	peak1287	TRUE	FALSE	TRUE
1288	chr1	57574552	57574840	289	*	intergenic	RP23-433B11.3	peak1288	TRUE	FALSE	TRUE
1289	chr1	57937068	57938240	1173	*	exon	Spats2l	peak1289	TRUE	TRUE	FALSE
1290	chr1	57969271	57970522	1252	*	promoter	Kctd18	peak1290	TRUE	TRUE	FALSE
1291	chr1	57983934	57984791	858	*	intron	Kctd18	peak1291	TRUE	FALSE	FALSE
1292	chr1	57995582	57996744	1163	*	promoter	Kctd18	peak1292	FALSE	TRUE	FALSE
1293	chr1	58029480	58030136	657	*	promoter	Aox1	peak1293	TRUE	FALSE	FALSE
1294	chr1	58085655	58086088	434	*	exon	Aox1	peak1294	FALSE	FALSE	TRUE
1295	chr1	58102751	58102904	154	*	intron	Aox1	peak1295	TRUE	FALSE	FALSE
1296	chr1	58112918	58113896	979	*	promoter	Aox3	peak1296	TRUE	FALSE	TRUE
1297	chr1	58114714	58115097	384	*	promoter	Aox3	peak1297	FALSE	FALSE	TRUE
1298	chr1	58155319	58155430	112	*	promoter	Aox3	peak1298	FALSE	FALSE	TRUE
1299	chr1	58156852	58157188	337	*	promoter	Aox3	peak1299	TRUE	FALSE	FALSE
1300	chr1	58219617	58220088	472	*	exon	Aox4	peak1300	FALSE	TRUE	TRUE
1301	chr1	58236707	58237177	471	*	exon	Aox4	peak1301	FALSE	FALSE	TRUE
1302	chr1	58238221	58238668	448	*	promoter	Aox4	peak1302	FALSE	FALSE	TRUE
1303	chr1	58244542	58244936	395	*	intron	Aox4	peak1303	TRUE	TRUE	TRUE
1304	chr1	58268175	58269104	930	*	exon	Aox4	peak1304	FALSE	FALSE	TRUE
1305	chr1	58271232	58271432	201	*	intron	RP23-124O19.1	peak1305	FALSE	TRUE	FALSE
1306	chr1	58288479	58288952	474	*	intron	RP23-124O19.1	peak1306	FALSE	FALSE	TRUE
1307	chr1	58343108	58343706	599	*	exon	Aox2	peak1307	TRUE	FALSE	TRUE
1308	chr1	58343922	58344115	194	*	intron	Aox2	peak1308	TRUE	FALSE	FALSE
1309	chr1	58348715	58349490	776	*	exon	Aox2	peak1309	TRUE	TRUE	TRUE
1310	chr1	58359599	58359859	261	*	intron	Aox2	peak1310	TRUE	FALSE	FALSE
1311	chr1	58363689	58364019	331	*	intron	Aox2	peak1311	FALSE	FALSE	TRUE
1312	chr1	58364167	58364311	145	*	intron	Aox2	peak1312	FALSE	FALSE	TRUE
1313	chr1	58381478	58381843	366	*	intergenic	Aox2	peak1313	FALSE	FALSE	TRUE
1314	chr1	58423329	58424513	1185	*	promoter	Clk1	peak1314	TRUE	TRUE	TRUE
1315	chr1	58450393	58451512	1120	*	promoter	Nif3l1	peak1315	FALSE	FALSE	TRUE
1316	chr1	58503886	58505391	1506	*	promoter	Orc2	peak1316	TRUE	TRUE	FALSE
1317	chr1	58562556	58562771	216	*	exon	Fam126b	peak1317	TRUE	FALSE	FALSE
1318	chr1	58576007	58576285	279	*	intron	Fam126b	peak1318	FALSE	FALSE	TRUE
1319	chr1	58651629	58652290	662	*	promoter	Als2cr12	peak1319	TRUE	FALSE	FALSE
1320	chr1	58652457	58653325	869	*	promoter	Als2cr12	peak1320	TRUE	TRUE	TRUE
1321	chr1	58658122	58658564	443	*	exon	Als2cr12	peak1321	FALSE	TRUE	FALSE
1322	chr1	58663263	58663837	575	*	intron	Als2cr12	peak1322	TRUE	TRUE	TRUE
1323	chr1	58664400	58664622	223	*	intron	Als2cr12	peak1323	FALSE	TRUE	FALSE
1324	chr1	58669597	58670299	703	*	exon	Als2cr12	peak1324	TRUE	FALSE	TRUE
1325	chr1	58676977	58678263	1287	*	intron	Als2cr12	peak1325	TRUE	TRUE	FALSE
1326	chr1	58693794	58694042	249	*	promoter	Als2cr12	peak1326	TRUE	TRUE	TRUE
1327	chr1	58695928	58696366	439	*	promoter	Als2cr12	peak1327	TRUE	FALSE	TRUE
1328	chr1	58697425	58698026	602	*	promoter	Als2cr12	peak1328	FALSE	FALSE	TRUE
1329	chr1	58711385	58713537	2153	*	promoter	Cflar	peak1329	TRUE	TRUE	TRUE
1330	chr1	58722132	58722887	756	*	exon	Cflar	peak1330	TRUE	TRUE	FALSE
1331	chr1	58724043	58724524	482	*	intron	Cflar	peak1331	TRUE	FALSE	TRUE
1332	chr1	58725791	58726138	348	*	intron	Cflar	peak1332	TRUE	FALSE	FALSE
1333	chr1	58727063	58727634	572	*	intron	Cflar	peak1333	TRUE	TRUE	FALSE
1334	chr1	58728193	58728785	593	*	promoter	Cflar	peak1334	TRUE	TRUE	FALSE
1335	chr1	58749158	58749446	289	*	intron	Cflar	peak1335	FALSE	FALSE	TRUE
1336	chr1	58761342	58762277	936	*	intergenic	Cflar	peak1336	TRUE	TRUE	TRUE
1337	chr1	58773370	58773627	258	*	intergenic	RP24-273P12.3	peak1337	TRUE	TRUE	FALSE
1338	chr1	58803647	58803813	167	*	promoter	Casp8	peak1338	TRUE	FALSE	FALSE
1339	chr1	58856624	58857363	740	*	intron	RP24-285E3.4	peak1339	TRUE	FALSE	FALSE
1340	chr1	58860518	58861242	725	*	intron	RP24-285E3.4	peak1340	TRUE	FALSE	TRUE
1341	chr1	58883270	58883680	411	*	intron	RP24-285E3.4	peak1341	FALSE	FALSE	TRUE
1342	chr1	58897338	58898285	948	*	intergenic	Trak2	peak1342	TRUE	TRUE	FALSE
1343	chr1	58901021	58901329	309	*	exon	Trak2	peak1343	FALSE	FALSE	TRUE
1344	chr1	58901476	58901839	364	*	exon	Trak2	peak1344	FALSE	FALSE	TRUE
1345	chr1	58910583	58910980	398	*	intron	Trak2	peak1345	FALSE	FALSE	TRUE
1346	chr1	58953697	58954466	770	*	intron	Trak2	peak1346	TRUE	TRUE	TRUE
1347	chr1	58956195	58956637	443	*	intron	Trak2	peak1347	TRUE	TRUE	FALSE
1348	chr1	58972921	58974223	1303	*	promoter	Trak2	peak1348	FALSE	TRUE	TRUE
1349	chr1	58995285	58995944	660	*	exon	Stradb	peak1349	TRUE	TRUE	FALSE
1350	chr1	59009354	59009553	200	*	intergenic	RP24-535E21.1	peak1350	FALSE	TRUE	FALSE
1351	chr1	59058294	59058397	104	*	intron	RP24-535E21.1	peak1351	FALSE	FALSE	TRUE
1352	chr1	59070920	59071351	432	*	promoter	Als2cr11	peak1352	FALSE	TRUE	FALSE
1353	chr1	59142921	59143069	149	*	intron	Mpp4	peak1353	TRUE	TRUE	FALSE
1354	chr1	59144660	59144831	172	*	promoter	Mpp4	peak1354	TRUE	FALSE	FALSE
1355	chr1	59180116	59180407	292	*	exon	Als2	peak1355	FALSE	FALSE	TRUE
1356	chr1	59204565	59205176	612	*	intron	Als2	peak1356	FALSE	FALSE	TRUE
1357	chr1	59206839	59207052	214	*	intron	Als2	peak1357	FALSE	FALSE	TRUE
1358	chr1	59214110	59214727	618	*	intron	Als2	peak1358	FALSE	FALSE	TRUE
1359	chr1	59286425	59286769	345	*	intron	Cdk15	peak1359	FALSE	TRUE	FALSE
1360	chr1	59314989	59315348	360	*	intron	Cdk15	peak1360	TRUE	TRUE	FALSE
1361	chr1	59316042	59317013	972	*	intron	Cdk15	peak1361	TRUE	TRUE	TRUE
1362	chr1	59319870	59320202	333	*	intron	Cdk15	peak1362	FALSE	FALSE	TRUE
1363	chr1	59373041	59373270	230	*	intergenic	RP24-149E13.1	peak1363	TRUE	FALSE	TRUE
1364	chr1	59472205	59472675	471	*	intergenic	Fzd7	peak1364	FALSE	FALSE	TRUE
1365	chr1	59475360	59475491	132	*	intergenic	Fzd7	peak1365	FALSE	TRUE	TRUE
1366	chr1	59475539	59476161	623	*	intergenic	Fzd7	peak1366	TRUE	TRUE	TRUE
1367	chr1	59495693	59496319	627	*	intergenic	RP24-421H8.1	peak1367	FALSE	FALSE	TRUE
1368	chr1	59527443	59527668	226	*	intron	RP24-147G7.1	peak1368	FALSE	FALSE	TRUE
1369	chr1	59550197	59551008	812	*	promoter	RP24-147G7.1	peak1369	TRUE	TRUE	TRUE
1370	chr1	59563666	59564020	355	*	intron	RP24-147G7.1	peak1370	TRUE	TRUE	TRUE
1371	chr1	59565646	59566372	727	*	intron	RP24-147G7.1	peak1371	TRUE	FALSE	FALSE
1372	chr1	59584618	59584992	375	*	intron	RP24-147G7.1	peak1372	TRUE	TRUE	TRUE
1373	chr1	59589972	59590210	239	*	intron	RP24-147G7.1	peak1373	FALSE	FALSE	TRUE
1374	chr1	59591221	59591542	322	*	intron	RP24-147G7.1	peak1374	FALSE	TRUE	FALSE
1375	chr1	59593032	59594077	1046	*	intron	RP24-147G7.1	peak1375	TRUE	TRUE	FALSE
1376	chr1	59608202	59608773	572	*	promoter	RP24-147G7.1	peak1376	TRUE	FALSE	FALSE
1377	chr1	59613816	59614109	294	*	intron	RP24-147G7.1	peak1377	TRUE	FALSE	FALSE
1378	chr1	59619507	59619718	212	*	promoter	RP24-147G7.1	peak1378	FALSE	TRUE	FALSE
1379	chr1	59623313	59623731	419	*	intron	RP24-147G7.1	peak1379	FALSE	FALSE	TRUE
1380	chr1	59633937	59634379	443	*	exon	RP24-147G7.1	peak1380	TRUE	FALSE	TRUE
1381	chr1	59634611	59635186	576	*	intron	RP24-147G7.1	peak1381	FALSE	TRUE	TRUE
1382	chr1	59669890	59671447	1558	*	promoter	Sumo1	peak1382	FALSE	TRUE	FALSE
1383	chr1	59684513	59684685	173	*	promoter	Nop58	peak1383	TRUE	FALSE	FALSE
1384	chr1	59684737	59685757	1021	*	promoter	Nop58	peak1384	TRUE	TRUE	TRUE
1385	chr1	59704043	59704209	167	*	promoter	Nop58	peak1385	FALSE	FALSE	TRUE
1386	chr1	59755240	59755608	369	*	intergenic	Bmpr2	peak1386	TRUE	TRUE	FALSE
1387	chr1	59786556	59786705	150	*	intron	Bmpr2	peak1387	TRUE	FALSE	FALSE
1388	chr1	59818173	59818398	226	*	intron	Bmpr2	peak1388	FALSE	FALSE	TRUE
1389	chr1	59830209	59830676	468	*	intron	Bmpr2	peak1389	TRUE	FALSE	FALSE
1390	chr1	59832207	59832395	189	*	intron	Bmpr2	peak1390	TRUE	FALSE	TRUE
1391	chr1	59883822	59884047	226	*	intergenic	RP23-27C10.1	peak1391	TRUE	TRUE	TRUE
1392	chr1	59884106	59884213	108	*	intergenic	RP23-27C10.1	peak1392	TRUE	FALSE	FALSE
1393	chr1	59899735	59899964	230	*	intergenic	RP23-27C10.1	peak1393	FALSE	TRUE	FALSE
1394	chr1	59906920	59908042	1123	*	intergenic	Fam117b	peak1394	FALSE	TRUE	FALSE
1395	chr1	59917487	59917681	195	*	intron	Fam117b	peak1395	FALSE	TRUE	FALSE
1396	chr1	59967274	59967531	258	*	intron	Fam117b	peak1396	TRUE	FALSE	FALSE
1397	chr1	60000128	60000727	600	*	intron	Ica1l	peak1397	FALSE	TRUE	TRUE
1398	chr1	60017014	60017330	317	*	intron	Ica1l	peak1398	FALSE	TRUE	FALSE
1399	chr1	60042373	60043578	1206	*	promoter	Ica1l	peak1399	TRUE	FALSE	FALSE
1400	chr1	60070693	60071199	507	*	exon	Wdr12	peak1400	TRUE	TRUE	TRUE
1401	chr1	60097445	60098789	1345	*	promoter	Wdr12	peak1401	TRUE	TRUE	TRUE
1402	chr1	60141341	60141565	225	*	promoter	Carf	peak1402	FALSE	TRUE	TRUE
1403	chr1	60172960	60173697	738	*	intergenic	Nbeal1	peak1403	TRUE	FALSE	FALSE
1404	chr1	60179999	60181304	1306	*	promoter	Nbeal1	peak1404	TRUE	TRUE	TRUE
1405	chr1	60189340	60189476	137	*	intron	Nbeal1	peak1405	FALSE	FALSE	TRUE
1406	chr1	60220960	60221116	157	*	promoter	Nbeal1	peak1406	FALSE	TRUE	FALSE
1407	chr1	60240555	60240710	156	*	intron	Nbeal1	peak1407	FALSE	TRUE	FALSE
1408	chr1	60272566	60272916	351	*	intron	Nbeal1	peak1408	TRUE	TRUE	TRUE
1409	chr1	60401725	60402195	471	*	intergenic	Abi2	peak1409	FALSE	FALSE	TRUE
1410	chr1	60423993	60424165	173	*	intron	Abi2	peak1410	FALSE	TRUE	FALSE
1411	chr1	60424500	60424759	260	*	intron	Abi2	peak1411	TRUE	FALSE	FALSE
1412	chr1	60425819	60426160	342	*	intron	Abi2	peak1412	TRUE	TRUE	FALSE
1413	chr1	60428866	60429369	504	*	intron	Abi2	peak1413	TRUE	FALSE	TRUE
1414	chr1	60447076	60447368	293	*	exon	Abi2	peak1414	TRUE	TRUE	TRUE
1415	chr1	60482983	60483308	326	*	exon	Raph1	peak1415	FALSE	TRUE	FALSE
1416	chr1	60530269	60530396	128	*	intron	Raph1	peak1416	TRUE	FALSE	FALSE
1417	chr1	60566058	60567543	1486	*	promoter	Raph1	peak1417	TRUE	FALSE	FALSE
1418	chr1	60579556	60580640	1085	*	intergenic	RP23-17F2.4	peak1418	TRUE	TRUE	FALSE
1419	chr1	60600766	60601054	289	*	intergenic	RP23-17F2.6	peak1419	FALSE	FALSE	TRUE
1420	chr1	60615650	60616344	695	*	promoter	Gm23762	peak1420	TRUE	FALSE	TRUE
1421	chr1	60621807	60622121	315	*	intergenic	Gm23762	peak1421	TRUE	TRUE	TRUE
1422	chr1	60622949	60623124	176	*	intergenic	Gm23762	peak1422	FALSE	FALSE	TRUE
1423	chr1	60627139	60628038	900	*	intergenic	Gm23762	peak1423	FALSE	FALSE	TRUE
1424	chr1	60629982	60630628	647	*	intergenic	Gm23762	peak1424	FALSE	FALSE	TRUE
1425	chr1	60652582	60652982	401	*	intergenic	Gm23762	peak1425	TRUE	FALSE	FALSE
1426	chr1	60658410	60658746	337	*	intergenic	RP23-157N11.1	peak1426	TRUE	FALSE	FALSE
1427	chr1	60662352	60663068	717	*	intergenic	RP23-157N11.1	peak1427	TRUE	TRUE	FALSE
1428	chr1	60669123	60669646	524	*	intergenic	RP23-157N11.1	peak1428	TRUE	FALSE	FALSE
1429	chr1	60670605	60670822	218	*	intergenic	RP23-157N11.1	peak1429	TRUE	FALSE	FALSE
1430	chr1	60735921	60736315	395	*	intron	Cd28	peak1430	TRUE	TRUE	TRUE
1431	chr1	60745528	60745954	427	*	promoter	Cd28	peak1431	FALSE	FALSE	TRUE
1432	chr1	60759484	60760253	770	*	intron	Cd28	peak1432	TRUE	TRUE	FALSE
1433	chr1	60773344	60773500	157	*	exon	Cd28	peak1433	FALSE	TRUE	FALSE
1434	chr1	60799791	60800233	443	*	intron	RP23-157N11.5	peak1434	TRUE	FALSE	TRUE
1435	chr1	60801324	60801632	309	*	intron	RP23-157N11.5	peak1435	FALSE	TRUE	FALSE
1436	chr1	60803885	60804422	538	*	intergenic	RP23-157N11.5	peak1436	TRUE	FALSE	FALSE
1437	chr1	60812043	60812276	234	*	intergenic	RP23-157N11.6	peak1437	TRUE	FALSE	TRUE
1438	chr1	60822916	60823361	446	*	intergenic	RP23-157N11.6	peak1438	TRUE	FALSE	TRUE
1439	chr1	60852110	60852818	709	*	intergenic	RP23-157N11.11	peak1439	TRUE	FALSE	FALSE
1440	chr1	60857678	60858066	389	*	intergenic	RP23-157N11.11	peak1440	FALSE	TRUE	FALSE
1441	chr1	60860444	60860940	497	*	intergenic	RP23-157N11.11	peak1441	FALSE	TRUE	FALSE
1442	chr1	60865136	60865560	425	*	intergenic	RP23-157N11.11	peak1442	TRUE	TRUE	TRUE
1443	chr1	60868424	60868876	453	*	intergenic	RP23-157N11.11	peak1443	FALSE	TRUE	TRUE
1444	chr1	60888038	60888448	411	*	promoter	Ctla4	peak1444	FALSE	TRUE	TRUE
1445	chr1	60893087	60893430	344	*	intron	Ctla4	peak1445	FALSE	FALSE	TRUE
1446	chr1	60898265	60898441	177	*	intron	Ctla4	peak1446	FALSE	FALSE	TRUE
1447	chr1	60898554	60899024	471	*	promoter	Ctla4	peak1447	FALSE	FALSE	TRUE
1448	chr1	60899106	60899984	879	*	promoter	Ctla4	peak1448	TRUE	TRUE	FALSE
1449	chr1	60904457	60904894	438	*	intron	Ctla4	peak1449	TRUE	TRUE	TRUE
1450	chr1	60908819	60909076	258	*	promoter	Ctla4	peak1450	FALSE	FALSE	TRUE
1451	chr1	60912888	60913706	819	*	exon	Ctla4	peak1451	TRUE	FALSE	TRUE
1452	chr1	60916216	60916809	594	*	intergenic	Ctla4	peak1452	TRUE	TRUE	TRUE
1453	chr1	60924775	60925143	369	*	intergenic	Ctla4	peak1453	TRUE	TRUE	FALSE
1454	chr1	60954866	60955116	251	*	intergenic	RP23-146J17.3	peak1454	TRUE	FALSE	FALSE
1455	chr1	60973602	60974489	888	*	intergenic	Icos	peak1455	FALSE	FALSE	TRUE
1456	chr1	60977604	60978019	416	*	promoter	Icos	peak1456	TRUE	FALSE	TRUE
1457	chr1	60978780	60978992	213	*	promoter	Icos	peak1457	FALSE	FALSE	TRUE
1458	chr1	60990055	60990944	890	*	promoter	Icos	peak1458	TRUE	TRUE	FALSE
1459	chr1	61001626	61002489	864	*	intergenic	Icos	peak1459	FALSE	TRUE	TRUE
1460	chr1	61002953	61003395	443	*	intergenic	Icos	peak1460	FALSE	TRUE	TRUE
1461	chr1	61039387	61039634	248	*	intergenic	Rpl17-ps1	peak1461	FALSE	TRUE	FALSE
1462	chr1	61101713	61102033	321	*	intergenic	RP23-163J17.2	peak1462	TRUE	TRUE	TRUE
1463	chr1	61123421	61123833	413	*	promoter	RP23-163J17.2	peak1463	FALSE	FALSE	TRUE
1464	chr1	61139307	61139570	264	*	intergenic	RP23-163J17.2	peak1464	FALSE	FALSE	TRUE
1465	chr1	61140942	61141348	407	*	intergenic	RP23-163J17.2	peak1465	FALSE	FALSE	TRUE
1466	chr1	61145913	61146688	776	*	intergenic	RP23-163J17.2	peak1466	FALSE	TRUE	FALSE
1467	chr1	61160443	61161144	702	*	intergenic	RP23-163J17.3	peak1467	TRUE	TRUE	TRUE
1468	chr1	61175639	61175813	175	*	intergenic	RP23-163J17.3	peak1468	FALSE	FALSE	TRUE
1469	chr1	61181052	61182126	1075	*	intergenic	RP23-163J17.3	peak1469	TRUE	TRUE	TRUE
1470	chr1	61292112	61292393	282	*	intergenic	RP23-429E18.1	peak1470	FALSE	FALSE	TRUE
1471	chr1	61298085	61298423	339	*	intergenic	RP23-429E18.1	peak1471	TRUE	FALSE	TRUE
1472	chr1	61350765	61351427	663	*	intergenic	RP23-429E18.2	peak1472	FALSE	FALSE	TRUE
1473	chr1	61376591	61376979	389	*	promoter	RP23-429E18.2	peak1473	FALSE	FALSE	TRUE
1474	chr1	61377043	61377470	428	*	promoter	RP23-429E18.2	peak1474	TRUE	TRUE	TRUE
1475	chr1	61602007	61602459	453	*	intergenic	RP23-255M18.1	peak1475	FALSE	TRUE	FALSE
1476	chr1	61698449	61699172	724	*	intron	Pard3b	peak1476	TRUE	TRUE	FALSE
1477	chr1	61709858	61710240	383	*	intron	Pard3b	peak1477	TRUE	TRUE	TRUE
1478	chr1	61771281	61771730	450	*	intron	Pard3b	peak1478	TRUE	TRUE	TRUE
1479	chr1	61773124	61773422	299	*	intron	Pard3b	peak1479	FALSE	FALSE	TRUE
1480	chr1	61967102	61967587	486	*	intron	Pard3b	peak1480	FALSE	TRUE	FALSE
1481	chr1	62050680	62050927	248	*	intron	Pard3b	peak1481	FALSE	FALSE	TRUE
1482	chr1	62051194	62052038	845	*	intron	Pard3b	peak1482	FALSE	FALSE	TRUE
1483	chr1	62200879	62201410	532	*	intron	Pard3b	peak1483	FALSE	FALSE	TRUE
1484	chr1	62214022	62214608	587	*	intron	Pard3b	peak1484	FALSE	FALSE	TRUE
1485	chr1	62282690	62283290	601	*	intron	Pard3b	peak1485	TRUE	FALSE	FALSE
1486	chr1	62392529	62393560	1032	*	intron	Pard3b	peak1486	FALSE	FALSE	TRUE
1487	chr1	62394522	62394998	477	*	intron	Pard3b	peak1487	TRUE	TRUE	TRUE
1488	chr1	62447237	62447934	698	*	intron	Pard3b	peak1488	TRUE	TRUE	TRUE
1489	chr1	62473952	62474404	453	*	intron	Pard3b	peak1489	FALSE	TRUE	FALSE
1490	chr1	62482891	62483868	978	*	intron	Pard3b	peak1490	FALSE	TRUE	FALSE
1491	chr1	62646627	62647136	510	*	intergenic	Pard3b	peak1491	FALSE	TRUE	FALSE
1492	chr1	62678533	62680316	1784	*	intergenic	RP23-20G7.2	peak1492	FALSE	TRUE	FALSE
1493	chr1	62688962	62689776	815	*	intergenic	Nrp2	peak1493	TRUE	TRUE	TRUE
1494	chr1	62701051	62701367	317	*	promoter	Nrp2	peak1494	TRUE	TRUE	TRUE
1495	chr1	62702729	62704006	1278	*	promoter	Nrp2	peak1495	TRUE	TRUE	FALSE
1496	chr1	62714944	62715296	353	*	exon	Nrp2	peak1496	FALSE	FALSE	TRUE
1497	chr1	62720140	62720593	454	*	intron	Nrp2	peak1497	FALSE	TRUE	FALSE
1498	chr1	62720759	62721310	552	*	intron	Nrp2	peak1498	FALSE	FALSE	TRUE
1499	chr1	62721379	62722793	1415	*	intron	Nrp2	peak1499	TRUE	TRUE	TRUE
1500	chr1	62750408	62751648	1241	*	intron	Nrp2	peak1500	TRUE	TRUE	TRUE
1501	chr1	62759826	62760714	889	*	intron	Nrp2	peak1501	TRUE	TRUE	TRUE
1502	chr1	62770529	62771157	629	*	intron	Nrp2	peak1502	TRUE	TRUE	TRUE
1503	chr1	62773716	62774017	302	*	intron	Nrp2	peak1503	TRUE	TRUE	FALSE
1504	chr1	62774311	62774766	456	*	intron	Nrp2	peak1504	FALSE	TRUE	TRUE
1505	chr1	62786367	62787149	783	*	intron	Nrp2	peak1505	TRUE	TRUE	FALSE
1506	chr1	62788388	62788813	426	*	intron	Nrp2	peak1506	FALSE	FALSE	TRUE
1507	chr1	62809767	62809904	138	*	promoter	Nrp2	peak1507	FALSE	FALSE	TRUE
1508	chr1	62929487	62929792	306	*	intergenic	Ino80d	peak1508	FALSE	FALSE	TRUE
1509	chr1	62984412	62985047	636	*	intron	Ino80d	peak1509	FALSE	FALSE	TRUE
1510	chr1	62986352	62986665	314	*	intron	Ino80d	peak1510	TRUE	TRUE	TRUE
1511	chr1	63119564	63120452	889	*	exon	Ino80dos	peak1511	FALSE	FALSE	TRUE
1512	chr1	63129772	63131338	1567	*	intron	Ino80dos	peak1512	TRUE	TRUE	FALSE
1513	chr1	63138151	63139093	943	*	intron	Ino80dos	peak1513	FALSE	FALSE	TRUE
1514	chr1	63177994	63178295	302	*	promoter	Eef1b2	peak1514	FALSE	FALSE	TRUE
1515	chr1	63181071	63181385	315	*	intergenic	Eef1b2	peak1515	TRUE	TRUE	TRUE
1516	chr1	63182740	63183036	297	*	exon	Gpr1	peak1516	TRUE	FALSE	FALSE
1517	chr1	63204021	63204622	602	*	intron	Gpr1	peak1517	FALSE	FALSE	TRUE
1518	chr1	63208834	63209003	170	*	exon	Gpr1	peak1518	FALSE	FALSE	TRUE
1519	chr1	63209392	63209760	369	*	exon	Gpr1	peak1519	FALSE	FALSE	TRUE
1520	chr1	63214112	63214381	270	*	promoter	Gpr1	peak1520	FALSE	FALSE	TRUE
1521	chr1	63238548	63238713	166	*	intergenic	RP23-434D24.3	peak1521	FALSE	FALSE	TRUE
1522	chr1	63244311	63244606	296	*	intergenic	RP23-434D24.3	peak1522	FALSE	FALSE	TRUE
1523	chr1	63427785	63428218	434	*	intergenic	Adam23	peak1523	FALSE	TRUE	TRUE
1524	chr1	63429077	63429913	837	*	intergenic	Adam23	peak1524	TRUE	TRUE	FALSE
1525	chr1	63430374	63431093	720	*	intergenic	Adam23	peak1525	TRUE	TRUE	TRUE
1526	chr1	63437512	63438359	848	*	intergenic	Adam23	peak1526	TRUE	FALSE	FALSE
1527	chr1	63445522	63446787	1266	*	promoter	Adam23	peak1527	TRUE	TRUE	TRUE
1528	chr1	63458201	63458512	312	*	intron	Adam23	peak1528	FALSE	TRUE	FALSE
1529	chr1	63491023	63491343	321	*	intron	Adam23	peak1529	FALSE	TRUE	FALSE
1530	chr1	63491583	63492111	529	*	intron	Adam23	peak1530	FALSE	TRUE	FALSE
1531	chr1	63516358	63516715	358	*	intron	Adam23	peak1531	FALSE	TRUE	FALSE
1532	chr1	63547310	63547655	346	*	intron	Adam23	peak1532	FALSE	TRUE	TRUE
1533	chr1	63578472	63578989	518	*	promoter	Adam23	peak1533	FALSE	FALSE	TRUE
1534	chr1	63657966	63658433	468	*	intron	Dytn	peak1534	FALSE	TRUE	FALSE
1535	chr1	63659622	63660021	400	*	intron	Dytn	peak1535	TRUE	FALSE	TRUE
1536	chr1	63668777	63669101	325	*	intron	Dytn	peak1536	TRUE	FALSE	FALSE
1537	chr1	63729989	63731352	1364	*	promoter	Mdh1b	peak1537	TRUE	TRUE	FALSE
1538	chr1	63817075	63817412	338	*	intergenic	RP23-374K2.1	peak1538	TRUE	TRUE	TRUE
1539	chr1	63953552	63953855	304	*	intergenic	RP23-374K2.2	peak1539	TRUE	TRUE	TRUE
1540	chr1	63981631	63981740	110	*	intergenic	RP23-374K2.2	peak1540	FALSE	FALSE	TRUE
1541	chr1	63994399	63994556	158	*	intergenic	RP23-374K2.2	peak1541	FALSE	FALSE	TRUE
1542	chr1	64000529	64000993	465	*	intergenic	Klf7	peak1542	TRUE	TRUE	TRUE
1543	chr1	64003238	64004022	785	*	intergenic	Klf7	peak1543	FALSE	FALSE	TRUE
1544	chr1	64051612	64052676	1065	*	intron	Klf7	peak1544	FALSE	TRUE	FALSE
1545	chr1	64053699	64053922	224	*	intron	Klf7	peak1545	FALSE	TRUE	FALSE
1546	chr1	64078298	64079339	1042	*	promoter	Klf7	peak1546	TRUE	TRUE	TRUE
1547	chr1	64087656	64088772	1117	*	intron	Klf7	peak1547	FALSE	FALSE	TRUE
1548	chr1	64101474	64101835	362	*	intron	Klf7	peak1548	FALSE	TRUE	FALSE
1549	chr1	64102147	64102297	151	*	intron	Klf7	peak1549	FALSE	TRUE	FALSE
1550	chr1	64107278	64107401	124	*	intron	Klf7	peak1550	FALSE	TRUE	FALSE
1551	chr1	64111642	64112013	372	*	intron	Klf7	peak1551	TRUE	TRUE	TRUE
1552	chr1	64134548	64134742	195	*	intergenic	Klf7	peak1552	FALSE	TRUE	FALSE
1553	chr1	64149757	64149875	119	*	promoter	RP23-45M23.2	peak1553	FALSE	FALSE	TRUE
1554	chr1	64189242	64189369	128	*	intron	RP23-45M23.6	peak1554	FALSE	FALSE	TRUE
1555	chr1	64189429	64189965	537	*	intron	RP23-45M23.6	peak1555	TRUE	TRUE	TRUE
1556	chr1	64197715	64197976	262	*	intron	RP23-45M23.6	peak1556	TRUE	TRUE	FALSE
1557	chr1	64222416	64223698	1283	*	intron	RP23-45M23.6	peak1557	TRUE	TRUE	TRUE
1558	chr1	64226113	64226453	341	*	intron	RP23-45M23.6	peak1558	TRUE	FALSE	FALSE
1559	chr1	64243077	64243798	722	*	intron	RP23-45M23.6	peak1559	TRUE	TRUE	TRUE
1560	chr1	64249726	64250343	618	*	intron	RP23-45M23.6	peak1560	TRUE	FALSE	FALSE
1561	chr1	64290169	64290320	152	*	intron	RP23-45M23.6	peak1561	FALSE	FALSE	TRUE
1562	chr1	64295229	64296039	811	*	intron	RP23-45M23.6	peak1562	TRUE	TRUE	TRUE
1563	chr1	64296824	64297119	296	*	intron	RP23-45M23.6	peak1563	FALSE	TRUE	FALSE
1564	chr1	64301148	64302044	897	*	promoter	RP23-45M23.6	peak1564	TRUE	TRUE	TRUE
1565	chr1	64302791	64303345	555	*	promoter	RP23-45M23.6	peak1565	FALSE	TRUE	TRUE
1566	chr1	64305482	64305878	397	*	intergenic	RP23-45M23.6	peak1566	TRUE	FALSE	FALSE
1567	chr1	64321210	64321546	337	*	intergenic	RP23-45M23.6	peak1567	FALSE	TRUE	FALSE
1568	chr1	64337911	64338990	1080	*	intergenic	RP23-45M23.6	peak1568	TRUE	FALSE	TRUE
1569	chr1	64343332	64343621	290	*	intergenic	RP23-45M23.6	peak1569	TRUE	TRUE	TRUE
1570	chr1	64352563	64352648	86	*	intergenic	Gm25748	peak1570	FALSE	FALSE	TRUE
1571	chr1	64352737	64352956	220	*	intergenic	Gm25748	peak1571	FALSE	FALSE	TRUE
1572	chr1	64373790	64374178	389	*	intergenic	Gm25748	peak1572	FALSE	FALSE	TRUE
1573	chr1	64390233	64390532	300	*	intergenic	Gm25748	peak1573	FALSE	TRUE	FALSE
1574	chr1	64445986	64446308	323	*	intergenic	RP23-62B14.1	peak1574	TRUE	TRUE	FALSE
1575	chr1	64448082	64448506	425	*	intergenic	RP23-62B14.1	peak1575	TRUE	TRUE	TRUE
1576	chr1	64507701	64507873	173	*	intergenic	Creb1	peak1576	FALSE	TRUE	FALSE
1577	chr1	64539138	64539342	205	*	intron	Creb1	peak1577	FALSE	FALSE	TRUE
1578	chr1	64543831	64544176	346	*	intron	Creb1	peak1578	TRUE	FALSE	TRUE
1579	chr1	64549482	64549708	227	*	intron	Creb1	peak1579	FALSE	TRUE	FALSE
1580	chr1	64556357	64556584	228	*	intron	Creb1	peak1580	FALSE	TRUE	FALSE
1581	chr1	64600538	64601080	543	*	exon	Creb1	peak1581	FALSE	TRUE	FALSE
1582	chr1	64603242	64603794	553	*	exon	Creb1	peak1582	TRUE	TRUE	TRUE
1583	chr1	64616419	64618051	1633	*	promoter	Mettl21a	peak1583	FALSE	TRUE	TRUE
1584	chr1	64675484	64675774	291	*	intergenic	AC101915.2	peak1584	TRUE	TRUE	TRUE
1585	chr1	64705051	64705147	97	*	intron	Ccnyl1	peak1585	TRUE	FALSE	FALSE
1586	chr1	64705266	64706388	1123	*	intron	Ccnyl1	peak1586	TRUE	TRUE	TRUE
1587	chr1	64709882	64710294	413	*	intron	Ccnyl1	peak1587	FALSE	TRUE	TRUE
1588	chr1	64717304	64718149	846	*	exon	Ccnyl1	peak1588	TRUE	TRUE	TRUE
1589	chr1	64726203	64726449	247	*	intergenic	Ccnyl1	peak1589	FALSE	FALSE	TRUE
1590	chr1	64795053	64795356	304	*	exon	Plekhm3	peak1590	FALSE	FALSE	TRUE
1591	chr1	64796881	64798236	1356	*	intron	Plekhm3	peak1591	TRUE	FALSE	FALSE
1592	chr1	64919023	64919714	692	*	intron	Plekhm3	peak1592	TRUE	FALSE	TRUE
1593	chr1	64925638	64926161	524	*	promoter	Plekhm3	peak1593	TRUE	TRUE	TRUE
1594	chr1	64949133	64949774	642	*	intron	Plekhm3	peak1594	FALSE	TRUE	FALSE
1595	chr1	64956164	64957314	1151	*	promoter	Plekhm3	peak1595	TRUE	FALSE	FALSE
1596	chr1	64986191	64986443	253	*	intergenic	Rpl10a-ps1	peak1596	TRUE	TRUE	FALSE
1597	chr1	65009968	65010786	819	*	intergenic	Akr1cl	peak1597	TRUE	TRUE	TRUE
1598	chr1	65046529	65046983	455	*	intergenic	Cryge	peak1598	TRUE	TRUE	TRUE
1599	chr1	65054609	65054827	219	*	intergenic	Cryge	peak1599	FALSE	FALSE	TRUE
1600	chr1	65064069	65064355	287	*	promoter	Crygd	peak1600	FALSE	FALSE	TRUE
1601	chr1	65089048	65089361	314	*	intergenic	RP23-348D4.1	peak1601	TRUE	FALSE	FALSE
1602	chr1	65107622	65108504	883	*	exon	RP23-348D4.2	peak1602	FALSE	TRUE	FALSE
1603	chr1	65112091	65112390	300	*	intron	RP23-348D4.2	peak1603	TRUE	TRUE	TRUE
1604	chr1	65112474	65113385	912	*	intron	RP23-348D4.2	peak1604	TRUE	FALSE	FALSE
1605	chr1	65119429	65119860	432	*	promoter	RP23-348D4.2	peak1605	FALSE	FALSE	TRUE
1606	chr1	65158980	65159191	212	*	exon	Idh1	peak1606	FALSE	FALSE	TRUE
1607	chr1	65163931	65164309	379	*	intron	Idh1	peak1607	TRUE	TRUE	TRUE
1608	chr1	65177962	65179687	1726	*	promoter	Idh1	peak1608	TRUE	TRUE	TRUE
1609	chr1	65179739	65180129	391	*	promoter	Idh1	peak1609	FALSE	TRUE	FALSE
1610	chr1	65185986	65187704	1719	*	promoter	Idh1	peak1610	FALSE	TRUE	FALSE
1611	chr1	65199030	65199281	252	*	intron	Pikfyve	peak1611	TRUE	TRUE	FALSE
1612	chr1	65227500	65228406	907	*	intron	Pikfyve	peak1612	TRUE	FALSE	FALSE
1613	chr1	65230623	65230913	291	*	exon	Pikfyve	peak1613	TRUE	FALSE	FALSE
1614	chr1	65274527	65274695	169	*	exon	Pikfyve	peak1614	FALSE	FALSE	TRUE
1615	chr1	65282751	65283101	351	*	promoter	Pth2r	peak1615	TRUE	TRUE	TRUE
1616	chr1	65536356	65536603	248	*	intergenic	RP23-14I20.6	peak1616	FALSE	FALSE	TRUE
1617	chr1	65746549	65747083	535	*	intergenic	NA	peak1617	FALSE	TRUE	FALSE
1618	chr1	66230434	66230611	178	*	intron	Map2	peak1618	TRUE	FALSE	TRUE
1619	chr1	66231906	66232570	665	*	intron	Map2	peak1619	FALSE	TRUE	FALSE
1620	chr1	66266648	66267037	390	*	intron	Map2	peak1620	FALSE	FALSE	TRUE
1621	chr1	66279284	66281150	1867	*	intron	Map2	peak1621	TRUE	TRUE	TRUE
1622	chr1	66328553	66329277	725	*	promoter	Map2	peak1622	TRUE	FALSE	TRUE
1623	chr1	66437494	66437782	289	*	promoter	Map2	peak1623	FALSE	TRUE	FALSE
1624	chr1	66628534	66628751	218	*	intron	Unc80	peak1624	FALSE	FALSE	TRUE
1625	chr1	66643086	66643416	331	*	intron	Unc80	peak1625	FALSE	FALSE	TRUE
1626	chr1	66678793	66678930	138	*	promoter	Unc80	peak1626	FALSE	FALSE	TRUE
1627	chr1	66698597	66698769	173	*	exon	Unc80	peak1627	FALSE	TRUE	FALSE
1628	chr1	66712925	66713492	568	*	intron	Rpe	peak1628	TRUE	FALSE	TRUE
1629	chr1	66752874	66753694	821	*	intron	Kansl1l	peak1629	TRUE	FALSE	TRUE
1630	chr1	66798339	66798770	432	*	intron	Kansl1l	peak1630	FALSE	TRUE	TRUE
1631	chr1	66801420	66801589	170	*	promoter	Kansl1l	peak1631	FALSE	FALSE	TRUE
1632	chr1	66805559	66805682	124	*	intron	Kansl1l	peak1632	TRUE	FALSE	FALSE
1633	chr1	66815858	66818315	2458	*	promoter	Kansl1l	peak1633	TRUE	FALSE	TRUE
1634	chr1	66838294	66839116	823	*	exon	Acadl	peak1634	TRUE	TRUE	TRUE
1635	chr1	66847581	66847755	175	*	promoter	Acadl	peak1635	FALSE	TRUE	TRUE
1636	chr1	66847809	66847891	83	*	promoter	Acadl	peak1636	TRUE	FALSE	FALSE
1637	chr1	66859513	66859806	294	*	promoter	Acadl	peak1637	FALSE	TRUE	TRUE
1638	chr1	66861187	66861398	212	*	promoter	Acadl	peak1638	FALSE	FALSE	TRUE
1639	chr1	66862656	66863710	1055	*	promoter	Acadl	peak1639	TRUE	TRUE	TRUE
1640	chr1	66865697	66865983	287	*	promoter	Gm25832	peak1640	FALSE	TRUE	TRUE
1641	chr1	66878313	66878763	451	*	intergenic	Gm25832	peak1641	TRUE	FALSE	FALSE
1642	chr1	66881785	66882154	370	*	intergenic	Gm25832	peak1642	TRUE	FALSE	TRUE
1643	chr1	66895053	66895510	458	*	intergenic	Gm25832	peak1643	FALSE	FALSE	TRUE
1644	chr1	66895681	66897041	1361	*	intergenic	Myl1	peak1644	FALSE	TRUE	FALSE
1645	chr1	66936204	66936590	387	*	promoter	Myl1	peak1645	FALSE	FALSE	TRUE
1646	chr1	66992688	66993240	553	*	intergenic	Lancl1	peak1646	TRUE	TRUE	FALSE
1647	chr1	67000564	67000964	401	*	exon	Lancl1	peak1647	FALSE	FALSE	TRUE
1648	chr1	67032878	67033640	763	*	intron	Lancl1	peak1648	FALSE	FALSE	TRUE
1649	chr1	67061385	67062069	685	*	intergenic	Lancl1	peak1649	TRUE	FALSE	FALSE
1650	chr1	67108615	67109421	807	*	intergenic	Cps1	peak1650	FALSE	TRUE	FALSE
1651	chr1	67143903	67144331	429	*	exon	Cps1	peak1651	FALSE	TRUE	FALSE
1652	chr1	67181282	67181487	206	*	intron	Cps1	peak1652	FALSE	TRUE	FALSE
1653	chr1	67319901	67320166	266	*	intron	AC133161.1	peak1653	FALSE	FALSE	TRUE
1654	chr1	67625513	67627142	1630	*	intergenic	Gm22548	peak1654	TRUE	FALSE	FALSE
1655	chr1	67691016	67691223	208	*	intergenic	NA	peak1655	TRUE	FALSE	FALSE
1656	chr1	67691348	67692157	810	*	intergenic	NA	peak1656	TRUE	FALSE	FALSE
1657	chr1	67800251	67800761	511	*	intron	AC154992.1	peak1657	FALSE	TRUE	FALSE
1658	chr1	68315381	68315773	393	*	intron	Erbb4	peak1658	FALSE	TRUE	FALSE
1659	chr1	68419975	68420510	536	*	intron	Erbb4	peak1659	FALSE	TRUE	FALSE
1660	chr1	68459995	68460740	746	*	intron	Erbb4	peak1660	FALSE	FALSE	TRUE
1661	chr1	68949291	68949527	237	*	intron	Erbb4	peak1661	TRUE	FALSE	FALSE
1662	chr1	69138864	69139948	1085	*	intergenic	AC157805.1	peak1662	FALSE	TRUE	TRUE
1663	chr1	69256055	69256410	356	*	intergenic	NA	peak1663	FALSE	FALSE	TRUE
1664	chr1	69291266	69291903	638	*	intergenic	NA	peak1664	FALSE	TRUE	TRUE
1665	chr1	69318904	69319199	296	*	intergenic	NA	peak1665	FALSE	TRUE	FALSE
1666	chr1	69331453	69332122	670	*	intergenic	Pced1c-ps	peak1666	TRUE	FALSE	TRUE
1667	chr1	69364035	69364933	899	*	intergenic	Pced1c-ps	peak1667	FALSE	FALSE	TRUE
1668	chr1	69382425	69383082	658	*	intergenic	Pced1c-ps	peak1668	TRUE	FALSE	TRUE
1669	chr1	69421538	69421734	197	*	intergenic	RP24-280N11.1	peak1669	FALSE	FALSE	TRUE
1670	chr1	69451987	69452185	199	*	intergenic	RP24-280N11.1	peak1670	FALSE	FALSE	TRUE
1671	chr1	69496078	69496380	303	*	intergenic	RP23-471L1.1	peak1671	TRUE	FALSE	FALSE
1672	chr1	69544323	69544527	205	*	intron	RP23-471L1.4	peak1672	FALSE	FALSE	TRUE
1673	chr1	69559599	69560513	915	*	intron	Ikzf2	peak1673	TRUE	FALSE	FALSE
1674	chr1	69683161	69683398	238	*	promoter	Ikzf2	peak1674	FALSE	FALSE	TRUE
1675	chr1	69759469	69760251	783	*	intergenic	RP23-301L19.1	peak1675	TRUE	TRUE	TRUE
1676	chr1	69770163	69770767	605	*	promoter	RP23-301L19.1	peak1676	FALSE	TRUE	TRUE
1677	chr1	69775737	69775861	125	*	intergenic	RP23-301L19.1	peak1677	FALSE	FALSE	TRUE
1678	chr1	69785097	69785423	327	*	intergenic	RP23-301L19.1	peak1678	FALSE	FALSE	TRUE
1679	chr1	69790351	69791033	683	*	intergenic	RP23-301L19.1	peak1679	TRUE	TRUE	TRUE
1680	chr1	69827423	69827539	117	*	promoter	Spag16	peak1680	FALSE	FALSE	TRUE
1681	chr1	70284234	70284797	564	*	intron	Spag16	peak1681	TRUE	TRUE	FALSE
1682	chr1	70576882	70577174	293	*	promoter	Spag16	peak1682	FALSE	TRUE	FALSE
1683	chr1	70857800	70858002	203	*	intron	Vwc2l	peak1683	FALSE	FALSE	TRUE
1684	chr1	70861255	70861604	350	*	intron	Vwc2l	peak1684	TRUE	TRUE	TRUE
1685	chr1	70861791	70862109	319	*	intron	Vwc2l	peak1685	FALSE	TRUE	FALSE
1686	chr1	70969530	70969792	263	*	intergenic	NA	peak1686	TRUE	FALSE	FALSE
1687	chr1	71003440	71004091	652	*	intergenic	Bard1	peak1687	TRUE	TRUE	FALSE
1688	chr1	71004166	71004636	471	*	intergenic	Bard1	peak1688	TRUE	TRUE	TRUE
1689	chr1	71009077	71009357	281	*	intergenic	Bard1	peak1689	FALSE	TRUE	FALSE
1690	chr1	71022772	71023213	442	*	intergenic	Bard1	peak1690	TRUE	TRUE	TRUE
1691	chr1	71036945	71037507	563	*	intron	Bard1	peak1691	FALSE	TRUE	FALSE
1692	chr1	71075576	71075948	373	*	intron	Bard1	peak1692	FALSE	TRUE	TRUE
1693	chr1	71077539	71078454	916	*	intron	Bard1	peak1693	FALSE	TRUE	FALSE
1694	chr1	71102123	71103882	1760	*	promoter	Bard1	peak1694	TRUE	TRUE	TRUE
1695	chr1	71115770	71116519	750	*	intergenic	Bard1	peak1695	TRUE	FALSE	FALSE
1696	chr1	71127129	71128285	1157	*	intergenic	Bard1	peak1696	TRUE	FALSE	TRUE
1697	chr1	71289583	71290103	521	*	exon	Abca12	peak1697	TRUE	TRUE	TRUE
1698	chr1	71330498	71330659	162	*	intron	Abca12	peak1698	FALSE	TRUE	FALSE
1699	chr1	71505983	71506810	828	*	intergenic	RP24-472N17.1	peak1699	TRUE	FALSE	TRUE
1700	chr1	71531660	71531995	336	*	intergenic	Atic	peak1700	TRUE	FALSE	FALSE
1701	chr1	71556526	71558106	1581	*	promoter	Atic	peak1701	TRUE	TRUE	TRUE
1702	chr1	71576104	71576597	494	*	exon	Atic	peak1702	TRUE	FALSE	TRUE
1703	chr1	71576675	71577324	650	*	exon	Atic	peak1703	TRUE	TRUE	FALSE
1704	chr1	71594196	71594889	694	*	intron	Fn1	peak1704	TRUE	TRUE	TRUE
1705	chr1	71689637	71690337	701	*	intergenic	RP24-211L16.2	peak1705	FALSE	FALSE	TRUE
1706	chr1	71691684	71692538	855	*	intergenic	RP24-211L16.2	peak1706	FALSE	FALSE	TRUE
1707	chr1	71722882	71723684	803	*	intergenic	RP24-211L16.3	peak1707	FALSE	TRUE	FALSE
1708	chr1	71728893	71729423	531	*	intergenic	RP24-211L16.3	peak1708	FALSE	TRUE	FALSE
1709	chr1	71729881	71730571	691	*	intergenic	RP24-211L16.3	peak1709	FALSE	FALSE	TRUE
1710	chr1	71757373	71757562	190	*	intergenic	RP24-211L16.3	peak1710	TRUE	FALSE	FALSE
1711	chr1	71811305	71811874	570	*	intergenic	RP23-214P23.1	peak1711	TRUE	FALSE	TRUE
1712	chr1	71895862	71896043	182	*	exon	RP23-214P23.3	peak1712	TRUE	FALSE	FALSE
1713	chr1	71912418	71912918	501	*	intron	RP23-214P23.3	peak1713	TRUE	FALSE	FALSE
1714	chr1	71913275	71914218	944	*	intron	RP23-214P23.3	peak1714	TRUE	FALSE	FALSE
1715	chr1	71921699	71921871	173	*	intergenic	RP23-214P23.3	peak1715	TRUE	FALSE	FALSE
1716	chr1	71924850	71925458	609	*	intergenic	RP23-214P23.3	peak1716	TRUE	TRUE	TRUE
1717	chr1	71936770	71937043	274	*	intergenic	RP23-214P23.3	peak1717	TRUE	FALSE	FALSE
1718	chr1	71953024	71954264	1241	*	intergenic	RP24-128L10.1	peak1718	TRUE	TRUE	FALSE
1719	chr1	71987676	71988685	1010	*	intron	RP24-128L10.1	peak1719	FALSE	FALSE	TRUE
1720	chr1	71995549	71995858	310	*	intron	RP24-128L10.1	peak1720	TRUE	FALSE	FALSE
1721	chr1	72000779	72001116	338	*	intron	RP24-128L10.1	peak1721	TRUE	FALSE	TRUE
1722	chr1	72018800	72019576	777	*	intron	RP24-245O4.2	peak1722	TRUE	FALSE	FALSE
1723	chr1	72045188	72045423	236	*	intergenic	RP24-245O4.2	peak1723	TRUE	FALSE	FALSE
1724	chr1	72070553	72070759	207	*	intergenic	RP23-277E3.1	peak1724	TRUE	FALSE	FALSE
1725	chr1	72106713	72107032	320	*	intergenic	RP23-277E3.2	peak1725	TRUE	FALSE	FALSE
1726	chr1	72107210	72107353	144	*	exon	RP23-277E3.2	peak1726	TRUE	FALSE	FALSE
1727	chr1	72123525	72124152	628	*	promoter	RP23-277E3.2	peak1727	TRUE	TRUE	TRUE
1728	chr1	72133822	72135378	1557	*	intergenic	RP23-277E3.2	peak1728	TRUE	FALSE	TRUE
1729	chr1	72141933	72142419	487	*	intergenic	Mreg	peak1729	TRUE	TRUE	TRUE
1730	chr1	72182907	72183497	591	*	intron	Mreg	peak1730	TRUE	FALSE	FALSE
1731	chr1	72196163	72196451	289	*	intron	Mreg	peak1731	TRUE	FALSE	FALSE
1732	chr1	72202023	72202964	942	*	intron	Mreg	peak1732	TRUE	TRUE	TRUE
1733	chr1	72207055	72207315	261	*	intron	Mreg	peak1733	FALSE	TRUE	FALSE
1734	chr1	72214327	72215027	701	*	intergenic	Mreg	peak1734	TRUE	FALSE	FALSE
1735	chr1	72220069	72220306	238	*	intergenic	Gm25360	peak1735	TRUE	TRUE	FALSE
1736	chr1	72225627	72227021	1395	*	promoter	Gm25360	peak1736	TRUE	TRUE	TRUE
1737	chr1	72236260	72237752	1493	*	promoter	D230017M19Rik	peak1737	TRUE	TRUE	TRUE
1738	chr1	72237823	72238343	521	*	promoter	D230017M19Rik	peak1738	FALSE	TRUE	FALSE
1739	chr1	72243641	72244849	1209	*	promoter	D230017M19Rik	peak1739	TRUE	TRUE	TRUE
1740	chr1	72251908	72252219	312	*	intron	D230017M19Rik	peak1740	TRUE	TRUE	FALSE
1741	chr1	72283878	72284888	1011	*	promoter	Pecr	peak1741	TRUE	TRUE	TRUE
1742	chr1	72307221	72307913	693	*	promoter	Xrcc5	peak1742	TRUE	TRUE	TRUE
1743	chr1	72314146	72314354	209	*	exon	Xrcc5	peak1743	FALSE	FALSE	TRUE
1744	chr1	72359546	72359841	296	*	intron	Xrcc5	peak1744	FALSE	FALSE	TRUE
1745	chr1	72360319	72361446	1128	*	intron	Xrcc5	peak1745	FALSE	TRUE	FALSE
1746	chr1	72536874	72537370	497	*	promoter	4-Mar	peak1746	FALSE	FALSE	TRUE
1747	chr1	72567000	72567679	680	*	intergenic	Smarcal1	peak1747	FALSE	FALSE	TRUE
1748	chr1	72575263	72575546	284	*	intergenic	Smarcal1	peak1748	FALSE	TRUE	FALSE
1749	chr1	72582692	72584009	1318	*	promoter	Smarcal1	peak1749	TRUE	TRUE	TRUE
1750	chr1	72686599	72687212	614	*	intron	Ankar	peak1750	TRUE	FALSE	FALSE
1751	chr1	72716928	72717383	456	*	intergenic	Rpl37a	peak1751	TRUE	FALSE	TRUE
1752	chr1	72724515	72724725	211	*	intergenic	Rpl37a	peak1752	FALSE	TRUE	FALSE
1753	chr1	72870217	72870614	398	*	intron	Igfbp5	peak1753	TRUE	TRUE	TRUE
1754	chr1	72964152	72964297	146	*	intergenic	RP23-445K8.1	peak1754	FALSE	FALSE	TRUE
1755	chr1	72964347	72964473	127	*	intergenic	RP23-445K8.1	peak1755	FALSE	FALSE	TRUE
1756	chr1	73746344	73746612	269	*	intron	RP24-144C10.1	peak1756	FALSE	TRUE	FALSE
1757	chr1	73826134	73826720	587	*	intron	RP24-144C10.1	peak1757	TRUE	FALSE	FALSE
1758	chr1	73828985	73829414	430	*	intron	RP24-144C10.1	peak1758	FALSE	FALSE	TRUE
1759	chr1	73849018	73849281	264	*	intron	RP24-144C10.1	peak1759	FALSE	FALSE	TRUE
1760	chr1	73862728	73863256	529	*	promoter	RP24-144C10.1	peak1760	TRUE	TRUE	TRUE
1761	chr1	73925575	73926160	586	*	exon	Tns1	peak1761	FALSE	TRUE	FALSE
1762	chr1	73936496	73936956	461	*	intron	Tns1	peak1762	TRUE	FALSE	FALSE
1763	chr1	73986768	73986970	203	*	promoter	Tns1	peak1763	TRUE	FALSE	TRUE
1764	chr1	73996252	73996653	402	*	promoter	Tns1	peak1764	TRUE	TRUE	FALSE
1765	chr1	73998970	73999482	513	*	promoter	Tns1	peak1765	TRUE	TRUE	FALSE
1766	chr1	74007440	74008401	962	*	intron	Tns1	peak1766	FALSE	TRUE	FALSE
1767	chr1	74015839	74016163	325	*	promoter	Tns1	peak1767	FALSE	TRUE	FALSE
1768	chr1	74038946	74039412	467	*	promoter	Tns1	peak1768	TRUE	TRUE	FALSE
1769	chr1	74048834	74049056	223	*	intron	Tns1	peak1769	FALSE	FALSE	TRUE
1770	chr1	74055617	74055943	327	*	intron	Tns1	peak1770	TRUE	TRUE	FALSE
1771	chr1	74060329	74060656	328	*	intron	Tns1	peak1771	FALSE	TRUE	FALSE
1772	chr1	74066044	74066879	836	*	intron	Tns1	peak1772	TRUE	FALSE	FALSE
1773	chr1	74067802	74069160	1359	*	exon	Tns1	peak1773	FALSE	TRUE	TRUE
1774	chr1	74077184	74077769	586	*	intron	Tns1	peak1774	FALSE	TRUE	FALSE
1775	chr1	74082932	74083348	417	*	intron	Tns1	peak1775	TRUE	TRUE	TRUE
1776	chr1	74085650	74086118	469	*	intron	Tns1	peak1776	TRUE	TRUE	FALSE
1777	chr1	74130809	74131171	363	*	intron	Rufy4	peak1777	FALSE	TRUE	FALSE
1778	chr1	74139528	74139720	193	*	intron	Rufy4	peak1778	FALSE	TRUE	FALSE
1779	chr1	74143122	74143605	484	*	intron	Rufy4	peak1779	FALSE	TRUE	TRUE
1780	chr1	74153841	74154074	234	*	promoter	Cxcr2	peak1780	TRUE	FALSE	FALSE
1781	chr1	74155095	74156021	927	*	promoter	Cxcr2	peak1781	TRUE	FALSE	FALSE
1782	chr1	74159624	74159959	336	*	exon	Cxcr2	peak1782	TRUE	TRUE	FALSE
1783	chr1	74195973	74196267	295	*	promoter	Cxcr1	peak1783	TRUE	TRUE	TRUE
1784	chr1	74197979	74198440	462	*	intergenic	Cxcr1	peak1784	TRUE	TRUE	FALSE
1785	chr1	74200799	74201761	963	*	intergenic	Mir1928	peak1785	FALSE	FALSE	TRUE
1786	chr1	74227139	74227853	715	*	intergenic	Arpc2	peak1786	TRUE	TRUE	TRUE
1787	chr1	74237668	74238044	377	*	promoter	Arpc2	peak1787	TRUE	TRUE	TRUE
1788	chr1	74242826	74243247	422	*	intron	Arpc2	peak1788	FALSE	FALSE	TRUE
1789	chr1	74248565	74249958	1394	*	intron	Arpc2	peak1789	TRUE	TRUE	TRUE
1790	chr1	74250166	74250484	319	*	intron	Arpc2	peak1790	FALSE	TRUE	FALSE
1791	chr1	74284087	74285780	1694	*	promoter	Aamp	peak1791	TRUE	TRUE	TRUE
1792	chr1	74308499	74308932	434	*	promoter	Pnkd	peak1792	TRUE	TRUE	FALSE
1793	chr1	74313406	74313920	515	*	intron	Pnkd	peak1793	TRUE	TRUE	TRUE
1794	chr1	74351224	74351853	630	*	exon	Pnkd	peak1794	FALSE	TRUE	FALSE
1795	chr1	74361832	74362288	457	*	promoter	Catip	peak1795	TRUE	TRUE	TRUE
1796	chr1	74364291	74364551	261	*	promoter	Catip	peak1796	FALSE	FALSE	TRUE
1797	chr1	74368018	74369243	1226	*	exon	Catip	peak1797	TRUE	FALSE	TRUE
1798	chr1	74369868	74370333	466	*	intergenic	Catip	peak1798	TRUE	TRUE	TRUE
1799	chr1	74373400	74373707	308	*	promoter	Slc11a1	peak1799	FALSE	TRUE	TRUE
1800	chr1	74374915	74375842	928	*	promoter	Slc11a1	peak1800	TRUE	FALSE	TRUE
1801	chr1	74381213	74382299	1087	*	promoter	Slc11a1	peak1801	TRUE	TRUE	TRUE
1802	chr1	74386515	74387332	818	*	intergenic	Slc11a1	peak1802	TRUE	FALSE	TRUE
1803	chr1	74391303	74392589	1287	*	promoter	Ctdsp1	peak1803	TRUE	TRUE	TRUE
1804	chr1	74396897	74398465	1569	*	exon	Ctdsp1	peak1804	TRUE	FALSE	TRUE
1805	chr1	74434446	74435119	674	*	exon	Vil1	peak1805	TRUE	TRUE	TRUE
1806	chr1	74435546	74436046	501	*	exon	Vil1	peak1806	TRUE	TRUE	TRUE
1807	chr1	74438050	74438450	401	*	exon	Usp37	peak1807	TRUE	TRUE	TRUE
1808	chr1	74440676	74440855	180	*	intron	Usp37	peak1808	FALSE	TRUE	FALSE
1809	chr1	74441437	74441655	219	*	exon	Usp37	peak1809	FALSE	TRUE	TRUE
1810	chr1	74452678	74453126	449	*	exon	Usp37	peak1810	TRUE	FALSE	FALSE
1811	chr1	74521485	74521866	382	*	promoter	Usp37	peak1811	TRUE	TRUE	FALSE
1812	chr1	74521919	74522275	357	*	promoter	Usp37	peak1812	FALSE	TRUE	FALSE
1813	chr1	74559147	74559409	263	*	promoter	Plcd4	peak1813	FALSE	FALSE	TRUE
1814	chr1	74587311	74588637	1327	*	promoter	Zfp142	peak1814	TRUE	FALSE	FALSE
1815	chr1	74644042	74644245	204	*	intergenic	Stk36	peak1815	FALSE	TRUE	TRUE
1816	chr1	74661321	74662467	1147	*	promoter	Ttll4	peak1816	TRUE	TRUE	TRUE
1817	chr1	74672287	74673176	890	*	exon	Ttll4	peak1817	FALSE	FALSE	TRUE
1818	chr1	74677782	74678167	386	*	promoter	Ttll4	peak1818	TRUE	FALSE	FALSE
1819	chr1	74686175	74686391	217	*	promoter	Ttll4	peak1819	FALSE	FALSE	TRUE
1820	chr1	74712147	74712444	298	*	promoter	Cyp27a1	peak1820	TRUE	TRUE	FALSE
1821	chr1	74712566	74714223	1658	*	promoter	Cyp27a1	peak1821	TRUE	TRUE	TRUE
1822	chr1	74715462	74716179	718	*	promoter	Cyp27a1	peak1822	FALSE	FALSE	TRUE
1823	chr1	74736995	74737274	280	*	promoter	Cyp27a1	peak1823	FALSE	FALSE	TRUE
1824	chr1	74759901	74760103	203	*	intergenic	Gm27507	peak1824	TRUE	TRUE	FALSE
1825	chr1	74763052	74763482	431	*	promoter	Gm27507	peak1825	TRUE	TRUE	TRUE
1826	chr1	74772954	74773560	607	*	promoter	Wnt6	peak1826	FALSE	TRUE	TRUE
1827	chr1	74779373	74779628	256	*	promoter	Wnt6	peak1827	FALSE	FALSE	TRUE
1828	chr1	74782013	74782642	630	*	promoter	Wnt6	peak1828	TRUE	TRUE	TRUE
1829	chr1	74787817	74788973	1157	*	intergenic	Wnt6	peak1829	TRUE	FALSE	TRUE
1830	chr1	74802886	74803927	1042	*	exon	Wnt10a	peak1830	TRUE	FALSE	FALSE
1831	chr1	74872287	74872491	205	*	intron	RP23-430G15.2	peak1831	TRUE	TRUE	TRUE
1832	chr1	74880751	74881170	420	*	intergenic	Fev	peak1832	FALSE	TRUE	FALSE
1833	chr1	74893476	74893731	256	*	promoter	Cryba2	peak1833	FALSE	FALSE	TRUE
1834	chr1	74894909	74895373	465	*	promoter	Cryba2	peak1834	FALSE	FALSE	TRUE
1835	chr1	74901836	74902002	167	*	promoter	Cfap65	peak1835	TRUE	TRUE	FALSE
1836	chr1	74964432	74964797	366	*	intergenic	Nhej1	peak1836	FALSE	FALSE	TRUE
1837	chr1	74997183	74997683	501	*	intron	Nhej1	peak1837	TRUE	TRUE	TRUE
1838	chr1	75016850	75017171	322	*	intron	Nhej1	peak1838	TRUE	TRUE	TRUE
1839	chr1	75037275	75037437	163	*	intron	Nhej1	peak1839	FALSE	TRUE	FALSE
1840	chr1	75142191	75143365	1175	*	promoter	Cnppd1	peak1840	TRUE	TRUE	TRUE
1841	chr1	75179606	75180762	1157	*	promoter	Abcb6	peak1841	FALSE	FALSE	TRUE
1842	chr1	75187941	75188232	292	*	promoter	Atg9a	peak1842	TRUE	TRUE	TRUE
1843	chr1	75191420	75192921	1502	*	promoter	Atg9a	peak1843	TRUE	TRUE	FALSE
1844	chr1	75208804	75209507	704	*	promoter	Glb1l	peak1844	TRUE	FALSE	FALSE
1845	chr1	75213154	75213626	473	*	promoter	Stk16	peak1845	TRUE	TRUE	FALSE
1846	chr1	75218098	75219852	1755	*	promoter	Tuba4a	peak1846	FALSE	TRUE	TRUE
1847	chr1	75223602	75224004	403	*	promoter	RP23-321N22.8	peak1847	TRUE	TRUE	TRUE
1848	chr1	75230306	75231307	1002	*	promoter	RP23-321N22.8	peak1848	TRUE	TRUE	TRUE
1849	chr1	75234706	75235070	365	*	promoter	Dnajb2	peak1849	TRUE	TRUE	FALSE
1850	chr1	75236059	75237488	1430	*	promoter	Dnajb2	peak1850	TRUE	TRUE	TRUE
1851	chr1	75244774	75245149	376	*	exon	Dnajb2	peak1851	FALSE	TRUE	FALSE
1852	chr1	75251370	75252023	654	*	promoter	Ptprn	peak1852	TRUE	TRUE	FALSE
1853	chr1	75262733	75263604	872	*	promoter	Ptprn	peak1853	FALSE	TRUE	FALSE
1854	chr1	75290717	75290878	162	*	intergenic	Resp18	peak1854	FALSE	TRUE	FALSE
1855	chr1	75342685	75343204	520	*	intergenic	Des	peak1855	TRUE	TRUE	FALSE
1856	chr1	75398733	75399248	516	*	promoter	Speg	peak1856	TRUE	TRUE	TRUE
1857	chr1	75413827	75414004	178	*	intron	Speg	peak1857	FALSE	TRUE	FALSE
1858	chr1	75559072	75560010	939	*	exon	Slc4a3	peak1858	FALSE	TRUE	FALSE
1859	chr1	76458204	76459041	838	*	intron	RP24-537H9.2	peak1859	FALSE	TRUE	FALSE
1860	chr1	77183969	77184383	415	*	intergenic	RP23-59P14.1	peak1860	TRUE	FALSE	FALSE
1861	chr1	77202915	77203516	602	*	intergenic	NA	peak1861	TRUE	TRUE	TRUE
1862	chr1	77227813	77228669	857	*	intergenic	NA	peak1862	TRUE	TRUE	TRUE
1863	chr1	77279453	77280047	595	*	intergenic	NA	peak1863	FALSE	FALSE	TRUE
1864	chr1	77280415	77281333	919	*	intergenic	NA	peak1864	TRUE	TRUE	FALSE
1865	chr1	77298684	77299206	523	*	intergenic	NA	peak1865	TRUE	FALSE	TRUE
1866	chr1	77438638	77438919	282	*	intron	Epha4	peak1866	TRUE	FALSE	FALSE
1867	chr1	77459519	77460045	527	*	intron	Epha4	peak1867	FALSE	FALSE	TRUE
1868	chr1	77487827	77488243	417	*	intron	Epha4	peak1868	TRUE	FALSE	FALSE
1869	chr1	77571104	77571465	362	*	promoter	RP23-39N17.1	peak1869	TRUE	FALSE	FALSE
1870	chr1	77672020	77672254	235	*	intergenic	NA	peak1870	FALSE	TRUE	FALSE
1871	chr1	77943110	77943859	750	*	exon	RP23-266D4.1	peak1871	FALSE	FALSE	TRUE
1872	chr1	78187048	78188039	992	*	intron	Pax3	peak1872	FALSE	TRUE	TRUE
1873	chr1	78419557	78420009	453	*	exon	Sgpp2	peak1873	FALSE	TRUE	FALSE
1874	chr1	78435764	78436225	462	*	intron	Farsb	peak1874	FALSE	FALSE	TRUE
1875	chr1	78489963	78490577	615	*	promoter	Farsb	peak1875	TRUE	TRUE	TRUE
1876	chr1	78511623	78512151	529	*	promoter	RP24-300L5.2	peak1876	FALSE	FALSE	TRUE
1877	chr1	78525296	78525491	196	*	intron	Mogat1	peak1877	TRUE	TRUE	TRUE
1878	chr1	78536870	78537082	213	*	promoter	Mogat1	peak1878	TRUE	TRUE	TRUE
1879	chr1	78537331	78538075	745	*	promoter	Mogat1	peak1879	TRUE	TRUE	TRUE
1880	chr1	78644620	78645030	411	*	intergenic	Acsl3	peak1880	FALSE	FALSE	TRUE
1881	chr1	78665533	78666622	1090	*	exon	Acsl3	peak1881	TRUE	FALSE	FALSE
1882	chr1	78678567	78678778	212	*	intron	Acsl3	peak1882	FALSE	FALSE	TRUE
1883	chr1	78724386	78725487	1102	*	intergenic	Acsl3	peak1883	FALSE	FALSE	TRUE
1884	chr1	78887502	78887620	119	*	intron	RP23-421G18.1	peak1884	FALSE	FALSE	TRUE
1885	chr1	78895288	78896375	1088	*	intron	RP23-421G18.1	peak1885	TRUE	FALSE	FALSE
1886	chr1	78897202	78897437	236	*	intron	RP23-421G18.1	peak1886	FALSE	FALSE	TRUE
1887	chr1	79362427	79362572	146	*	intergenic	NA	peak1887	TRUE	FALSE	FALSE
1888	chr1	79439802	79440274	473	*	promoter	Scg2	peak1888	FALSE	FALSE	TRUE
1889	chr1	79576163	79576269	107	*	intergenic	Ap1s3	peak1889	FALSE	TRUE	FALSE
1890	chr1	79619468	79619786	319	*	promoter	Ap1s3	peak1890	TRUE	TRUE	TRUE
1891	chr1	79629456	79630123	668	*	intron	Ap1s3	peak1891	FALSE	FALSE	TRUE
1892	chr1	79642641	79643263	623	*	intron	Ap1s3	peak1892	FALSE	FALSE	TRUE
1893	chr1	79643754	79644737	984	*	intron	Ap1s3	peak1893	TRUE	TRUE	TRUE
1894	chr1	79669476	79670031	556	*	promoter	Ap1s3	peak1894	FALSE	FALSE	TRUE
1895	chr1	79670807	79672573	1767	*	promoter	Ap1s3	peak1895	FALSE	FALSE	TRUE
1896	chr1	79680706	79681232	527	*	intergenic	Ap1s3	peak1896	FALSE	FALSE	TRUE
1897	chr1	79701579	79702020	442	*	intergenic	Wdfy1	peak1897	FALSE	FALSE	TRUE
1898	chr1	79738877	79739129	253	*	intron	Wdfy1	peak1898	TRUE	FALSE	TRUE
1899	chr1	79741047	79741473	427	*	intron	Wdfy1	peak1899	TRUE	FALSE	FALSE
1900	chr1	79751106	79751744	639	*	intron	Wdfy1	peak1900	FALSE	FALSE	TRUE
1901	chr1	79760132	79760365	234	*	promoter	Wdfy1	peak1901	FALSE	FALSE	TRUE
1902	chr1	79762302	79763255	954	*	promoter	Wdfy1	peak1902	FALSE	FALSE	TRUE
1903	chr1	79785938	79786054	117	*	intergenic	Mrpl44	peak1903	FALSE	TRUE	FALSE
1904	chr1	79786616	79786929	314	*	intergenic	Mrpl44	peak1904	TRUE	TRUE	TRUE
1905	chr1	79820443	79821029	587	*	promoter	Serpine2	peak1905	FALSE	TRUE	FALSE
1906	chr1	79894949	79895279	331	*	intergenic	RP24-302A24.2	peak1906	FALSE	TRUE	FALSE
1907	chr1	79905327	79905668	342	*	intergenic	RP24-302A24.2	peak1907	FALSE	TRUE	FALSE
1908	chr1	80015327	80015928	602	*	intergenic	NA	peak1908	FALSE	TRUE	FALSE
1909	chr1	80016403	80016898	496	*	intergenic	NA	peak1909	FALSE	TRUE	FALSE
1910	chr1	80032410	80033089	680	*	intergenic	NA	peak1910	FALSE	TRUE	TRUE
1911	chr1	80106300	80106628	329	*	intergenic	RP23-470G12.1	peak1911	FALSE	TRUE	FALSE
1912	chr1	80106741	80107097	357	*	intergenic	RP23-470G12.1	peak1912	TRUE	TRUE	FALSE
1913	chr1	80131301	80131736	436	*	intergenic	Gm23934	peak1913	TRUE	TRUE	TRUE
1914	chr1	80177016	80177954	939	*	intergenic	RP23-269M3.2	peak1914	TRUE	FALSE	FALSE
1915	chr1	80178553	80178942	390	*	intergenic	RP23-269M3.2	peak1915	FALSE	TRUE	TRUE
1916	chr1	80181127	80181333	207	*	intergenic	RP23-269M3.2	peak1916	TRUE	TRUE	TRUE
1917	chr1	80184560	80184875	316	*	promoter	RP23-269M3.2	peak1917	FALSE	FALSE	TRUE
1918	chr1	80191496	80192113	618	*	exon	RP23-269M3.2	peak1918	FALSE	FALSE	TRUE
1919	chr1	80193370	80193601	232	*	intergenic	RP23-269M3.2	peak1919	FALSE	FALSE	TRUE
1920	chr1	80251218	80251439	222	*	intergenic	RP24-193D9.2	peak1920	FALSE	FALSE	TRUE
1921	chr1	80362441	80362785	345	*	intergenic	RP23-306A2.2	peak1921	FALSE	TRUE	FALSE
1922	chr1	80383082	80384694	1613	*	promoter	RP23-306A2.2	peak1922	FALSE	TRUE	FALSE
1923	chr1	80389352	80390114	763	*	intergenic	RP23-306A2.2	peak1923	FALSE	TRUE	FALSE
1924	chr1	80396632	80397049	418	*	intergenic	RP23-306A2.2	peak1924	TRUE	TRUE	FALSE
1925	chr1	80397387	80398292	906	*	intergenic	RP23-306A2.2	peak1925	FALSE	TRUE	FALSE
1926	chr1	80408495	80408917	423	*	intergenic	RP23-306A2.2	peak1926	TRUE	TRUE	FALSE
1927	chr1	80417600	80417824	225	*	intergenic	RP23-440M14.1	peak1927	TRUE	TRUE	FALSE
1928	chr1	80418496	80419220	725	*	intergenic	RP23-440M14.1	peak1928	TRUE	FALSE	FALSE
1929	chr1	80451963	80452502	540	*	intron	RP23-440M14.1	peak1929	TRUE	TRUE	TRUE
1930	chr1	80452997	80453435	439	*	intron	RP23-440M14.1	peak1930	TRUE	TRUE	FALSE
1931	chr1	80453949	80454358	410	*	intron	RP23-440M14.1	peak1931	TRUE	TRUE	TRUE
1932	chr1	80474924	80475366	443	*	intron	RP23-440M14.1	peak1932	TRUE	FALSE	TRUE
1933	chr1	80496392	80496732	341	*	intergenic	Dock10	peak1933	TRUE	TRUE	FALSE
1934	chr1	80504913	80505964	1052	*	promoter	Dock10	peak1934	TRUE	FALSE	FALSE
1935	chr1	80506077	80506415	339	*	promoter	Dock10	peak1935	FALSE	TRUE	FALSE
1936	chr1	80576924	80577437	514	*	intron	Dock10	peak1936	TRUE	TRUE	TRUE
1937	chr1	80594387	80594656	270	*	promoter	Dock10	peak1937	FALSE	TRUE	FALSE
1938	chr1	80609657	80610055	399	*	intron	Dock10	peak1938	TRUE	TRUE	TRUE
1939	chr1	80614657	80615129	473	*	intron	Dock10	peak1939	TRUE	TRUE	TRUE
1940	chr1	80630271	80630992	722	*	intron	Dock10	peak1940	TRUE	TRUE	TRUE
1941	chr1	80636250	80636546	297	*	intron	Dock10	peak1941	FALSE	FALSE	TRUE
1942	chr1	80637129	80637754	626	*	intron	Dock10	peak1942	TRUE	TRUE	TRUE
1943	chr1	80641332	80641654	323	*	intron	Dock10	peak1943	TRUE	TRUE	TRUE
1944	chr1	80641731	80642147	417	*	intron	Dock10	peak1944	TRUE	TRUE	FALSE
1945	chr1	80644091	80644355	265	*	intron	Dock10	peak1945	TRUE	TRUE	FALSE
1946	chr1	80646518	80647054	537	*	exon	Dock10	peak1946	FALSE	TRUE	FALSE
1947	chr1	80648101	80648480	380	*	exon	Dock10	peak1947	FALSE	FALSE	TRUE
1948	chr1	80652145	80652351	207	*	intron	Dock10	peak1948	FALSE	FALSE	TRUE
1949	chr1	80655232	80655652	421	*	intron	Dock10	peak1949	TRUE	TRUE	TRUE
1950	chr1	80659496	80660450	955	*	intron	Dock10	peak1950	FALSE	TRUE	TRUE
1951	chr1	80661570	80662257	688	*	intron	Dock10	peak1951	FALSE	TRUE	FALSE
1952	chr1	80665712	80666213	502	*	promoter	Dock10	peak1952	TRUE	TRUE	TRUE
1953	chr1	80670344	80671483	1140	*	promoter	Dock10	peak1953	TRUE	TRUE	TRUE
1954	chr1	80671834	80672044	211	*	intron	Dock10	peak1954	TRUE	TRUE	FALSE
1955	chr1	80676206	80676583	378	*	intron	Dock10	peak1955	TRUE	TRUE	TRUE
1956	chr1	80700237	80700544	308	*	intron	Dock10	peak1956	TRUE	TRUE	TRUE
1957	chr1	80703153	80703734	582	*	intron	Dock10	peak1957	TRUE	TRUE	TRUE
1958	chr1	80713629	80714431	803	*	intron	Dock10	peak1958	TRUE	TRUE	TRUE
1959	chr1	80715597	80715910	314	*	intron	Dock10	peak1959	TRUE	TRUE	TRUE
1960	chr1	80722649	80723001	353	*	intron	Dock10	peak1960	TRUE	TRUE	TRUE
1961	chr1	80728263	80728559	297	*	intron	Dock10	peak1961	TRUE	TRUE	TRUE
1962	chr1	80747159	80747461	303	*	promoter	Dock10	peak1962	TRUE	TRUE	TRUE
1963	chr1	80748949	80749595	647	*	promoter	Dock10	peak1963	TRUE	TRUE	TRUE
1964	chr1	80755405	80755602	198	*	intron	Dock10	peak1964	FALSE	TRUE	FALSE
1965	chr1	80755731	80756002	272	*	intron	Dock10	peak1965	TRUE	TRUE	FALSE
1966	chr1	80756876	80758969	2094	*	promoter	Dock10	peak1966	TRUE	FALSE	FALSE
1967	chr1	80763259	80763423	165	*	intergenic	Dock10	peak1967	FALSE	TRUE	FALSE
1968	chr1	80765646	80765957	312	*	intergenic	Dock10	peak1968	TRUE	TRUE	FALSE
1969	chr1	80784919	80786065	1147	*	intergenic	Dock10	peak1969	FALSE	TRUE	FALSE
1970	chr1	80841987	80842239	253	*	intergenic	NA	peak1970	TRUE	TRUE	TRUE
1971	chr1	80849811	80850059	249	*	intergenic	RP24-241N3.1	peak1971	FALSE	TRUE	FALSE
1972	chr1	80872387	80872557	171	*	intergenic	RP24-241N3.1	peak1972	FALSE	FALSE	TRUE
1973	chr1	81058410	81059200	791	*	intergenic	Nyap2	peak1973	TRUE	FALSE	FALSE
1974	chr1	81251145	81251537	393	*	intron	Nyap2	peak1974	FALSE	FALSE	TRUE
1975	chr1	81280943	81281405	463	*	intron	Nyap2	peak1975	TRUE	TRUE	TRUE
1976	chr1	81287109	81287524	416	*	intron	Nyap2	peak1976	FALSE	TRUE	FALSE
1977	chr1	81301715	81301984	270	*	intron	Nyap2	peak1977	TRUE	TRUE	FALSE
1978	chr1	81516891	81517073	183	*	intergenic	RP23-424A2.1	peak1978	FALSE	TRUE	FALSE
1979	chr1	81842057	81842227	171	*	intergenic	RP23-2I19.1	peak1979	TRUE	FALSE	FALSE
1980	chr1	82013685	82013836	152	*	intergenic	NA	peak1980	FALSE	FALSE	TRUE
1981	chr1	82316086	82317209	1124	*	promoter	Rhbdd1	peak1981	TRUE	TRUE	TRUE
1982	chr1	82554301	82555622	1322	*	intron	Col4a4	peak1982	FALSE	TRUE	TRUE
1983	chr1	82724329	82726077	1749	*	promoter	RP23-404A6.2	peak1983	TRUE	FALSE	FALSE
1984	chr1	82740556	82741212	657	*	promoter	Mff	peak1984	FALSE	TRUE	TRUE
1985	chr1	82787415	82787793	379	*	intergenic	RP23-404A6.4	peak1985	FALSE	FALSE	TRUE
1986	chr1	82796112	82796662	551	*	intergenic	RP23-404A6.5	peak1986	FALSE	TRUE	FALSE
1987	chr1	82798829	82799200	372	*	intergenic	RP23-404A6.5	peak1987	TRUE	FALSE	FALSE
1988	chr1	82838989	82840482	1494	*	promoter	Gm22396	peak1988	FALSE	FALSE	TRUE
1989	chr1	82864794	82865117	324	*	intron	Agfg1	peak1989	FALSE	FALSE	TRUE
1990	chr1	82879053	82879596	544	*	intron	Agfg1	peak1990	TRUE	TRUE	FALSE
1991	chr1	82899637	82900014	378	*	exon	Agfg1	peak1991	FALSE	FALSE	TRUE
1992	chr1	82987756	82988208	453	*	intergenic	RP23-149C6.11	peak1992	FALSE	TRUE	FALSE
1993	chr1	83187276	83187582	307	*	intron	Daw1	peak1993	FALSE	TRUE	FALSE
1994	chr1	83727246	83727739	494	*	intron	RP23-118K4.1	peak1994	TRUE	TRUE	TRUE
1995	chr1	83745647	83745895	249	*	intron	RP23-118K4.1	peak1995	FALSE	FALSE	TRUE
1996	chr1	83745976	83746389	414	*	intron	RP23-118K4.1	peak1996	TRUE	TRUE	TRUE
1997	chr1	83934541	83934831	291	*	intergenic	Gm24555	peak1997	FALSE	FALSE	TRUE
1998	chr1	83962565	83962979	415	*	intergenic	Gm24555	peak1998	FALSE	FALSE	TRUE
1999	chr1	84030274	84030764	491	*	intergenic	Pid1	peak1999	FALSE	FALSE	TRUE
[truncated: 72,218 more rows]
