# Supplementary material for: Transcriptional Basis of Mouse and Human Dendritic Cell Heterogeneity
Source: Cell. 2019 Oct 31;179(4):846–863.e24. doi: 10.1016/j.cell.2019.09.035 (PMC6838684; doi:10.1016/j.cell.2019.09.035)
Supplement: Table S5. Gene Ontology (GO) GSEA of AS DC Genes, Related to Figure 7 [file mmc5.csv]

PATHWAY	NES	p value
GO_NEGATIVE_REGULATION_OF_CANONICAL_WNT_SIGNALING_PATHWAY	1.7927833	0
GO_NEGATIVE_REGULATION_OF_INTRACELLULAR_PROTEIN_TRANSPORT	1.614396	0
GO_REGULATION_OF_CANONICAL_WNT_SIGNALING_PATHWAY	1.6135839	0
GO_ADAPTIVE_IMMUNE_RESPONSE	1.5721843	0
GO_REGULATION_OF_INNATE_IMMUNE_RESPONSE	1.4917297	0
GO_REGULATION_OF_INTRACELLULAR_PROTEIN_TRANSPORT	1.4768075	0
GO_REGULATION_OF_INTRACELLULAR_TRANSPORT	1.4313638	0
GO_RIBOSOME_BIOGENESIS	1.3930047	0
GO_REGULATION_OF_PROTEIN_TARGETING	1.3867685	0
GO_REGULATION_OF_CELLULAR_PROTEIN_LOCALIZATION	1.3804728	0.001883239
GO_REGULATION_OF_PROTEIN_LOCALIZATION_TO_NUCLEUS	1.4977419	0.002024292
GO_TRANSMEMBRANE_RECEPTOR_PROTEIN_TYROSINE_KINASE_SIGNALING_PATHWAY	1.4279219	0.002087683
GO_REGULATION_OF_CELLULAR_COMPONENT_SIZE	1.5164154	0.002118644
GO_ACTIVATION_OF_IMMUNE_RESPONSE	1.3684617	0.003780718
GO_POSITIVE_REGULATION_OF_CELLULAR_PROTEIN_LOCALIZATION	1.3640945	0.003929273
GO_DNA_TEMPLATED_TRANSCRIPTION_INITIATION	1.5277824	0.003944773
GO_REGULATION_OF_CYTOPLASMIC_TRANSPORT	1.4141632	0.003968254
GO_RIBONUCLEOPROTEIN_COMPLEX_BIOGENESIS	1.3994071	0.003968254
GO_REGULATION_OF_PROTEIN_KINASE_B_SIGNALING	1.5653158	0.004040404
GO_REGULATION_OF_NUCLEOCYTOPLASMIC_TRANSPORT	1.4388022	0.005769231
GO_VIRAL_LIFE_CYCLE	1.4048053	0.005791506
GO_FC_RECEPTOR_SIGNALING_PATHWAY	1.4683113	0.005976096
GO_REGULATION_OF_WNT_SIGNALING_PATHWAY	1.3588421	0.006012024
GO_MRNA_PROCESSING	1.2818018	0.006085193
GO_MULTI_ORGANISM_METABOLIC_PROCESS	1.4589314	0.006198347
GO_TUMOR_NECROSIS_FACTOR_MEDIATED_SIGNALING_PATHWAY	1.5310749	0.00621118
GO_NEGATIVE_REGULATION_OF_WNT_SIGNALING_PATHWAY	1.5854223	0.006224067
GO_REGULATION_OF_ANATOMICAL_STRUCTURE_SIZE	1.3986506	0.006302521
GO_REGULATION_OF_PROTEIN_UBIQUITINATION_INVOLVED_IN_UBIQUITIN_DEPENDENT_PROTEIN_CATABOLIC_PROCESS	1.5080442	0.0078125
GO_RNA_SPLICING_VIA_TRANSESTERIFICATION_REACTIONS	1.3729904	0.007874016
GO_PEPTIDYL_TYROSINE_MODIFICATION	1.5762615	0.008016032
GO_POSITIVE_REGULATION_OF_LIGASE_ACTIVITY	1.4972655	0.008097166
GO_ENZYME_LINKED_RECEPTOR_PROTEIN_SIGNALING_PATHWAY	1.2995275	0.009310987
GO_POSITIVE_REGULATION_OF_WNT_SIGNALING_PATHWAY	1.4257209	0.009823183
GO_REGULATION_OF_ACTIN_FILAMENT_LENGTH	1.48812	0.01004016
GO_NEGATIVE_REGULATION_OF_NUCLEOCYTOPLASMIC_TRANSPORT	1.5464835	0.010080645
GO_ANAPHASE_PROMOTING_COMPLEX_DEPENDENT_CATABOLIC_PROCESS	1.5496737	0.010288066
GO_REGULATION_OF_PROTEIN_COMPLEX_ASSEMBLY	1.3270388	0.01192843
GO_ESTABLISHMENT_OF_PROTEIN_LOCALIZATION_TO_MEMBRANE	1.3264107	0.01192843
GO_PROTEIN_LOCALIZATION_TO_MEMBRANE	1.2957747	0.011976048
GO_REGULATION_OF_LEUKOCYTE_MEDIATED_IMMUNITY	1.4373462	0.012145749
GO_REGULATION_OF_GROWTH	1.2776507	0.012578616
GO_IMMUNE_RESPONSE_REGULATING_CELL_SURFACE_RECEPTOR_SIGNALING_PATHWAY	1.3406292	0.012765957
GO_POSITIVE_REGULATION_OF_CELLULAR_COMPONENT_BIOGENESIS	1.3506535	0.01372549
GO_CYTOKINE_MEDIATED_SIGNALING_PATHWAY	1.289953	0.014227643
GO_POSITIVE_REGULATION_OF_TRANSFERASE_ACTIVITY	1.2524897	0.015209125
GO_PROTEIN_SUMOYLATION	1.4671891	0.015748031
GO_BIOLOGICAL_ADHESION	1.2357317	0.015904572
GO_RESPONSE_TO_TUMOR_NECROSIS_FACTOR	1.3833636	0.015936255
GO_FC_GAMMA_RECEPTOR_SIGNALING_PATHWAY	1.5083555	0.016032064
GO_CELL_RECOGNITION	1.5177064	0.016161617
GO_POSITIVE_REGULATION_OF_CANONICAL_WNT_SIGNALING_PATHWAY	1.4259079	0.016194332
GO_RRNA_METABOLIC_PROCESS	1.3560922	0.017208412
GO_REGULATION_OF_LIGASE_ACTIVITY	1.4259969	0.017612524
GO_REGULATION_OF_PHOSPHATIDYLINOSITOL_3_KINASE_SIGNALING	1.5006646	0.017681729
GO_TISSUE_HOMEOSTASIS	1.4665874	0.017821781
GO_NCRNA_PROCESSING	1.2718956	0.017892644
GO_POSITIVE_REGULATION_OF_B_CELL_ACTIVATION	1.4915969	0.018108651
GO_POSITIVE_REGULATION_OF_ESTABLISHMENT_OF_PROTEIN_LOCALIZATION	1.2390418	0.01814516
GO_POSITIVE_REGULATION_OF_CELL_ACTIVATION	1.3022733	0.018595042
GO_TRANSCRIPTION_INITIATION_FROM_RNA_POLYMERASE_II_PROMOTER	1.4434828	0.01875
GO_IMMUNE_EFFECTOR_PROCESS	1.3194072	0.01875
GO_POSITIVE_REGULATION_OF_IMMUNE_RESPONSE	1.2471365	0.018867925
GO_NCRNA_METABOLIC_PROCESS	1.2597033	0.01968504
GO_CELLULAR_RESPONSE_TO_CYTOKINE_STIMULUS	1.2466607	0.020242915
GO_REGULATION_OF_DEVELOPMENTAL_GROWTH	1.4676944	0.020754717
GO_POSITIVE_REGULATION_OF_ORGANELLE_ORGANIZATION	1.2589399	0.021526419
GO_LEUKOCYTE_PROLIFERATION	1.4603593	0.021782178
GO_ANATOMICAL_STRUCTURE_HOMEOSTASIS	1.3108386	0.022044089
GO_SENSORY_PERCEPTION_OF_MECHANICAL_STIMULUS	1.5063955	0.022088353
GO_RNA_SPLICING	1.2815433	0.025742574
GO_REGULATION_OF_CELL_ACTIVATION	1.248544	0.027027028
GO_REGULATION_OF_PEPTIDYL_TYROSINE_PHOSPHORYLATION	1.4059597	0.028
GO_LEUKOCYTE_MIGRATION	1.3727741	0.02970297
GO_REGULATION_OF_PROTEIN_IMPORT	1.3462794	0.029940119
GO_ANTIGEN_RECEPTOR_MEDIATED_SIGNALING_PATHWAY	1.3561639	0.03047619
GO_POSITIVE_REGULATION_OF_PROTEIN_COMPLEX_ASSEMBLY	1.3327457	0.030487806
GO_POSITIVE_REGULATION_OF_PROTEIN_KINASE_B_SIGNALING	1.43827	0.030701755
GO_NEGATIVE_REGULATION_OF_GROWTH	1.3506925	0.030800821
GO_EXTRACELLULAR_STRUCTURE_ORGANIZATION	1.3541664	0.031380754
GO_REGULATION_OF_PROTEIN_POLYMERIZATION	1.4142346	0.031835206
GO_NUCLEUS_ORGANIZATION	1.3625523	0.032786883
GO_PHAGOCYTOSIS	1.3651308	0.03285421
GO_INNATE_IMMUNE_RESPONSE_ACTIVATING_CELL_SURFACE_RECEPTOR_SIGNALING_PATHWAY	1.3530513	0.033797216
GO_REGULATION_OF_SIGNAL_TRANSDUCTION_BY_P53_CLASS_MEDIATOR	1.3353827	0.034764826
GO_POSITIVE_REGULATION_OF_LIPID_METABOLIC_PROCESS	1.3757844	0.035928145
GO_REGULATION_OF_CELL_CELL_ADHESION	1.2597806	0.036053132
GO_FAT_CELL_DIFFERENTIATION	1.3683182	0.037181996
GO_NITROGEN_COMPOUND_TRANSPORT	1.2475898	0.037656903
GO_POSITIVE_REGULATION_OF_INTRACELLULAR_TRANSPORT	1.2468117	0.03846154
GO_REGULATION_OF_CELL_ADHESION	1.202243	0.039215688
GO_REGULATION_OF_CELLULAR_COMPONENT_MOVEMENT	1.2060567	0.03984064
GO_POSITIVE_REGULATION_OF_INTRACELLULAR_PROTEIN_TRANSPORT	1.2859135	0.040084388
GO_REGULATION_OF_CELLULAR_AMINE_METABOLIC_PROCESS	1.388781	0.04085603
GO_NIK_NF_KAPPAB_SIGNALING	1.384934	0.04183267
GO_REGULATION_OF_INTERFERON_GAMMA_PRODUCTION	1.4127425	0.042718448
GO_REACTIVE_OXYGEN_SPECIES_METABOLIC_PROCESS	1.4304726	0.043222003
GO_MITOCHONDRIAL_MEMBRANE_ORGANIZATION	1.324277	0.043824703
GO_REGULATION_OF_CELLULAR_AMINO_ACID_METABOLIC_PROCESS	1.4374806	0.04453441
GO_RESPONSE_TO_GROWTH_FACTOR	1.2348922	0.044715445
GO_REGULATION_OF_RNA_STABILITY	1.3165258	0.04696673
GO_SNRNA_METABOLIC_PROCESS	1.3588486	0.047058824
GO_FC_EPSILON_RECEPTOR_SIGNALING_PATHWAY	1.3143564	0.047244094
GO_REGULATION_OF_VESICLE_MEDIATED_TRANSPORT	1.1989944	0.048117153
GO_REGULATION_OF_ENDOTHELIAL_CELL_PROLIFERATION	1.386799	0.048879836
