# Supplementary material for: Transcriptional Basis of Mouse and Human Dendritic Cell Heterogeneity
Source: Cell. 2019 Oct 31;179(4):846–863.e24. doi: 10.1016/j.cell.2019.09.035 (PMC6838684; doi:10.1016/j.cell.2019.09.035)
Supplement: Table S6. Patient Details for Human Samples, Related to Figures 7 and S7 [file mmc6.xlsx]

## Sheet: Sheet1
Table S6: Clinical data for the human samples. Related to Figure 6.
Melanoma
Patient_ID	Tumor location	Disease stage	Previous immunotherapy	Treatment at time of resection	Sex
1	lymph node	3	aPD1, aCTLA4	aPD1	Male
2	subcutaneous - primary	3	None	None	Male
Spleen
Patient_ID	Sex	Age
1	Female	61
