# Supplementary material for: Transcriptional Basis of Mouse and Human Dendritic Cell Heterogeneity
Source: Cell. 2019 Oct 31;179(4):846–863.e24. doi: 10.1016/j.cell.2019.09.035 (PMC6838684; doi:10.1016/j.cell.2019.09.035)
Supplement: Table S7. List of EMD Genes for Myeloid Clusters in Human Melanoma, Related to Figures 7 and S7 [file mmc7.csv]

	1	3	5	0	6	10	2	8	9	7	12	11	4
A1BG	0.25171547547102674	0.4371066408262128	-0.18936913266151006	-0.23383506408436203	-0.40969780737703154	-0.5325649568891444	0.5063033000107384	-0.27651410047464225	-0.5617622961861286	0.5026451423841024	-0.2595162462694283	-0.7224060595645156	-0.6233683773108099
A2M	1.2844007965601305	0.5567246515530775	-0.7097679322251577	0.5488103277441782	0.9242081465393606	-0.23513149387209192	-0.2620990302906697	-0.807446883838317	-1.5460426999486652	-1.2901499486306114	-0.5723772954498577	-1.4819082521883644	0.22327069206272726
A4GALT	-0.003762192691515035	0.0033376498883259673	0.013410056524510069	-0.0039438096446502	-0.0034132045302637574	0.0553632067319244	0.002969144263587843	-0.0032729824004745314	0.0029061800514582035	-0.0035694068177554482	-0.003342762311438336	-0.0033272492195533907	-0.0034723734681728086
AAAS	0.05805856256705372	0.049932444163392556	0.0455683920036013	0.134929685793243	-0.13689879316503373	-0.05985345652983662	-0.08759166090870588	-0.16205286862397542	-0.10203585259773242	0.11634081659313583	-0.0579283291660378	0.055616283371085415	0.04582822426286718
AACS	-0.014170575802561185	-0.018775387776413237	0.01368070174469688	0.02083530226276781	-0.005688216438044594	-0.029336908852778197	-0.018344687402407262	0.00997192673592327	-0.02578413931814854	0.06683288073121481	-0.02122065258995221	-0.022665053650010418	0.01705243546606089
AAED1	-0.10332042560728763	0.5315153247378845	-0.13734821953400075	0.23856877282473513	-0.26897110225212884	-0.5160322084292968	0.08331865398072227	-0.1547397140640045	-0.43593376771198555	0.189218037707038	-0.2118505011758499	-0.26140232188119567	-0.2809795588441588
AAGAB	-0.050079362917887366	-0.05453123605535994	0.021958648001899526	0.1322284181529825	0.0529146342820542	-0.014449849543412687	-0.10585791645730609	-0.11007158584143738	0.023736090047848844	-0.06301346401535159	0.06402117027713967	0.05402446427812406	0.06673379272961226
AAK1	0.2791435870936202	-0.08832700450555592	-0.11396583115434253	0.07722899402234996	0.2781323345410813	0.06938522340232703	-0.0908697195155207	-0.4903932836904531	-0.2315589950621359	-0.18399056911475908	-0.22386109716768987	-0.29174402072602845	0.05991563747441905
AAMDC	0.09035110779873298	0.08496505860029605	-0.15181812929941857	0.2894882032471773	-0.08991705297882807	-0.2890410413023857	-0.04316153416076784	-0.18568624431066	-0.28281098921950887	0.2006777708742491	-0.1806612205191826	-0.24026446062500878	-0.11300319975118424
AAMP	0.14198715422528763	-0.1899930009883059	0.12817768781245292	0.44301353714681346	-0.17774836592122467	-0.4046904144183486	-0.29959729496772863	-0.35602517254714866	-0.21068222071657	0.15714737450032482	0.2858363960775931	-0.17886167325040325	0.10703076508587761
AAR2	0.050137618655191125	-0.05579088833305352	-0.0468989718358082	0.13270313785942187	-0.0875329520166108	-0.06445294875550348	-0.07453052139550931	-0.14076847765950398	0.049776396183221966	0.045822613213481855	0.0679381926538689	-0.050810283687822956	-0.03900316146775086
AARD	0.0	0.0	0.0	0.0	0.0	0.0	0.0	0.0	0.0	0.0	-2.559063016144387e-16	0.0	0.0
AARS	0.0731646975468557	-0.060239856218063575	-0.06587946352413479	0.2376985882366558	-0.08957256363600621	0.057866000928514204	-0.13210432203138445	-0.14522612485688763	-0.19134452594847265	0.09934739704450585	-0.0918041604992981	-0.1573369828208672	0.08160582444969523
AARS2	0.018718808332130313	-0.009801206540783295	-0.02243153358197008	0.019214573389749138	-0.021913771946646406	0.06802771358387844	0.02030494555438124	-0.044125785454826066	-0.0353833559664921	0.01686127181443455	-0.026737553749147158	-0.009034551296829087	-0.032491293376343044
AARSD1	0.02200399402764175	-0.02687880588711896	0.02264676743478622	0.030611323572609823	-0.04381580731891073	-0.030052335895816153	-0.023716520803056355	-0.05834851083710263	-0.03359873850714771	0.026563675138322914	0.02226324963689138	0.051020941109559965	0.040321068453409034
AASDH	-0.03779504551943514	0.019036721194974675	-0.04845573055949069	0.06650991251923229	-0.023100137791963384	0.11834068981196194	-0.019474252452170153	-0.17005593901927044	-0.08998282797285627	0.07141666747601501	0.09717641231779942	-0.09603178897239846	-0.03147783199513659
AASDHPPT	0.04896454282162043	0.10238402158113274	0.055101795280409746	0.22473615873322983	-0.12842715969323376	-0.16881906740447228	-0.1276164508475625	-0.1417601038902378	-0.19324437865228472	0.08524324173862205	-0.08406933679704184	-0.024698386699546077	-0.07718372451706262
AASS	-0.0020222592549520003	0.002843490905401231	0.0011008171938786894	0.0008160302363360735	-0.001202583760882251	-0.0019298888107003565	0.0011344314054359285	-0.0020060576735692263	-0.00221218443220814	-0.0022171448779344763	-0.0020446033351029496	-0.0020615257195769634	0.010147374141331626
AATF	-0.11437175809368832	0.1672250995790019	0.055574082381926196	0.24205371938909107	-0.14703601947219336	-0.3410088944558847	0.04914122726264196	-0.25847512251144	-0.23811950491196876	-0.11540395209090545	-0.09585248972666222	0.12007273996934668	-0.07445801454235113
AATK	0.027897654951731958	-0.00812630681195849	0.007349860691443837	0.003474052833276694	-0.009260582135282235	-0.0073901294825502225	0.007740080674393754	-0.016654908525734854	0.014993510827546514	-0.017823902783027014	-0.013878226153095318	-0.017511809080131717	-0.016530814742396253
ABAT	0.016702647628550883	-0.024707935017628826	0.014907553716136602	-0.008214945826428186	0.03801384686777732	-0.037887762345775775	0.010986220117585741	-0.04321218652615457	0.011037835102169354	-0.019903354555808644	0.03718777234613111	0.035305831050449175	0.03671292209386622
ABCA1	0.1429329537496089	0.2471407879174366	-0.11378920667926902	-0.23119208174496012	0.20951397005012296	0.08345578238561567	0.44859970197084575	-0.3592897145527815	-0.4212402420444056	0.12385245578720362	-0.43003625735118334	-0.4124470868771064	0.0635536954672602
ABCA10	0.0	0.0	0.0	0.0	0.0	0.0	0.0	0.0	0.0	0.0	-2.559063016144387e-16	0.0	0.0
ABCA2	0.01173145680435848	0.017012119834844498	0.022460835418361597	-0.012960305393043919	0.011893585573875449	-0.030142059492994366	-0.012259558778548825	-0.03291337440451682	-0.030849244615617735	0.013638082801618155	-0.020178710412179463	0.05939746550458474	-0.008927283758144557
ABCA3	0.010628776189164418	-0.01663435464253785	-0.008381872777008309	0.010114322006162565	0.040632960832086736	-0.020181373684388538	-0.012879805558514224	-0.022174939236314105	-0.02098118515072517	0.03664367256115185	-0.015387887824233025	0.012287455777490984	0.012807552714514428
ABCA5	-0.02268158912642556	0.03414045111879083	-0.02455986887137759	-0.02316457667722048	-0.045183507115816646	0.10735173272181964	0.05234654803075018	-0.040231598214580104	-0.04908866114046032	0.09204129366696745	-0.028353545932044692	-0.04349284854183874	-0.027046417887248597
ABCA6	-0.03264784057419553	-0.03261043559612303	-0.03144779303837518	0.03472061652149529	0.38515629597077045	0.06258211920119677	-0.03221639809914117	-0.027775841082039742	0.027083384748987742	-0.031891767637835224	-0.029212932158080625	-0.030769715250743748	0.03454914983431637
ABCA7	0.034302462284218224	-0.018593539218044953	-0.023082205496874102	0.013960781603698933	0.04019823790744578	-0.020032017049389818	-0.04552997573210954	-0.06911068691440808	-0.025302237863671754	0.03898050450520331	0.027515225710133668	0.011939218520788605	0.031064173141781136
ABCA9	-0.005327753517372143	-0.005305496536471376	0.007591526679830694	0.003987838467816649	0.04667777364894619	-0.004727412650811795	-0.005015595787574514	-0.004457932930648469	0.011919731752235563	-0.005236815406873758	0.0031226963696169034	0.004012903663233074	-0.0040600896473435245
ABCB1	0.0056406800465103315	0.006095131329312643	-0.005991804201927333	0.006329201901005342	-0.005538109497816529	-0.008092708878380574	-0.008464711470610155	-0.0078776635972167	-0.004864140180040933	-0.007835108659427416	0.02974123041944809	0.03446364341650266	0.039081522422051304
ABCB10	0.01798182513863701	0.021019809003150404	0.013134877837777972	0.0474745056552897	-0.04992911479916169	-0.035398562303909815	-0.027935646163686177	-0.05130639981782703	-0.015314928481949087	0.0241416390466399	-0.03608879312518943	-0.03267754921310279	0.011917654134171337
ABCB4	0.043331253996594606	0.02874733699767259	-0.03777628166022122	0.0196369198951508	-0.04139197330190793	0.026463679993987046	-0.00895968548381851	-0.04639615893381878	-0.05784350696088011	-0.05923922943827669	0.0996913899339171	-0.04222608853426233	0.05744018615747842
ABCB7	-0.045489315918228176	0.05200920267459815	-0.03866497573919132	0.05046671179696272	-0.03847742197933609	-0.03463201940797412	0.016865267508413998	-0.07477828861112845	-0.049453648254592	0.228355460185544	0.04241945391159703	-0.055722047204525116	0.018402909947976227
ABCB8	0.05849896535531396	-0.05918038722178845	-0.03565946390487308	0.151556381585122	-0.10728497001518819	-0.13494189339821316	-0.10219793394066254	-0.14022250116601218	-0.10354519995927484	0.18615821801962792	0.06776064696838706	-0.11318593162244771	0.04639859874248011
ABCB9	0.003989956982013743	-0.004545045300603477	-0.005854489862596851	0.017924236382372297	-0.014268206429992644	-0.004140459240660314	-0.00379407104064338	-0.014811846398579326	-0.01476231472098186	0.008667942710695185	-0.006340360325762356	0.0059660441224817125	-0.005056171669241269
ABCC1	0.03500580442649183	-0.02452039750987012	-0.027409624247672792	0.0283895285564498	0.1384465957060071	-0.018396549602321396	-0.019069957633546672	-0.0664703854220618	-0.04743337928597753	0.059508903123430656	-0.05865148708229688	-0.042250145311894256	-0.03134915251854137
ABCC10	-0.02260035755401603	-0.028989753030035134	-0.03632357210789668	0.04682447578519795	0.04425677927684877	-0.04954075263339819	-0.028327801395046513	-0.06811662357238	-0.05486460019195876	0.08071314367961047	0.030668322118640037	-0.015418657748692227	0.02151594247899841
ABCC11	0.0	0.0	0.0	0.0	0.0	0.0	0.0	0.0	0.0	0.0	-2.559063016144387e-16	0.0	0.0
ABCC3	0.1568469431534531	-0.08945647745069868	0.08893032242887342	-0.052516005659384246	-0.10908430020398843	-0.09012329782812695	0.07830678904713118	-0.20559122905559668	-0.2208294432894237	0.4278364108499106	-0.22207541903898126	0.18349672286135482	-0.12225934885446905
ABCC4	0.026547375320372917	-0.032476294221460256	-0.027008275700992294	0.05106839097278396	-0.024284773380831952	-0.029647674813985118	-0.04401476354497943	-0.04093444483059004	-0.03742959205443361	0.039251885099607496	0.07967572415676605	-0.035766701552825034	0.021379385040898966
ABCC5	0.06536412343176803	-0.06752722950117221	-0.11144108905527438	0.06033921372909455	0.1914912113268774	0.049201986238874895	-0.050058658684972876	-0.12897074457497648	-0.14996037247652036	0.23753101385770653	-0.06952383324719259	-0.1093822620873964	0.19893243691003273
ABCC6	0.005395745434255746	0.02386037322623169	-0.006597315209262714	0.009442689774506033	-0.01543634820013649	-0.01525935226024143	0.011123416402900209	-0.014695175788078692	-0.016565061180367973	0.006527273768164079	-0.01103351144010227	-0.016360469724124572	-0.016597622150635524
ABCD1	0.04929256045542812	0.04521159794358047	0.061532976234367556	0.057876666550287226	-0.08396094359424458	-0.07128963921146476	-0.013995976519722248	-0.08709625830575649	-0.08157903808865007	0.05424719066144992	-0.103148130609706	-0.14743240813069539	-0.0784961450152118
ABCD2	0.003085994944043829	0.0021105419812242378	0.005298853291602911	-0.0035036053748310047	-0.0049348128361864875	-0.0027635555821444984	0.0091674928083093	-0.0048329762661859475	-0.005058830623059083	-0.005638015279385034	-0.005047515203383125	-0.0051938888430611615	0.0050006050898608444
ABCD3	0.031849348855895736	-0.042768998482462045	-0.023482731072401185	0.12705606621968638	-0.027169889594625386	-0.0684306451690806	-0.04439375433931458	-0.07710839223157673	-0.036991982306801625	0.04894679694886517	0.04267722359713449	-0.050519595618014494	-0.03974823621208075
ABCD4	0.06833263879346209	0.03500710062002541	-0.0679163663309025	0.055536834843083166	-0.059013333039280094	0.08757129857460783	-0.021139894584102717	-0.21476389623171335	-0.1514698364365457	-0.03759459794087678	-0.0813768959050067	-0.0982750822266617	0.09593924019315422
ABCE1	0.14250488192661298	-0.13474380909949174	-0.08020408456365527	0.3873527272290251	-0.21073613561262622	-0.2230181948758675	-0.27934960191813096	-0.2036654936423988	-0.21467459951562456	0.3122616863891664	-0.12709897049793412	-0.16971573841500576	0.12035376174031362
ABCF1	0.12388741108949998	-0.08171773045621383	0.09166771552493694	0.3687946189034394	-0.17331587365802142	-0.2748419709109754	-0.245427813546356	-0.36562971570066305	-0.17147262826617424	0.12824933298238256	-0.15844073187962027	0.16024218378644894	0.06378475995383885
ABCF2	0.08948440590101592	-0.0845250139183897	-0.049196668377409464	0.3215957965280467	-0.08592215597612958	-0.11280895307270317	-0.19649651758447226	-0.1087700919437243	-0.15841640794220535	0.1123324236784705	0.08237747874851897	-0.06460824370821207	0.07724033556708677
ABCF3	-0.028060575480635796	-0.0326081232324972	-0.021590537269343273	0.07447409784740176	-0.0702805333574657	-0.02955331061285664	-0.025089284689195628	-0.04421672002429351	-0.11022750776995768	0.15803307818400095	-0.0473200357980222	-0.11967049331731647	-0.025351406913024444
ABCG1	0.21374121107207272	0.5690863512283562	-0.11832921104433489	-0.17701281321435627	-0.1687012102642264	0.2502100203616058	0.36766489495096916	-0.2965263443024354	-0.3525504032650125	-0.31377097102444906	-0.21465467657399423	-0.2969800592362142	-0.23884538646157172
ABCG2	-0.017000828610451695	0.026656234339408627	-0.018621055239815068	0.014655081339597299	0.04541568398013234	0.0062526273384689805	0.024605406113187636	-0.02609667602178717	-0.03458373362558377	0.010869675709502188	-0.03241012948009789	-0.035314808465395905	-0.022799193953109115
ABHD1	0.019969323687826435	-0.005063537895120228	-0.00281951929968146	0.005865198404772532	-0.011588823089173837	-0.01275701563762721	-0.012188938985487901	-0.010970885990579632	-0.014025196751821773	0.009472299057884444	-0.007498889840640949	0.015253798754933106	0.004603916953587491
ABHD10	0.03835558553892942	-0.045874972215901505	0.03102646358716513	0.13216167881058372	-0.07215966584495023	-0.12145640549551306	-0.0809591396495984	0.022288882216291907	-0.039801468764102205	0.05220476752184497	0.056599165709549065	-0.08112097104315054	-0.05861280435540719
ABHD11	0.08044118862877812	-0.07391892852975816	-0.07225430821846493	0.25649846273717025	0.07137307594112666	-0.16783760901481154	-0.1653040879451459	-0.13466176398014273	-0.1291330037643731	0.06982658715644284	0.13694924199061015	-0.04297278559025571	0.07187185634160084
ABHD12	0.24514839661469873	0.5479199192178887	-0.18744844304423972	0.45269592632031525	-0.4228857353998059	-0.40139562632072245	-0.19540172987144758	-0.41124307320440473	-0.7981025741933894	-0.4269539174025271	0.24087185914791243	-0.7502414407884523	-0.13167597098724382
ABHD12B	0.01757984187637732	0.014417074270560161	-0.014119199730343085	0.06885258382763042	-0.021907370242802076	-0.021646308868955567	-0.023386864667925254	-0.022406174199187112	-0.02326467558073386	-0.020573173562530814	0.010166049890070479	-0.022649211402625106	-0.021389131766241215
ABHD13	0.05252229693103757	-0.059067231900085365	-0.057735906099673974	0.1185504774834352	0.033533171190600355	-0.181458675049575	-0.09901205539101784	-0.1621737885927839	0.05546625520989227	-0.06280541645847648	0.07745763820371787	0.057892341818483684	0.06184158068293184
ABHD14A	0.16301097292541789	0.10507077829633402	-0.05407119709657096	0.315026329690272	-0.16044372720592232	-0.33089991793137413	-0.1318542536276383	-0.3115936858197714	-0.336170447321558	0.1691380069812907	0.10280195039121012	-0.3494103933008654	-0.19776468212795698
ABHD14A-ACY1	0.03661996521228986	0.008015728504463608	0.003731354058523235	0.006191997065487289	-0.009255076882815162	-0.019029260746046467	-0.010297921663476038	-0.014563647755052058	0.013065400922468752	-0.023121452354944443	0.010228557910074388	0.015054163802135314	-0.01803466049889949
ABHD14B	0.05610562557507319	0.1546787346983064	-0.08578966987808681	0.17522906976825603	-0.16522557337082383	-0.3606235842478295	-0.14437948517451094	-0.108542295059225	-0.2126962095140868	0.240578880747123	0.2325639699924623	-0.1516202236055813	-0.15265505806413654
ABHD15	0.07157487336774757	-0.07221142820010927	-0.04037164953395429	0.08105085503425025	0.02599203368961079	-0.04693262100534425	-0.08691881080376437	-0.11429490425491645	-0.11278303115295767	-0.04517515734682488	0.22315256472285347	-0.020897723496072156	0.04516216584965366
ABHD16A	0.011533747056113413	0.0064190659585942385	0.009543287626402315	0.028516007626936027	-0.021442619559008086	-0.028331449804569676	-0.011392285174471859	-0.026767715879760203	-0.007160219764463209	0.015245423698625192	0.03345294163888779	-0.027976879573902286	-0.027407576736527606
ABHD17A	0.05903146380111875	-0.08159595044512646	-0.10591885432542152	0.19078925631428673	-0.06803925820194406	-0.19970694245140322	-0.09570430103025938	-0.22480685673869708	-0.26884357825523403	0.11571842804843688	0.07682136041140872	0.05616688643120452	0.14453868586777702
ABHD17B	-0.02320885139752913	-0.012183692544110235	-0.026941824059000093	0.024148848588048298	0.0672712524140952	-0.02725469009951844	-0.02585730904920875	-0.04746157556901093	-0.019478987854438343	0.023510235947410127	0.029446043208328963	0.030938804443376787	0.055355173300186036
ABHD17C	-0.00853730678857491	-0.008702655591327617	0.016296634111992975	0.01232324945948458	-0.011941281330032485	-0.01276255301663752	-0.006108361916457746	-0.012414992731915944	-0.012068639754770223	0.02491634606079133	-0.008380439882530217	-0.005798607054601682	0.011570934320845296
ABHD18	-0.01896356624408394	-0.04443574934876285	-0.02618735221730351	0.03366686510671532	0.048110697978225536	-0.05130730756571897	-0.01693623225281787	-0.10016175459057364	-0.038189520043301235	0.05157414750204162	-0.034408493161261364	0.04944958091476369	0.06980559938750122
ABHD2	0.1654691230295164	-0.1677142728064415	0.16776158964707688	0.28401492088272284	-0.2570331610713169	-0.32989822327618046	-0.16803673984997214	-0.39420950745656774	-0.36264507055153405	1.1363560335509342	-0.2199668443192474	-0.32104486661059395	-0.16795440851851096
ABHD3	0.05454758354960659	0.07762891243584852	-0.05476195095708242	0.149076828118089	0.05543636276767114	-0.11483643122695816	-0.13961303974349681	-0.18385806684365452	-0.09643293390080979	-0.10326347129801128	0.10349011944218833	-0.04612630639020804	0.06837542773794916
ABHD4	-0.029172287434273348	0.10339936746698	-0.022360918458936074	-0.03687382120930087	-0.04303114407937902	-0.04980998633024704	0.08532892215160863	0.03515939793272393	-0.042796771749095706	0.043977969390660614	0.03135041111385267	-0.036560834389463504	-0.06631744427953715
ABHD5	-0.058496449273426086	0.14146122976316516	0.05874722207984885	-0.07133286041711574	-0.0924101578743076	-0.1304678551245969	0.05292219345130967	-0.23550874901893165	0.3207748638039834	-0.12094957850665172	0.06671032044928897	0.23766129620253706	-0.08896273750894867
ABHD6	0.033808545611040325	-0.05528624448612483	0.02339009143606447	0.06500689429584398	0.0654908108938523	-0.09312672687135884	-0.06705249109373554	-0.07218588227629741	-0.04672581056488721	-0.04422236193551331	-0.044604123757747	0.056252092799977206	0.03806772850276865
ABHD8	0.07804123965048904	-0.09572624020511197	0.036976609176362876	0.2391197369037339	0.09973507979729172	-0.24361672529196182	-0.13329434602221785	-0.20941093192498678	-0.24899439133599077	0.34679089203573854	0.13730072856108105	-0.23185815477997457	-0.13466775770765893
ABI1	-0.11040584543310926	0.3123278316964816	-0.15743084540315586	0.19088665427872753	-0.16075486533525915	-0.3968217404803086	-0.09710739048101591	-0.35847326049332306	-0.31366031323167964	0.2944514901469437	0.18129856172211362	-0.2079181172653195	0.06675241747571461
ABI2	0.11714997960978211	0.10771598522308601	-0.060520287158172925	0.2592907768137662	-0.10616691881825102	-0.2512486386621994	-0.15545026489124994	-0.2655560267840177	-0.19201819886018284	-0.13613314829624967	0.096233753872108	-0.15891417493279542	-0.08468887508878845
ABI3	0.4738657823236692	-0.40460427308683555	-0.2594034985586443	1.1099954632458484	-0.8856412124843875	-1.234385405735998	-0.7865381216746596	-0.6985268540028904	-0.5307234612804299	-0.49566221707185476	0.6646188744216055	0.40846904239937165	0.3256452709667489
ABL1	0.024677186542104126	-0.043943471411696244	-0.03636807909744981	0.04694910591355425	-0.04579837782939456	0.02459668642557022	-0.021688430181451973	-0.0818253657725173	0.046835043798841416	0.11488110554898401	-0.030719937566144648	0.020269279764235093	-0.029270961636577456
ABL2	0.1549021721832118	0.13092265397860103	-0.1255909082545392	-0.12863206706033048	-0.10969852872019449	0.3019641734220561	0.06469055492006154	-0.31418105357016396	-0.30734752828661516	0.5499528984145295	-0.11844124366597034	-0.2997765821253702	-0.15351095092730818
ABLIM1	0.006844510107418486	-0.006026726755516753	0.0024398446202223392	0.003243858003427186	0.004074799041484736	-0.004545560362089482	-0.004227208157556185	-0.005473588508990635	-0.007042490200207347	-0.0072626882176578525	0.0028654142876481077	-0.006244857086833654	0.016311996819196456
ABLIM2	0.0030262797254974843	-0.0046358057940347475	-0.004017284716471869	0.003981989130191673	-0.004667322377493121	-0.00446901574389302	0.003906549709879208	-0.0028897351870181523	-0.005202667905974168	0.03680530725340354	-0.0047202787510574945	-0.0051109071573672725	-0.004754122316583495
ABLIM3	0.0208867977807585	-0.015912309851317096	-0.02729098460292021	0.011443592811998159	0.11931560091972637	-0.03199795699720119	-0.01753594970283617	0.010066544121721943	-0.03843238937479533	0.040456952546408194	-0.03369873478819839	-0.03635048083974367	0.012898840855351663
ABR	0.15269003126554997	0.22103166606059496	-0.13708115200644855	0.13904237625957466	-0.2867138317122614	-0.11244808333838627	0.09985134244092406	-0.4386052416498491	-0.3969870379072774	0.46257911080472747	-0.28955959293015604	-0.14857719392142824	-0.16396030219097685
ABRACL	0.25294261386157446	0.2641841810258423	0.17817234980027669	0.7027003672230775	-0.5441076305780812	-1.1162386317267972	-0.5669292847676835	-0.6888225585395988	-0.3786141127663894	-0.32157239411863303	-0.346555740068854	1.1658712449299808	0.4186777233574637
ABT1	-0.08603203158008448	0.111502836731976	0.0909086940828358	0.3019108137228661	-0.227996580382417	-0.3208131987567145	-0.15779625545047216	-0.31004530566500177	-0.15543101876657345	-0.1044898437677693	0.23214862793195323	-0.060456037632944805	-0.06471436339494295
ABTB1	0.03306626309100864	-0.05255470511596227	-0.09544245343499416	-0.06505711059673093	0.18961697408325817	-0.052838203725750495	0.0629167417095197	-0.12480274013159758	0.36054766102048375	-0.06479454370962376	0.11546279907722608	0.05680025138579673	-0.05591669582556048
ABTB2	0.0010200973685388479	0.00567512704201164	-0.0013375528897844806	0.003314272606129288	-0.002077360718240941	-0.002087249284291446	-0.0013871997886625517	-0.0019158851185804434	-0.002217166799866865	-0.0020975751659577466	-0.0016692974712446166	-0.0021515708268575752	-0.0020684928136279596
AC002331.1	0.007697319936720246	0.00879881403290006	-0.0036862200494505236	0.010484665472725491	-0.009947557958652433	-0.010713003956444377	-0.0034760465616077594	-0.010588816943446436	-0.011353849290167386	0.004011280368209944	-0.005649048866418538	-0.011154494326016774	-0.011120021604716522
AC004069.2	0.012861175610312654	0.010354835816319227	-0.007205121497042767	0.014430942183355222	0.0073427100111849945	-0.02300480853900482	-0.011249236458039227	-0.021852461877258957	-0.023656790745090008	-0.008298066244810942	-0.013336325392657266	-0.017756595608402294	0.011757566430075875
AC004381.6	0.012035368376524969	-0.008661479372374051	-0.011559868914692625	0.028486486053750017	-0.02079254743724069	-0.01859881560693685	0.01620985179943362	-0.016288738420120956	-0.023494345704096413	0.019785578299669	-0.018013383612012903	-0.018307066438669084	-0.006316218765868412
AC004540.5	0.011138309151095966	-0.013116748325070952	-0.007812862964206975	-0.008647831854375504	0.011823823349994527	0.020392975288493723	-0.021215034046666553	0.04716912553196458	-0.02265306028165007	-0.012406099598528751	0.039175441186956365	-0.017299347760217736	0.022700844608720384
AC004754.3	0.002736330838838017	-0.0020854511041517973	0.002188881631028425	0.0018064814213031234	-0.0020327318602000985	-0.002945707080604894	-0.002821682698522498	-0.002685594615815089	-0.0021111287824879445	0.018808241306793448	0.036370320591743416	-0.0025620993904813356	-0.002454163130013168
AC004951.6	0.01851458320787361	-0.030373962813955737	-0.03991380264875834	-0.047631708355795326	-0.049759634810244854	0.19304495026441668	0.06240027254338444	-0.141046555893917	0.05098775873446447	0.0601217140861893	0.06639941165510055	-0.04074507445023247	0.044291095890035076
AC005082.12	0.025405873175667344	0.0584989136695938	-0.030491753273308084	0.029573008299024713	-0.05119795156476532	-0.016011286245200707	-0.028377971763946807	-0.01135240235616317	0.037447949476150426	0.03644444638283489	-0.023652734382493226	-0.07702594154895588	-0.08576872815642778
AC005224.2	0.00151236376155234	-0.0016941228691643574	0.0012745277147080765	0.0026008685596812077	0.0012982681387657814	-0.0016458404007480252	-0.0018713498681539296	-0.001675036185306049	-0.0017093183714192062	-0.00173482347649121	-0.0015407477490311072	-0.0012763127285078646	0.007186934062998807
AC005301.9	-0.013161040292013837	-0.01124118337209257	0.0895735690572359	-0.01479369056210188	0.021672484454733174	-0.019719059741443896	0.007629128036281289	0.010429496985161539	-0.011863004267115488	-0.020825396468564142	-0.012984990990305128	0.04223164288675232	0.008905664885347874
AC005363.11	0.009840812532417007	0.0047370900359043	0.007007597272909356	0.012152639229481062	0.01332993824993418	-0.01054385032211112	-0.009918141421427018	-0.010123462144012753	-0.010127112043636845	-0.009813464751756928	-0.008847520796966435	-0.010536561602656553	-0.00965551228859338
AC005498.3	0.0033920400738014604	-0.005254241111471316	-0.006465532316694796	-0.005307093963860043	0.012087629837523666	-0.007273603595935442	-0.008852350078835152	-0.007571869008091233	-0.007119614268001808	0.016904065288559103	0.03392869468452577	0.0045294841495260125	0.01227574589816384
AC005616.2	0.01906237791315131	-0.007678593948200174	-0.010957421002381423	0.016436440120730162	0.0157637585584905	-0.013039602461760863	-0.012820092025066218	-0.017972354584295212	-0.008511836034394985	-0.018042209054922306	-0.016828036537890084	-0.019061359708554413	-0.01232216517334732
AC006116.20	-0.006908745583913428	-0.005506298330753312	0.010230229594536904	-0.005573018628497906	-0.005469777555847359	-0.005889803043067949	0.009590464372575307	-0.0037573343587418108	-0.004092370860929917	0.013407421755826725	0.02778619136151139	0.0030433290740758596	0.005462594686169223
AC006129.2	0.010452005955736187	0.007766013427235013	-0.011488520823912727	0.01145819128198019	0.007039006135170743	-0.014242415758590685	-0.00629079667795945	-0.012704724131360527	-0.017302026283812187	-0.01700211618814691	0.07184390327301692	-0.017383221143060755	-0.008191334134351662
AC006386.1	-0.005193984457965008	0.004063618289162668	0.001823479878277512	0.007729814225317144	-0.005923198274913001	-0.0058108671850581805	0.0029861750711946194	-0.005222052777900904	-0.005822015297768097	0.021645333191535273	-0.0042270931475564535	-0.005756669096359409	-0.00555475253745475
AC006946.15	0.021849918993345843	0.008254068434623023	-0.008132610176635155	0.04651578260846212	-0.030972371492789787	-0.016143746604117215	-0.02770294898573282	-0.03136876958758449	-0.0087979089986509	-0.034903078643120575	0.05157531845882454	-0.02964824321552769	-0.023628533668417537
AC006946.16	0.0019750958623830296	-0.0028207845572177782	0.006894472382143052	0.004159449512507965	0.00388237078235634	-0.0041457290379926124	-0.0031031679251491266	-0.004277785770138478	-0.0038083441513036137	-0.004299861680441293	-0.0034737239569230705	-0.003586537031271376	0.007157078621506193
AC007036.6	0.006264236584880816	-0.004014518687434861	0.0024390929026504794	0.015468669444249088	-0.007355629871519467	-0.009596725698834123	-0.008047845945094265	-0.009416166150603672	-0.00976628674544501	-0.0075908009980465195	-0.006854542641815703	-0.007905299712089591	0.004926135390251085
AC007040.11	0.0	0.0	0.0	0.0	0.0	0.0	0.0	0.0	0.0	0.0	-2.559063016144387e-16	0.0	0.0
AC007228.9	0.001613907161267295	-0.00499322998624499	-0.0014179236654606247	0.005552752610384983	0.01133754329200042	-0.007642316933742719	-0.004697371720770779	-0.007524502930413917	-0.007653320415108	0.010649352741612814	-0.004787688539800585	-0.005416823883975352	0.004050149227323843
AC007383.3	-0.00827657795592739	0.007157066792559272	-0.010025473060408588	-0.006837517273493435	0.023029448906834293	0.0027823159509099867	-0.008092300688693916	-0.004095044635301253	0.03956515323774825	0.013347636882610932	-0.008201624253234105	-0.010648008768728805	0.016761110699616895
AC007386.2	0.000513858565430228	0.0032586306048127153	0.00038025482075589273	-0.0007095333010770978	-0.0006097055545753387	-0.0005737488267590033	0.0011883789190102608	-0.0005289305244938197	-0.0006105945251323619	0.0005573261000266816	0.0005707289879854123	-0.0005977142828334924	-0.0006308491289376766
AC007405.6	0.0	0.0	0.0	0.0	0.0	0.0	0.0	0.0	0.0	0.0	-2.559063016144387e-16	0.0	0.0
AC007950.2	0.004381340400923526	0.015267136328227638	0.008539418902782406	0.0031437005562451156	-0.008543676423739774	-0.008138275647399874	-0.0023852299560448657	-0.010938204468244865	-0.011844926262904162	-0.0111401383317978	-0.008089341552028985	-0.007649808668087499	0.009539076754907337
AC008746.12	0.00037528523303247005	0.0010379690158710162	0.0014543370028848133	0.00029952808799238543	-0.0004545657151803806	-0.0006787656059371997	-0.0006138050077446057	-0.0006250379489686717	-0.0006319974712254608	-0.0006818910367117698	0.0029047862687419275	-0.000642157195293755	-0.0006253733728071268
AC009065.1	0.006407571882474612	-0.0023946725152137103	0.001608375811849477	0.0009929513548715366	-0.0034235672032258565	-0.004358371341367576	-0.002558297701828527	-0.004238963871640896	-0.004658830922683455	0.008888704431927318	0.0037928927847685526	-0.004591747407501502	-0.004345660620442561
AC009299.3	-0.0011695344911948965	0.002291817113459379	-0.0010599522979240527	-0.0011021106827541452	-0.0011565839161390042	-0.001262157402461075	0.0009979585546159582	-0.0011258412823479439	-0.001233069930094607	-0.0012467113897322224	0.0008738995797759957	0.0008000783953962898	0.007024431906022185
AC009404.2	-0.006329063607116325	0.004518599205002749	0.006618968613927628	0.014574234858881735	-0.011694309048142702	-0.012139833803053961	0.00724229008772673	-0.01041101205241304	-0.010263608757037138	0.009709136313807857	-0.010874649677035473	-0.006395290527110357	-0.009242016194384726
AC009961.3	-0.006806065446701442	0.004688453844288307	0.010319012478499043	0.012536659810677898	-0.014622803843599572	-0.015431848703477037	0.004534321277912576	-0.013354335055369858	0.008324796511153247	0.006466612891122657	0.010638708590002193	-0.012401018230836284	-0.008699532356744581
AC010287.1	-0.002726148735853529	0.0031276076305644137	-0.0031138043521310005	0.004621266357950656	-0.005685675226229677	0.002268272197003717	0.007796422782098013	-0.004953331986433469	-0.004046300303648669	-0.005523928264720994	0.0029070725914523005	0.03795269036418186	-0.005129919902081012
AC010642.1	-0.005158713247551972	-0.005875649792439055	0.007251048597678363	0.008081635445228223	-0.007394051219353068	-0.0071016238625755245	-0.005507299504039855	-0.003769948066955981	0.025733930695446636	-0.008238392393631382	-0.005614873934133572	-0.004154118322127124	0.01001668208082189
AC010894.3	-0.00779696163818113	-0.010144252722820116	-0.008987415734036153	0.011001930850665802	-0.004244282734612878	-0.01876209249838834	0.009199608713331076	0.02766831914794511	-0.00863988462839073	0.03352322425742728	-0.014692240556368367	-0.020121443886400834	-0.010523768619590784
AC010967.2	0.0016578636513520277	-0.0018419024477076098	-0.0017284011784918973	0.0010933609765392909	0.0011869176353191536	-0.0016710691255301443	-0.0019705848007961196	-0.0017202374317959027	-0.001794762268832612	0.0066553757220164595	0.0016205677270478953	-0.0014744077938477923	0.010533174117686037
AC011747.4	0.005492783303213877	0.0039970085592671515	0.004435466099014605	0.01428812234804477	-0.011535381053465526	0.030923215068404612	-0.0034247539175621053	-0.0109862222782612	-0.012610603375835017	0.004987492105172176	-0.011571976590216278	-0.012571310006016963	-0.009340254335003254
AC012005.1	-0.011006750649998537	0.015830575310602307	0.014554290380220566	0.028430935873437434	-0.034842917135862586	-0.04048189897902578	-0.012464097501920545	-0.028965404731497335	0.006521497688689426	0.07680423934114955	0.019092013746273825	0.0071840798379915576	-0.029700029870200602
AC012360.4	-0.003386529235751498	0.012093366686741838	0.0021818396180606344	0.0022778655169478123	-0.0037547661805417227	-0.00416735482274688	0.002345674422873231	-0.0033037255955957546	0.01223031052923656	-0.004262530864335628	0.0017026992771799602	-0.0024941044585476513	-0.004287424067973208
AC013461.1	-0.11923425874761549	0.07563330986272998	0.0690411270001334	0.14299695758973696	-0.1536864862433205	-0.22333482665742102	0.060478001379081395	-0.20454816090985162	0.13591573429510215	0.09138430386100388	0.09437889526362334	0.22432275928994522	-0.08433997983060224
AC016549.1	0.024650290270894742	-0.029891952400636863	-0.0285457231455694	0.037296810802389876	-0.023578130200542294	-0.02477806381692132	-0.0369505968184195	-0.059847536451268224	-0.013407122200728953	0.0767218590561395	0.04682234994440821	0.09175150329667846	-0.013463880776520974
AC016700.5	0.007569817895084074	-0.008984595725110352	-0.012463365906644215	0.01839738368533114	0.019237874248658072	-0.018267293570174883	0.016916480950165985	-0.018593329901331484	-0.017690610674002155	-0.01810076177261332	0.013277014236481893	-0.017960458147755723	-0.014349421083398407
AC016831.7	-0.04949793668303749	0.07450158833852766	0.058135115819783874	0.057946441129395426	-0.04646409814194499	0.11138847381882211	0.03744939446505693	-0.14452193373873862	0.02782042014152792	-0.08146056608592614	0.22172505235935558	-0.13052132521197307	-0.10439712829049674
AC017002.1	0.00748811363157946	0.009522144402687581	0.04676743529888119	0.006171100753222258	-0.013805867671482517	-0.015210463352455624	-0.0027049520719751525	-0.012329624865220011	-0.012080601109241262	-0.0076021471411043436	0.008481177934561605	-0.0075234516913291125	-0.010283248997773359
AC021224.1	-0.00103152174944389	0.0007798031483616521	0.009538547406908857	-0.0011669773602784657	-0.0007478568319886574	-0.00095331193263031	0.0008010102184422911	-0.0009164238705045253	0.0007248161737591081	-0.0010207963260294806	-0.0008844507131756831	0.000888582460814607	-0.001045333780477921
AC022182.1	0.0	-0.0024343783836434287	-0.0021962397893826057	-0.002736944007795884	0.0018597674478469063	0.04927444720341595	0.0021399529275387265	0.0021366093290308653	0.0	-0.002328601598046281	-0.002249190025947843	-0.002259928811062212	0.001556543231608806
AC022182.3	0.030170357759686406	-0.014126559755739732	-0.016402127369596883	0.054986261108402615	-0.037198001690831935	-0.04199441586439913	-0.04356929314651987	-0.017633445689612934	-0.012173184535213917	-0.04500013755014613	0.024557553879471825	0.02919105913977072	-0.024269538823598745
AC025335.1	0.01611521544674991	0.05868136964364824	-0.016123204085099284	-0.018858959799782506	-0.031687355134781575	-0.020675117637834636	0.042580755372041854	-0.02495202153279694	-0.03581468266373919	0.03223259567304269	0.017010621780174803	-0.03273998067528624	-0.015040711216761512
AC061992.2	0.013603488017747013	0.013917709142944582	-0.007818083405443477	0.0153481695246579	-0.014463466693543755	-0.020519836840710765	-0.008158163031076686	-0.01906298257572024	-0.020747868633670147	-0.01753515239326644	-0.015772516688655962	-0.011879039911778314	0.005650649774493422
AC064834.2	0.00016752843169177124	0.002467574395104896	0.0003263006138740489	-0.0007643687179303457	-0.0006788797297549099	-0.0006321864622610228	0.001572943100752672	-0.0006428854151606344	-0.0007009122926715404	-0.0006717217278316695	0.0005662169352689797	-0.0006920551489937532	-0.000727588532447429
AC064834.3	0.015111019899509089	0.06821325092776076	-0.01534198236815214	0.01369246110292311	-0.02197564007564129	-0.030468859080357534	0.016042281187549384	-0.019951437046659658	-0.024577833823030564	-0.03245718945306787	0.17566869899151427	-0.031013411855942093	-0.0315425646030843
AC068282.3	0.06631927697313536	0.09880934011378972	-0.03092746152618752	0.1700462303237904	-0.1289283503632121	-0.16905519520617693	-0.05741498563483305	-0.15777993685024824	-0.155855983012726	-0.07981405431828469	0.08200038027002057	-0.11734477549019777	-0.11508446297423452
AC069277.2	0.014252600887635743	-0.011747451041366425	-0.010950299035831	0.03524244036898211	-0.014812394292651404	0.047194343493791306	-0.01727224660561458	-0.016965480117775752	-0.01806444621864165	-0.009195414024349152	-0.012875774853710036	-0.017559313022439973	-0.015057610286523623
AC069513.4	0.007970603186124216	0.007340302199056769	-0.008789797297465016	0.007790616197108353	0.0038680794856877383	0.10914597856533981	0.0063166372016166756	-0.012040847126766814	0.021389365157213416	-0.013309526901202086	0.0174306970194307	-0.004851514434960277	-0.007288043234596987
AC073115.7	0.0	0.0	0.0	0.0	0.0	0.0	0.0	0.0	0.0	0.0	-2.559063016144387e-16	0.0	0.0
AC074183.4	-0.027276092846601402	0.0322163357086253	0.022153549533799707	0.024473040192763456	0.02685082661935487	-0.08017166724042586	0.012555776803483333	-0.055145411822720765	-0.05906506764316602	0.07514847699517276	0.0316097213212871	-0.05795485793775487	-0.02894206745010398
AC079767.4	0.053354987467605114	0.12455948743875794	-0.054830666231373414	-0.10587857868245644	-0.08145850327557325	-0.06409821657289312	0.26261181993515215	0.050683360690610614	-0.08926091472575665	0.13556266894614707	-0.07755844325323259	-0.10188222525653577	0.04046812202756193
AC079922.3	0.023867442500560786	-0.02011161863977467	-0.020696251174644496	0.03870631910798475	-0.04514837804660578	-0.05442282163780238	-0.04437495588974611	-0.050061451474874605	0.03165767436865956	0.021097534781384167	0.08085821318525176	0.022163577646213118	0.013074196440640003
AC083843.1	0.002397561584321605	0.008805786065149441	-0.00420712066976892	-0.005136491956948903	-0.0020905141438617076	-0.0028243086079390895	0.00705661257615501	-0.0030792404262642253	-0.0050320659166688516	-0.00490234454829581	-0.003824666585199769	0.009084798290062117	0.004354232121988429
AC090498.1	-0.26855973269894734	0.4308807961382026	0.2836262577714586	0.45972193271692136	-0.4329888238020963	-1.515438007608777	0.15378643539143722	-0.5714573551843571	-0.43857062290182813	0.8973128926077694	0.4245614341183353	-1.0113747282251986	-0.8149300527617411
AC092484.1	-0.08042127585819428	0.14197203575208867	-0.06270718478811577	0.14002528751388066	-0.17599633704748596	-0.1519148825913657	0.07802620772904167	-0.11986835051093636	-0.19138276101787505	0.6535511439123439	-0.15348229719920764	-0.18838475186757905	-0.18390597399326264
AC092580.3	0.0	0.0	0.0	0.0	0.0	0.0	0.0	0.0	0.0	0.0	-2.559063016144387e-16	0.0	0.0
AC092580.4	0.01739504822146601	-0.023455915984733518	-0.02114772810493514	0.02114046473443035	-0.031162038239402272	-0.05523121251263595	-0.026677098261269884	-0.05145261530288537	-0.010481643617429617	0.0321748659617399	0.08659152783655644	0.05890876232387881	0.047212212286806034
AC092835.2	0.0014262002036165965	-0.0016516325912308864	0.0009279643319175066	0.003489263669499206	-0.0013097052479635136	-0.002436125261490482	-0.002530946889190626	-0.0024213929189345913	-0.0022552315771932788	0.0008966624438960743	0.02202876183438622	-0.002219891076464633	-0.0019178532852684696
AC093323.3	0.019850153948480897	-0.031416753158761405	0.009007239223109824	0.045416253944459944	0.013997794596134032	-0.06173638497148329	-0.024529916661515664	-0.05867069967244445	-0.04837907726871328	0.049567294350228774	0.02361045491601875	0.05235261403707556	-0.020272234041416218
AC093609.1	-0.002969769770643037	0.0018585155534003126	0.002191716671151852	0.002094579954454163	-0.0025359142790261227	-0.002774801012434054	0.0034640491484300272	-0.002701305797992233	0.0014331775190248638	-0.00274702113683626	-0.001979749155842144	0.041012714032945416	0.0019763282748561204
AC093627.10	0.03317586776757455	0.03439504754379244	-0.017605967610630133	0.06613549603300486	-0.09555965166064731	-0.09765387437599615	0.0471829266645014	-0.09488504732150496	-0.0839001110820899	0.048106165390476255	-0.042959297998953816	-0.10322697322968628	-0.053477070823802784
AC093627.8	0.014318994002044557	0.011563826189092073	-0.013818453168449627	-0.01437652263306861	-0.0163996589385076	-0.014217055789960594	0.03175961878821034	0.017021995709183238	-0.022809426671120653	0.1370422926456048	-0.021507090118489332	-0.022714954443549616	-0.02141094986359724
AC093627.9	0.006422411916605491	-0.004629689077880394	0.002388282806121607	0.011060048410200049	-0.010527768078224815	-0.012442168083314479	-0.008448426778326691	-0.011755117795129107	-0.012705755408432426	0.012622090433313252	-0.010477121791267738	-0.010178722058913037	0.01340615203113241
AC093901.1	0.003475552995441937	0.0030622583294955203	0.002697160810310582	0.013411749219384473	-0.0037504883966077993	-0.003693382803573382	-0.003997094497584401	-0.0037393066911739327	-0.003740122701250086	0.005690367787337167	0.0031596278960270025	-0.003636081749246852	-0.003622371056200471
AC097721.2	0.0013894263117278916	0.001323188961911591	-0.0014075371642190597	0.005944948690138374	-0.0015824396472058214	-0.0015646099674858907	-0.0016979621541801928	-0.0015890144514790678	-0.0015831130786287506	0.0018274170868445925	0.0013777082364947624	-0.0015427081401767958	-0.0015790881603658493
AC098823.3	0.027464756980856788	-0.009221339561406364	-0.007671342910757881	0.004628652578425738	0.009488505823562959	-0.010818099735563007	-0.007532397546956974	-0.011138677060469195	-0.009846369373727364	-0.01252777694185209	0.007017715867017311	0.009979949178767164	-0.004380777016621233
AC104024.1	0.0	0.0	0.0	0.0	0.0	0.0	0.0	0.0	0.0	0.0	-2.559063016144387e-16	0.0	0.0
AC104653.1	0.023608270840468966	-0.02320509433904	0.019945243574856122	0.05474624750543633	-0.02801225291734103	-0.055719466307027794	-0.0416146808187685	-0.028618837443088567	-0.04446163556732778	-0.04877990441535116	0.05132424235458629	-0.010812840922149784	0.042310439946604564
AC104654.2	0.05009786948098233	0.026075850833240516	-0.027833286648520656	0.06581447266733348	-0.04605288652796026	-0.05571721327175228	0.02201761892551532	-0.020173821836785576	-0.06303965050807565	-0.05270926477140295	-0.0424937963245257	-0.06070722616925373	-0.04845135346694433
AC104820.2	0.005823216409912879	0.0074066558358546804	-0.0032590707594011654	-0.0031284006106900557	-0.003984335748751031	-0.005685159822513773	-0.004326546953364871	-0.005296507716163006	-0.005520271819578844	0.012263621818837115	0.024771518622320573	-0.005320573791951425	-0.005577553623741506
AC108488.4	-0.012771882023630344	0.015204733534028096	0.006220996168465238	0.020868918530284504	0.010866813622255105	-0.025048631095048905	0.004257482533796697	-0.024234754739914773	-0.027324043968819767	0.034288401442671416	-0.021776401437693597	-0.02710375873451016	-0.023751005908732553
AC108938.5	-0.008371748102241948	0.02536926329092533	0.01144336049627512	0.009191133806438979	0.007969845486432585	-0.011496738171443074	-0.0064050562979064045	-0.011542853807603042	-0.012613319386342678	-0.0120847568653266	-0.010588838212947762	-0.012393160072938352	-0.00183649868671933
AC109826.1	0.12957170908621704	0.07762697499305063	-0.08051484166316403	0.2518718373646145	-0.08208208107233377	-0.10423737425437195	-0.126812198711007	-0.14253734500823015	-0.23213393993782722	-0.21350935846525465	-0.1291922512069123	-0.14716651386728802	-0.08527324536681384
AC112721.2	-0.0007819299432726974	-0.0007230446756826674	-0.0006996878689563996	0.0006286210284822057	-0.0006922789382605184	-0.0006795981453552304	-0.0007219477894390862	-0.0006796450040796316	-0.000688004851754892	0.011205833684800801	-0.0006688108732069972	-0.0006720434052183185	-0.0007031886041887001
AC113404.1	0.005449157799434895	-0.008153023613567179	0.0037227399529840906	0.0069012875325964815	-0.0026776558980893188	-0.01115174616793672	-0.009716767890400428	-0.010817558662781026	0.02329862991440967	0.025658380217096856	0.015292460064504087	-0.006817635229003907	-0.009458620409913394
AC131263.1	0.011147290023942066	-0.007992630484326586	-0.004906381639919827	0.005210304730523102	0.01638584367849279	-0.010832064496725493	0.003953206443068215	-0.010297678661954565	-0.011010291772102703	0.0026159339271826848	0.020693590417278862	-0.005866401458238671	-0.0016389906466877187
AC133644.2	0.038414565594903305	0.06224829608902265	0.19001209406167904	-0.04198266338966187	-0.05865060013581425	-0.06252908143124282	0.12090165314748016	-0.05635530490087502	-0.09689110692020328	-0.08050483770367989	-0.07674398709064995	-0.07741285551195953	-0.04061648942321358
AC137934.1	0.00431137050316089	0.0043605636002707684	-0.004964992805264253	0.006186631879597274	-0.005896283058314373	-0.005658671904129149	0.005077293299304286	0.05375719542654923	-0.011069452465108643	0.006540183622892031	-0.009865287747518069	-0.011336972232896324	-0.010274075070053939
AC138517.6	0.0049833077097880055	-0.0009279489860388943	0.0007307459139100952	-0.001157177677079264	0.0008504215243516342	0.0006525508275447796	-0.000496563647377202	-0.0008481905946069827	-0.0011236125242231776	-0.0010726874406755953	-0.0009609427638980508	-0.0011114386175819805	-0.0010678419746012885
AC142472.6	-0.0069225454230169405	0.006430502740083982	-0.012155329940411831	0.013927823288191515	-0.014173491511916811	-0.01307911695067619	0.008186321120539138	-0.014705816553613112	-0.016337891808695437	-0.00775896787164156	0.01017563929408067	0.008264366901595698	0.01901992493950108
AC144652.1	-0.006055687383703284	0.0033736151004641556	-0.00940349933052885	0.006581068070641689	-0.007800692268415706	-0.008405581315517276	0.0032027263656293427	-0.011864283977124062	-0.007779562632086377	0.01200549774350184	0.015157468177738463	0.02286058360648267	0.016035135846573022
AC144831.1	0.016900550833590065	-0.017381411191112115	0.009131542508568211	-0.012513161374082083	0.017941798497014213	0.06603756150527389	-0.009391260615858064	-0.013268303792284584	0.018722319396740593	-0.021315486174840442	-0.014281872015083102	0.014700374088060844	-0.011010816008277366
AC144835.1	0.0	0.0	0.0	0.0	0.0	0.0	0.0	0.0	0.0	0.0	-2.559063016144387e-16	0.0	0.0
AC145110.1	0.00803652408599605	0.014162575720448885	-0.012479147532794072	0.007839408787315488	-0.013715555063625567	0.07354007725972836	-0.006487141684022887	-0.01454158316837103	-0.008124615242166375	-0.009868366105920262	-0.012037573260874856	-0.013279098179168204	0.007751258177716001
AC159540.1	0.07532556410118325	-0.02824064661134195	-0.037639357917481756	0.033558221047290615	0.034695643884866505	0.027456140179603725	-0.03623769212313837	-0.05650816222126933	-0.029779307770753653	-0.04828682469735947	0.03927835048793925	-0.061008800348094167	-0.024773349212369757
AC241585.1	0.0023687309063363257	0.0060167279369807095	-0.0017916457749174643	0.0017981668116886199	-0.0038576827496834805	-0.004225226929108175	0.0018938704379734307	-0.0040802711177292	-0.004302821703045679	0.002362313102985454	-0.003384053741733	-0.004331344398321621	-0.004361766160396573
AC245100.1	0.014246217505742492	0.04994783958871107	0.015903825718870425	-0.023701974926680996	-0.03819412741745483	-0.06348589538376753	0.020765697921632537	0.01979949098671465	0.01113870032851496	-0.02872638901078464	0.05244611717220473	-0.04183872857724868	-0.029943696734514764
ACAA1	-0.18989031826472344	-0.19687698337738285	-0.12022392698408166	0.376009504370614	-0.3620708233580897	-0.5525322491668686	-0.35060159799502444	-0.3099023225483053	0.09947607964078609	0.20530014623407225	0.573754250639896	0.4205651040154119	0.518135087420268
ACAA2	-0.14629081982135872	0.2250509647258019	-0.18556445807968514	0.5304509926634606	-0.22668931692173852	-0.5974978561263906	-0.21991056690763638	-0.3065377979044194	-0.39683351860708144	0.22475459361010852	0.2558958877266236	-0.26257022920013273	-0.10301523617713522
ACACA	0.022871006915707946	-0.02038917220800048	0.030147842933011173	0.07086128442271968	-0.06433805327764042	-0.05900392894439562	-0.04457058503400854	-0.056802786980900154	0.09096254625647651	0.014995939173324474	-0.03943214192554324	-0.04273241189004663	-0.032960204097837884
ACACB	0.013167777702754926	0.007362119082264428	-0.007073288995380728	-0.009240510829212572	-0.0027701084065913906	-0.01317737812639606	0.006864388441220998	-0.01029659988291252	-0.009161075986985076	0.014418265075080115	0.010368253996477646	0.006407277474549404	-0.010073159136342867
ACAD10	0.03400349517876797	-0.03639327156614568	-0.01145374869628129	0.04094931492358461	0.024840357957620483	-0.048915433230039086	0.028037836918893416	-0.07539451794367019	-0.06322269523744944	0.05136505048208638	-0.06290799482309208	-0.06757385969162906	-0.05855605036614968
ACAD11	-0.004861105743630764	0.011240731642666793	0.02101857252155263	-0.006845434468554706	-0.0077181694559454025	-0.008498489856370712	0.004298242167228273	-0.005876671840908314	-0.009405382463843759	0.030490255003546553	-0.009948465064363962	-0.010379039256636378	-0.003268365886574044
ACAD8	0.029489118617352185	-0.03764293918569957	-0.030295683930297225	0.08693475201559521	0.035135570301644825	-0.10873507451242709	-0.0470683848937959	-0.09647847085676539	-0.021428078303380664	0.08988916116919161	0.07861684793527698	-0.026475002200022003	-0.03827856893271114
ACAD9	0.06050420487172986	0.04954189249800104	-0.04206881028405124	0.1850765858557636	-0.13714599126839874	-0.13721633739129674	-0.0782530264459665	-0.02515631313840977	-0.07522321524258888	0.04741695101202919	-0.05299025310403374	-0.08285782615866526	-0.09607127620124051
ACADM	0.14796577564306604	-0.10474275345947912	-0.15121282278494405	0.40235362869760216	-0.22807776555657266	-0.26451565236400176	-0.2686668244496976	0.12804138272878324	-0.3304107198773797	0.4849676316920112	0.11459687271727552	-0.17170006573168825	-0.12072930702504293
ACADS	-0.08676443494415925	0.13016177769764375	-0.08018807932230396	0.15674712344250516	-0.22537740929988534	-0.15958787169029678	0.07344074548761809	-0.16727688541089114	-0.16311234357818266	0.351105914259952	-0.14297593017233548	-0.12566923325937474	-0.17599308990878673
ACADSB	-0.015592466219694207	-0.018399673505030436	-0.017193809782367057	0.020680957486011738	0.015554558991618055	-0.019345179824135788	-0.029118298007950898	-0.01544066870786462	-0.010045779208078	0.04776616499726768	0.020074231490617638	-0.016002672559987975	0.017083319501909458
ACADVL	-0.21763302724702466	0.27964090429264477	0.2992326077594722	0.3943717295026582	-0.4618464976907981	-0.3852471006404188	-0.18160673252627305	-0.5646697501085883	-0.5356414972329686	0.7592814923935584	-0.2489739534887767	-0.5137402985053764	-0.347684464295896
ACAP1	-0.1493989111626982	0.18762111194450967	0.09493462704680622	-0.08016541807475279	-0.1583801676897255	-0.0848156321445433	0.12496230777196347	-0.18551141216569897	0.10827572508280711	-0.21799394888808962	0.37720279106563304	0.09336487826181099	0.16506880230844748
ACAP2	0.09776459248724223	-0.1238145056946948	-0.10262398551258248	0.09146559795842658	0.14318901388354643	-0.16542855328322392	-0.1838355772183467	-0.39906235324479006	0.1890551113128515	0.11270322074824714	0.1681216649480083	0.29806033691917416	0.20532658889119984
ACAP3	0.028313079977017288	-0.027097228972204845	-0.017288823898298528	0.03693563292329125	0.046419471130851736	-0.09709178340542256	-0.025272903022091064	-0.10405054460008904	0.02486654517509674	0.02619160249388016	-0.03189198412586178	0.034273931196131355	-0.027569603975247263
ACAT1	0.24134795052767355	0.16635070046034867	0.12459910683217075	0.8036662926996805	-0.32240058518077225	-0.5176431023961631	-0.42878951315527836	-0.3570486961555736	-0.44528548350433833	0.30490915408281877	0.20371871258708063	-0.3286208295664444	-0.2669802111467259
ACAT2	-0.12008175913182843	0.16388533626343627	0.14310613186820587	0.44332665028797436	-0.23979049441661038	-0.29156770720705216	-0.17673682199207286	-0.18005789023884272	-0.24232737527979306	-0.12295139906043609	0.13046824763057674	-0.12281948206854237	0.07896205480303542
ACBD3	-0.08081405880880854	0.24105096837606346	-0.06964728637617418	0.13816855893814034	0.06519876644693536	-0.20037324483969854	-0.05388180089153802	-0.2597508594329224	-0.19884963562855387	0.12163325815320566	-0.13228540881550652	-0.07181557700074552	-0.08494082581125875
ACBD4	0.00901461409946414	0.01760558021258255	0.005783892433302925	0.035856838012072324	-0.04790063747293437	-0.060722007591308025	-0.0216519839224643	-0.03306411691822588	0.038091011293767386	-0.017425613227400105	0.04388476321073148	-0.012923518498122639	-0.01344732763478801
ACBD5	0.0501523191667786	0.1976059919639792	-0.0495773875100166	0.08011586275135268	-0.11270282085775307	-0.21888759636823005	0.03038742440094021	-0.0988961460191519	-0.17475281466852732	0.08007357833845585	-0.14543779853823102	-0.11502601729783096	-0.07940050880293503
ACBD6	0.10631503414365825	0.08867309808408204	-0.07313296231427577	0.3534983977893614	-0.1500556651713837	-0.22636282629926976	-0.240249975943396	-0.2784194474024651	-0.19786525612047093	0.1239917498236419	0.1484451775492694	0.12100299821820722	0.06733996536505552
ACCS	0.03595378456964003	-0.03461043420449849	-0.028520092530219872	0.032800547085901334	-0.03799440082412869	0.09635940885983171	-0.03798433008308434	-0.06831760476239412	-0.04270915282830701	0.0462776787851393	-0.0361009493115748	0.1065687644362547	0.13795039760625608
ACD	-0.06541202884855234	0.053488651987031025	0.04251714449752239	0.19117188657652345	-0.06025593700354708	-0.12551923645586696	-0.04454608884217851	-0.13947990996057213	-0.1275608045150819	-0.059238419654895014	0.07233426773143664	-0.0808070181347124	-0.03256678727588316
ACE	0.03334216144210105	-0.022056175560272097	-0.015871955284711612	0.022682900606002643	-0.028897532148226872	-0.039048177032519234	-0.020486465957348383	-0.03587387038584966	-0.04363715147518174	0.1486356889749793	-0.03785436713615798	-0.0401304494677195	0.015435078821491104
ACER3	0.18021172751254272	0.1073857793397076	-0.08970899190130827	0.32395199760407983	-0.2499964423856138	-0.3417308316741773	-0.24544034763130632	-0.32747836326451674	-0.36339149035360563	0.6633699705474044	-0.12683055558034154	-0.17586761731210787	0.13164742950764402
ACHE	0.004267262534213859	0.006232305037305498	0.0236094746007588	-0.0055895896115443116	-0.008943529153841714	-0.009695140186047665	0.006635007736516433	-0.008113379626804577	-0.0044689650569171456	0.029545779229848274	-0.008521830243795298	-0.009009415177598474	-0.010366649276889801
ACIN1	-0.09039461924940889	0.11943864067728756	-0.08553594379596113	0.2109767039671356	-0.08164772369375539	-0.10404761793442627	-0.13027664263382938	-0.2870600947867596	-0.2541723149661124	-0.058576145800095875	-0.13858300928221678	0.07300392428109106	0.06929967927554838
ACKR1	0.005856734360709078	0.005010585195629734	0.0031983476319451696	-0.008699319373897198	-0.0057190794404438855	0.07401416764519529	0.006348391292363523	-0.005911698792439586	-0.006951085092713681	-0.007449432661563449	-0.006699307643892804	0.005477040078340919	0.006728090015321412
ACKR3	0.0640976749718012	-0.04560360976340603	0.29749957666411236	-0.055570827040748366	-0.0880635350779295	0.09472878455467955	0.11972886446009101	-0.08548882408977804	-0.0792854693181609	-0.08014013605458706	-0.09981845411262295	-0.11020916066671393	-0.09811279667986073
ACKR4	-0.018111016647998072	-0.016766137585000195	-0.017145469169116353	0.015455802986256515	0.013886306590064465	-0.016599448150086397	0.014972892067344791	-0.015057452306626817	-0.017653660196445636	0.20535850792750016	-0.014931795436136958	-0.0162521215721213	0.029222928392641862
ACLY	0.09989622011606383	-0.09267129591869605	0.07707502966910044	0.26934236158121916	-0.11749446198683408	-0.2442695751000907	-0.16495784877522773	-0.2694394161012828	-0.06332968029753383	0.0917121816606706	-0.10537512495169754	-0.09813108616642578	-0.028253765604156888
ACO1	0.05979212706197044	-0.04431437120583007	-0.034584732653236985	0.04679077354244871	-0.04757910551254206	-0.07140005254995385	-0.047825330529450434	-0.08271855614798604	-0.0988218307415679	0.3348473442275381	-0.08313146315549472	0.04408825289694668	0.027847594809094232
ACO2	-0.2043430122600174	0.17414975032116817	-0.14581136660953553	0.3686552118095877	-0.24181675603109207	-0.3920452486804158	-0.35802023994192245	-0.3183264834598489	-0.386931992708604	1.0839868852714307	0.2970067499044679	-0.13902981854116395	0.17366111751404806
ACOT11	0.03717518698374749	0.03678752112580766	0.03155318331817109	0.042683848918844254	-0.07374257014125297	0.02585347395958406	0.029538401554727964	-0.07682617915195648	-0.13202814586303724	0.25126820519174486	-0.09666451887190496	-0.10617432212186134	-0.043194289977870184
ACOT13	0.16290275657163664	0.14173324145337415	-0.08888625911789158	0.528466708263257	-0.2953476340821503	-0.45350172979612935	-0.30094927765591434	-0.2767342194378431	-0.2890443107823813	0.26166360425484947	-0.17411110916451714	-0.33152496016434724	0.15269127032637902
ACOT2	-0.06855281884450816	0.13224729135077112	-0.06119947749983913	0.1184878033917314	-0.1370531357131732	-0.1582979483312781	0.0579310209530783	-0.0927484810703887	-0.12686707590963012	0.1595516898776953	-0.08101317533991333	-0.17526695047824986	-0.1587064124420019
ACOT4	0.03638405899344738	0.2240850512849391	-0.03699073963381132	0.05529636634394504	-0.08004692648545172	-0.10259900675390984	0.07364227771493306	-0.04363257419786411	-0.1253967181965136	-0.06951090036061622	-0.074091211080165	-0.11948387411255387	-0.07197927345145323
ACOT7	0.09466998400254113	0.09360599899907607	-0.06399831162414266	0.3174990620100367	0.08454164416192048	-0.18145242183337965	-0.1586279173386113	-0.10257174218531043	-0.1129801861714976	0.09358725751277147	0.13640103683732116	-0.11531771253864816	-0.10780375136398793
ACOT8	0.06338550355437461	0.050733494118020424	-0.03826779390870752	0.1288024496087882	-0.06122506279773037	-0.1581080242251241	-0.11586302507434998	-0.035797224218463486	-0.10228006029939626	0.04953043565167849	0.20177798400941513	-0.09039979454142641	-0.07497157690629079
ACOT9	0.10980649065417732	0.11128866154848274	-0.09031354444666245	0.335035656161741	-0.15898760182787322	-0.2404272440699455	-0.2066524788148679	-0.29855936597821664	-0.0724133452720135	-0.09953285092688163	0.1699035471818155	-0.18350033000908908	-0.08440052127309447
ACOX1	0.09243756413894214	-0.06344484514896856	-0.032024780099219316	0.07486940233435807	-0.05840564968770007	-0.08304852252367982	-0.06982509867045045	-0.1620976873610111	-0.045379477692792054	0.17766802289701408	-0.07942761503649695	-0.06371688224356774	-0.060405939224713594
ACOX2	-0.05137736082876687	0.09202082146511424	0.11550164239693853	0.13765873706128065	-0.10201334963008823	-0.09386265706586963	-0.04607311338697066	-0.056134426839116985	-0.08562690017652981	-0.09492114875908647	-0.06809640286121219	-0.07737928685132417	-0.08384461324861554
ACOX3	0.026011400994573858	-0.03592455735365312	-0.02506517986238655	0.07987263415596044	-0.04362854647258556	-0.09695400900208899	-0.015707300525067375	-0.06959000262024362	-0.02434068626183455	0.022853044330162074	-0.04015937953709671	-0.07582293361214017	0.023313197522015407
ACOXL	-0.0010311927647936863	0.00073387037877975	0.0007639222724736172	-0.0011747475695847213	-0.0009836831803632558	-0.0008939841508241891	0.006521227456621067	0.0008396922487471777	-0.0009756253186965607	0.0007685782573817611	0.0009040374275460646	-0.0009688025990924317	-0.0010077436065657453
ACP1	-0.23910277951708225	0.3327849630062414	0.23156667425454897	0.7025720719561934	-0.3812711641556973	-0.8204771213583695	-0.19987623010097633	-0.5264755379068631	-0.34774599353825725	0.34222364870671496	0.24948342865976125	-0.4569444120609792	-0.2580201462679538
ACP2	0.2148746461040413	-0.10463819588754404	-0.1271295293249345	0.1781343146423789	-0.12369778272206262	-0.20663428110404355	-0.1444586531330933	-0.23646176622275816	-0.40276276870397665	0.09020499558109127	-0.26873911778120557	-0.23884049315964517	0.19312703345745985
ACP5	-0.5169705907689153	0.6266535388599606	0.4635941685470933	-0.5557611581637849	0.44105157867502387	-0.6257257416495827	0.6768275157644763	-0.6180700835786355	-0.8784824698412863	4.803009132855264	-0.6010063381654362	-0.5515919217511425	0.5162624793734842
ACP6	-0.009774627030966272	-0.011123706403277133	-0.01975126140045554	0.01247731386076226	0.014610454244293827	-0.031038725923235887	0.00832509059511802	0.028161867998685974	-0.016633470064060553	0.03280326762896229	0.01593967903889057	0.008251565618378502	-0.020100831084341877
ACPP	0.030099186420016362	-0.0322208888367162	-0.01065103705605263	0.07534572345131652	-0.04660227449561051	-0.0436249623646876	-0.03777519774662476	-0.05657745991141291	-0.010759692334319282	-0.034977644564508914	0.06006534330069864	0.03728619885548244	0.02319572918776219
ACRBP	0.027310886126965597	0.03263331164276452	-0.018621936133653184	0.07697298743066569	-0.025702135699338147	-0.04966576889424228	-0.04494693949372549	-0.05261448711240551	-0.07593918066781001	-0.05161310692914929	0.026962154800336313	-0.03954344477548099	0.034377144960846436
ACRC	0.0020569860651728283	0.002466864023925888	-0.00293510941979283	0.005915766524085522	-0.004013245785316586	-0.0041416937789829685	0.0011688723187624952	-0.0028382491837486167	-0.0046902544483951435	-0.0021245391547043586	-0.004378682542377351	-0.004605939586509775	-0.004439265579704582
ACSF2	0.019304249761572495	0.04114109902407961	-0.04166962553266053	0.04941748975356432	-0.03667230447561454	-0.0925348293499706	-0.0644029126483915	-0.03320612746275486	-0.018841166449108306	-0.03775790717354954	0.14132044365969346	-0.044902914769872605	0.01727579146131423
ACSF3	-0.034136994258141276	0.04074480006696027	-0.018170589458862706	0.05418170005409054	-0.03836304710731795	-0.05000907777054243	-0.043659724296234936	-0.13423930427567146	-0.05750953669323243	0.1217470716815916	0.049602466667327594	0.05324339500511078	0.022017069916328243
ACSL1	0.07842754323404616	-0.10325183772303487	-0.05367323278663834	0.14014047605834976	-0.06824833653584031	-0.19063552845668227	-0.12078148917117355	-0.3773228677361578	0.3471106545704322	-0.1745968739062734	0.18244680788675705	0.17626505630523615	-0.058911875681131355
ACSL3	-0.07606532776709364	0.07884850478940239	0.18203658779510995	0.1735274003917638	-0.21454771369225484	-0.09277176075749562	-0.06082750555781305	-0.3070111573631794	-0.07532739409428275	0.12856031494929965	-0.07844438409146565	-0.1348974409769172	-0.1360626790100357
ACSL4	-0.03550150629308166	-0.05927842483135859	0.0731881658826028	0.10692571049072586	-0.140510977392809	-0.08111007661137783	-0.07592972927428192	-0.21485202398818254	-0.0542419510648312	0.32152863931076786	0.05365030144471855	0.08365345494251292	-0.044984517625575704
ACSL5	-0.07164561886952815	-0.05603549121546194	-0.05103166740464064	0.13502933701104625	-0.13656951088187558	-0.12634934084408808	-0.09883333488885526	-0.10252657283421429	0.09424874679718973	0.055564629489146075	0.1850169344652757	-0.0777653743790728	0.0656915546367721
ACSL6	0.003081135863906749	0.0005475870618137963	0.0012554815393841026	0.000885494776289966	-0.000960168701915596	-0.0018404117186572788	-0.0007352429209509906	-0.0014566850838907625	-0.0016600258080887126	-0.0016451644366041952	0.0007688557419484525	-0.0018812960872786337	-0.001878270612496612
ACSM3	-0.012325260270589816	0.009803390839042163	-0.011615829377567867	0.007592432630447497	-0.006912266518518917	-0.010715925044635172	0.005437676146231528	-0.018296428461259673	0.01300458726206764	0.0399030111143673	0.14535701449409966	-0.013931154756852668	-0.015358452245164163
ACSM5	0.03158280291515731	-0.019900482051923303	-0.0093680747016836	0.012103883439256955	0.0790659530689721	-0.02378683877634557	-0.023909757126021985	-0.0240388146216735	-0.02576269153536328	-0.02109599130510186	-0.017445380408914808	-0.024172444358903415	0.05077632579567795
ACSS1	0.04265110754267644	-0.06479364690107285	-0.03190975214856425	0.08592993663650347	0.034384359887820834	-0.1069882603374729	-0.08909942065654614	-0.10621876758208758	-0.07534435235062528	0.17829102481009787	-0.04332370239174338	0.05469364887501438	0.033802722459909285
ACSS2	-0.022209788900927292	0.041998182246957685	0.02914142581612866	0.03587898083937499	-0.06699585195803956	-0.1001123346177615	-0.03828659181841589	-0.05408270180902741	-0.03147614247845475	0.06261461392837636	-0.037010984086976215	0.0345724783616329	-0.020781323572603046
ACTA2	0.01614218140778697	0.020854568389449678	0.016990399899847942	-0.023962948713289516	0.07270722309325331	-0.04248746953162533	0.015198783530285871	-0.04803188082466346	-0.059157831703819864	0.04030589467089385	-0.019911828615031504	-0.0526830631660493	0.02186494718894906
ACTB	0.4567023976524077	-0.25756676210742235	0.4925899244029659	1.0357903525902663	-0.6309569812288247	-1.8544642058019274	-1.3210158838154644	-0.3741567670198366	-0.49540486382110055	-0.9726043617838716	0.5576891711104563	0.6846271812617272	-0.23262004455928986
ACTG1	-0.25891572508533617	0.344015092893901	0.2709431305444778	0.5720677545678963	-0.38210171779142565	-1.571779192004803	-0.4950948616773979	-0.4532367856704579	-0.80865269378432	0.35285860574455613	0.45075456426418925	0.48097436931858756	0.3157124448531126
ACTG2	0.009766323700792227	-0.0020057774969388623	-0.0018247707122081673	-0.0022839535428049013	0.001727503917488381	-0.002191635535178486	-0.002152460393433833	-0.0020945063043760694	-0.0022185221547451088	-0.0017641132662797917	0.0016587006161428125	-0.002199504806302547	-0.0020244773250327
ACTL10	0.0019391560862035769	0.003973034582638407	0.003879144803791694	0.010828808422796727	-0.009093056262520965	-0.010099748645848484	0.004075624406362263	-0.008560360111862732	-0.010494159039543201	-0.009697842816587938	-0.0035195862285326658	-0.00859785804853692	-0.0006618761349140667
ACTL6A	0.14122882300026257	-0.15208914379462207	-0.09048979435243332	0.5212923355390816	0.15377319395066102	-0.2628518875114674	-0.22682908365066615	-0.2225610419377162	-0.17925701928893406	0.1559534348667136	0.2245806056268007	-0.15049543802482424	0.07404055159531571
ACTN1	-0.23241575164500802	0.2442511394009274	0.29474377967853255	0.3912181437950369	-0.4073735718391922	-0.4685546846866824	-0.23259210586182577	-0.31612555646126406	-0.1899288207374122	1.317282571698135	-0.25105888297491286	-0.38498351660837826	-0.293661524462018
ACTN2	0.020226611685992244	0.020950554063220227	-0.019490617411295742	-0.021030910836898013	-0.019845850234675808	-0.019813542126052398	0.01912188440404451	-0.018074833769883038	-0.020224711642536797	0.2998280532242925	-0.01951885443375318	-0.019750450341420627	-0.01994449664492953
ACTN4	0.1433492130897132	0.20479519936640167	0.16457924303584115	0.5825319238097555	-0.31114823349310455	-0.231377383784291	-0.1921017572849158	-0.5894736354002944	-0.27921806745218536	0.2720246492522098	-0.19269325307528185	-0.3686275760361952	-0.39307852501790647
ACTR10	-0.11457931928194602	0.1852347730457029	-0.10099793154811049	0.2700732237439052	-0.17724378191178036	-0.296473001281045	0.05963092922355187	-0.3311585252438894	-0.27494739036781024	0.15177701551786532	0.1234128500099961	-0.085216562425561	-0.1339808883033897
ACTR1A	0.11101136857796268	0.13223028381327395	-0.13332489830455627	0.41274621185901605	-0.18562726451259584	-0.36050551355254756	-0.2562923011826015	-0.1623668175093972	-0.31215728071090887	0.08179244377504585	-0.1281653174305057	-0.09318954755860423	0.12881246077625141
ACTR1B	0.08115827324486874	0.109065319943583	-0.053801588233113436	0.2887583515993689	-0.1658634433211023	-0.2553898436914409	-0.1266930787837589	-0.2274191220249509	-0.261624052596442	0.1834253334834031	0.14950323655317385	-0.12832815482744572	-0.10210485875837026
ACTR2	0.26021697205861954	-0.2035219774193858	0.17262053657568438	0.6117602462387175	-0.28370248995077724	-0.6610059700881015	-0.542864095369521	-0.9748594406424332	-0.3089847182174451	0.23408282944484388	0.2578548626832986	0.28778222174975276	0.17897983909847143
ACTR3	-0.3557385846734642	0.36119356853454376	0.3698083843937461	1.0380651368575242	-0.7219315273748251	-1.4132037635901225	-0.7485568922380827	-0.5345763897346996	-0.5955976822702436	-0.5185053836435208	0.7324308192867921	0.4695994134155981	0.4851649817721578
ACTR3B	0.00539147327303253	-0.009319469332541533	-0.006950022389370528	0.011469070560949153	0.007802388505638192	-0.015930890418365398	-0.02088174056190403	0.009758688535800539	-0.018351343347847472	-0.011464125704914584	0.009113064603577815	-0.0132140158873822	0.03648732409748805
ACTR3C	-0.0062001585699563554	0.005197921556041983	-0.006952272568424344	0.0155368037462875	-0.00984370854828534	-0.009515708858242152	-0.008169723680348726	0.023880002177551506	-0.010638383412249782	0.008984611940000872	0.02528252156825842	-0.010617613591866176	-0.009372940563129135
ACTR5	0.02427442787359177	-0.03253193018101623	0.025930537829670964	0.07879663091679434	-0.03647499211156163	-0.04811166285524032	-0.037461530742560006	-0.0437093429525111	-0.042029889890453934	0.022519438464904003	0.03794840568415866	-0.03240609502612699	0.009882313176396304
ACTR6	-0.044236369226249087	0.048050259830266014	0.045037270331545864	0.15106801242028342	-0.13083453822615132	-0.07800689839244512	0.04260581228274221	-0.0508767844822791	-0.11116815084776462	-0.06651180240512539	0.13006730097945784	-0.10067583315568261	-0.0371422517169277
ACTR8	0.02216093728002263	0.017521567570792672	-0.019410556456260983	0.07890297582043626	-0.04582170192586016	-0.09619365832367047	-0.0514619494522287	-0.01408895827466544	-0.0609533113799916	0.023409380175230227	0.04317773646110652	-0.02346999305382179	0.01623749809422291
ACTRT3	-0.006875155609824581	0.01798736476995242	-0.006621011903614768	0.008408725360756408	0.011696860807116611	-0.011228096816717326	-0.010423495846917239	-0.011329583426199785	-0.011403058994489484	0.024545254620777737	-0.007726133866960789	-0.007648650190941828	-0.005185814516537466
ACVR1	-0.05338836165680132	0.09865049357279551	-0.02856588949466423	0.040484773439260394	-0.03774612378881459	0.037067146968993075	0.09946316224470288	-0.03870044185473964	-0.08676442158469404	0.05706355230448713	-0.04457239193725694	-0.06341903684141814	-0.03731387280647264
ACVR1B	0.017433788910165268	-0.013264693624907835	0.018284318662977868	0.021721319120688268	-0.048790548940597034	-0.027668603152469634	0.044684972025320846	-0.07856452794873588	-0.03921092788546069	0.027137430600827003	-0.06777657008841384	0.06502155008908368	0.00734333564773791
ACVR1C	0.0021650771696771626	0.00016425584990196042	0.00011587382940764168	0.0003797259605359553	0.0003740118271788181	-0.0006659412947904038	-0.0006665421569993631	-0.0006448719197713023	-0.0006718599282173462	-0.0005369057867689602	-0.0005617927636890012	-0.0006585040343655379	0.0005508074305484596
ACVR2A	0.04845308096263017	-0.021340696920642464	-0.019563879816888292	-0.013175620467941884	-0.030427981402038146	0.005947187130818247	0.022242950165109677	-0.04379156957672037	-0.058429983652324984	-0.016185555320337455	-0.04416560909256633	-0.04257988257543824	0.011673060393405493
ACVR2B	0.016186525346026805	0.046234432863029584	-0.015211649611196984	-0.018231003792258248	0.02220183399269214	-0.016690529947373592	0.030094727169864464	-0.02111532170306159	-0.025116592949003425	0.01917505505352223	-0.02064003427659608	-0.025173489361180162	-0.022265662717452665
ACVRL1	0.02934756074004529	0.03376626089199093	0.045017856635736736	0.04905901110746384	-0.024343687050720594	-0.02459967999691606	0.025349550645322363	-0.08391583870390629	-0.0976697924913791	-0.08211259304988584	-0.03365235631602155	-0.0970448852594138	-0.05503818661549187
ACY1	0.014807823972107694	0.0037035251547135237	0.003715642450323289	0.004145135613368644	-0.004606229272655265	-0.009153215668823966	-0.002728666128570651	-0.009234841388679926	-0.011126774863944908	0.003586682069530296	-0.005237089415193	-0.011226885677243682	-0.008574614616878716
ACY3	-0.009200190437708325	0.006428269272193955	0.005944606133414209	0.007736836835747564	-0.004225229335178285	-0.008602464212125824	0.005132937875229679	-0.007815482429858692	0.012006434366854517	-0.0072822367921481345	0.08896505308774272	0.04772429308907743	-0.006785125306193158
ACYP1	-0.05921206763984412	-0.07741282704709412	0.06915401932851115	0.23920434704251578	-0.10111537687349129	-0.17467288802569003	-0.055762803204300965	-0.20891963318607398	-0.10294672227693842	0.09764445573731548	-0.10660608819122086	-0.14828466152000264	0.048931249262850786
ACYP2	0.16386637279488586	-0.08681935714383233	-0.07765320309121074	0.15920758604006408	0.03945498301439625	-0.22153758246806324	-0.14618465718250792	-0.15287753067170587	-0.14274404131451746	-0.09935368406511573	0.16363761240674496	-0.14570258251996926	-0.08681830782546761
ADA	-0.06405450342596718	-0.05871828466094385	0.058699555039852774	0.06348912945832358	0.08488982058332895	-0.15295212734822178	-0.10692650614740537	-0.10838104345991223	0.05955834401932297	0.05477667832126137	0.27788308764646064	0.3181142660878399	0.18332322732208914
ADAL	0.03710831830606526	-0.04221635110762167	-0.029594167022686226	0.10479237030296869	-0.07846661340575652	-0.09717365430228578	-0.054995500383353865	-0.08563926204264205	-0.10776040944644803	0.09822887198220906	0.064172934717137	0.05856782379351136	0.012305522112131234
ADAM10	0.10434089387895823	-0.07855174278773229	0.06661833389177592	0.1739162065515909	-0.0681053294997389	-0.15229450979811057	-0.08375863064226807	-0.47110039924513414	-0.19501300370493468	-0.07467029358174262	-0.25278033974525127	-0.09110662257543946	-0.11931701184702506
ADAM12	0.018697877976014417	-0.01829831400236686	0.014356579846151416	0.04400863854141246	-0.02521514810909358	0.007021329424034521	-0.007461530045751179	-0.01137855266361174	-0.02176860067947027	-0.021493860040905026	-0.025505342954828793	-0.025124849695233875	-0.02631134898594422
ADAM15	0.1297038205518759	-0.15527975727024457	0.09000877239902022	0.3917351327913009	0.21888231741996478	-0.16361603468340463	-0.2507489525918881	-0.25568248264895865	-0.07879943193593009	-0.1424457282781954	0.14428211506793134	0.09215128805496675	-0.10446932437198722
ADAM17	-0.05877510964371591	0.0822023077448424	0.06402602402759627	-0.06706198953792016	0.12287180054438948	0.046253516532711585	0.1323867612195394	-0.2667829669771453	0.18272261554739494	-0.20026037347704376	-0.07706530822809576	-0.13758534329136116	-0.06881318881327464
ADAM19	-0.028225732211626556	-0.024186208668304718	-0.020977479463502646	0.02381026153349617	-0.021202901359481947	-0.041965438074058226	-0.022365531767069534	-0.04049884121537457	0.05055104264958289	0.0631839629704105	0.09996608529250015	0.03071874828956506	0.024155330124237505
ADAM22	-0.001853602448233631	0.0017788762871623679	0.0012414512445375785	0.003054496574828407	-0.0018942083080098547	-0.0019250440251812244	-0.0018932806298299948	-0.0017597806026896418	-0.0019006984639808838	0.00713082701188167	0.0009582600529250659	-0.0017752255924762062	-0.0016445392056767098
ADAM23	0.0	0.0	0.0	0.0	0.0	0.0	0.0	0.0	0.0	0.0	-2.559063016144387e-16	0.0	0.0
ADAM28	0.15261711117347515	0.20011496719716237	-0.19843158935857266	-0.17439836714067838	-0.09084737110375621	0.6231004918373739	0.27848101736229813	-0.3124960039078705	-0.42444509073240116	-0.10927592105744384	0.15876540207544668	-0.34685660811495744	-0.10553892909072646
ADAM8	0.3525669375801933	0.9965317617333537	-0.3659121737078289	-0.4132966935088016	-0.8488178075731306	0.5158399252894953	0.878593261873492	-0.45397548583603436	-0.831171999838378	0.5312063209285909	-0.5143881860695452	-0.8589475748271191	-0.7963775213621067
ADAM9	0.21342081549511566	0.34818587114263244	-0.08011920966873684	0.370423972157986	-0.335044030393314	-0.3047878587742816	-0.16412242049594733	-0.5068650043631644	-0.5573108579194853	-0.1918950367361189	-0.39716342885106726	-0.6255610277126479	-0.33113658104870547
ADAMDEC1	-0.04177665270011521	0.05309400208255356	0.02633162173979608	-0.0809750414381296	0.02447421481555593	-0.02971303110004795	0.13394587236196043	0.040298899841761555	-0.09901434465451707	0.19253022425958882	-0.08413421879660851	-0.08484088721997865	0.05029579838643279
ADAMTS1	0.002753557956540048	-0.0036051941869979422	-0.001974076350725336	-0.004098259079901772	-0.003439298054951801	0.0006849617843299686	0.005002059266026303	0.002102223294133155	-0.0038666667492598746	0.007615244455182007	0.002444360861149753	-0.0019138166337767295	0.008971402836066716
ADAMTS10	0.01802254862783058	0.00693112461269807	-0.014974038498735562	-0.014152572569696514	-0.007022138209261255	-0.025487829424606194	0.020350882080261302	-0.029900932517932292	-0.03362520849795335	0.04081410468351643	0.0937455741901727	-0.0342030289536123	-0.015382029577081208
ADAMTS13	0.0026567548563391032	-0.0021542384474296412	0.0016771963159321662	0.0017474124734983818	-0.0016499883043986341	-0.0022515055227118417	-0.0023840666911911085	-0.002100119683989192	-0.002284558083060329	0.020146726379557212	0.0018710837083551386	-0.002235825979255258	-0.002308367486130609
ADAMTS16	0.0	0.0	0.0	0.0	0.0	0.0	0.0	0.0	0.0	0.0	-2.559063016144387e-16	0.0	0.0
ADAMTS17	0.00024713477309604376	0.0003988775647354798	0.0005411726426269158	0.0012583568812184276	-0.0006357783554763787	-0.0006720787141452721	-0.0006756431683096858	-0.0006753771955224792	-0.000657754644208908	-0.0005402954728625035	0.00031047537685455266	-0.0006103352030956628	-0.0005155383024709468
ADAMTS2	-0.026773493450321047	-0.02682348810643059	0.05343848835215487	-0.026336094565543332	0.18717633513742474	-0.02334423183717263	0.03179767856221051	-0.02961929003365659	0.029970530817404695	0.03433894556124782	-0.03357417188663439	-0.03272428094157799	-0.026839580460415867
ADAMTS3	0.0	0.0	0.0	0.0	0.0	0.0	0.0	0.0	0.0	0.0	-2.559063016144387e-16	0.0	0.0
ADAMTS4	0.007453744346378997	0.0010448689489285974	-0.001392039118120155	0.001027665298261412	-0.0011577380066183733	-0.001684572099327165	-0.0011956565646679032	-0.0018116389724474376	-0.00200011085186285	-0.0016387530935686157	-0.0018453140172272034	-0.0019617264222245444	-0.001955922155246801
ADAMTS6	0.0032119265457236533	0.0023351934739458307	-0.0025508055703407084	0.0038090018663279246	-0.004261064152729645	-0.0046035511049215255	-0.0032427359920666624	-0.0042738875358182314	-0.003471984000768658	0.008547294043810856	-0.004154364454350568	0.03265168287596128	-0.00445571843923113
ADAMTS9	0.004974454422615204	0.0010855814135437515	-0.0011647768577995523	-0.0012491410533944204	-0.0011338259891231306	0.0031511590133996383	0.0004883927728875239	-0.0010384253757511198	-0.0014653650344883594	-0.001469103792524649	-0.001295726091413774	-0.0014383092898756554	-0.0012475205057908836
ADAMTSL2	0.012725274952752528	-0.006749918272459903	-0.005424753889579984	0.015239973947126699	-0.00651323522024855	-0.005014598446769508	-0.006810001536037537	-0.007556143678716193	-0.009220736956997714	-0.008542885711620199	0.004825599894664182	-0.009090123753247381	-0.007360837808785503
ADAMTSL4	0.031870150820351884	0.035981199619734235	0.06257647634548089	-0.04976593158368807	0.02357664853646908	0.08119581962107777	0.020233101246540774	-0.09541652940952647	0.14092515336701275	-0.08234722211839451	-0.045339846443241474	0.09235403676355011	-0.040872092284250074
ADAMTSL5	0.0008047908607642405	0.0027143654267218474	0.00063972747649384	0.0007103771750453118	-0.0009182957973012789	-0.0009137193993913702	0.0006934084556062648	-0.0009040490583720843	-0.0009530152098223019	0.00682814831300609	-0.0008448607595367554	-0.0009309081765136639	-0.0009414699379168185
ADAP1	-0.03509168899468294	-0.02833286637581002	0.04367718225618238	0.058231855143428726	0.07373118453749	-0.039486802625983974	-0.06501955314822133	-0.1316507117192947	0.06180866610474175	-0.13247088829789344	0.08340814212918056	0.14979163947743937	-0.018042938895956713
ADAP2	0.6708725009233061	-0.394930928336385	-0.17329097528321047	0.744118029280605	0.4697521037932366	-0.9105087208462315	-0.515675629516368	-0.9697237773517631	-1.1884617598980598	-1.0284979054869532	-0.6340206037142162	-0.6764294975812062	0.4706128090535956
ADAR	0.12423993813339022	-0.1337886570367559	-0.09639020702443984	0.17219664235846427	-0.12044162671357077	-0.28354914779911755	-0.14166136102253024	-0.6543930200069118	-0.3035388794419203	0.13192610716567407	-0.24540122127875674	0.2062184945534549	0.37990204044940384
ADARB1	0.011015226348811111	-0.01458103734066601	-0.017309150920257407	0.018973291165229673	0.070424813916174	-0.044699761185968204	-0.014887667983974274	-0.03252142114936578	-0.030171969214478338	0.027216259969433353	-0.048553116284363554	0.01290614057575442	-0.010574648955085409
ADARB2	0.0	0.0	0.0	0.0	0.0	0.0	0.0	0.0	0.0	0.0	-2.559063016144387e-16	0.0	0.0
ADAT1	0.05619683600915169	-0.06525461522517453	-0.027492006450391612	0.10994596896477424	-0.03440171383293823	-0.12066934180868363	-0.10840646437356581	-0.07964937285007051	-0.06305901846725895	-0.06280711189649654	0.18330357590887603	-0.06818315403606974	0.08337693293821391
ADAT2	-0.02041670808853857	-0.005974852485509019	-0.01184651101940852	0.028582138143118947	0.04283586540656877	-0.01750642831447135	-0.04656922786036761	-0.0654080019150679	-0.04756063485829171	0.06529761005924656	0.051798660577159365	-0.062225330129078806	0.03341521744644667
ADAT3	0.012615296855939673	0.0038057081748901064	0.00686165736772492	0.006422523786146428	-0.007206937633350761	-0.009524658866031387	-0.006266548263663816	-0.006734019099584796	-0.009377413682918513	-0.009007208090015227	0.004551537429270943	-0.009826368596680651	-0.009819656445310423
ADCK1	0.01823738648046566	-0.019495361455097726	0.01201919785840732	0.04387561088039976	-0.015118421089055055	-0.03466318083846735	-0.03615263475818649	-0.03835847859877667	-0.03815631196181879	0.04365211446878309	-0.021655644329205758	-0.01134298977627303	0.013790059120059654
ADCK2	0.16581352909153224	0.19049365179984648	-0.09106105042308385	0.4753139060175191	-0.341680470380002	-0.3847522334609464	-0.23638520004719593	-0.3792348117512693	-0.41481317556731934	-0.29969586919579216	0.23296845748499934	-0.21563571911997392	0.13944014309615876
ADCK5	0.023179763547270093	-0.021560441361312542	-0.017580905953451405	0.05636018886844282	-0.027074529360311253	-0.04122415430048682	-0.027167987114958384	-0.06180118493408739	-0.008978644579453623	-0.018371888532687355	-0.03187516760210471	0.03811649264352694	0.04495871724233226
ADCY1	0.0	0.0	0.0	0.0	0.0	0.0	0.0	0.0	0.0	0.0	-2.559063016144387e-16	0.0	0.0
ADCY2	0.004120756239285798	-0.005022440219095633	-0.004756673995376678	-0.005688835346844071	0.020236049459385785	0.05404052527732772	0.0045477809714727134	-0.004505541076013996	0.004184205773976869	0.01302331283651224	0.003656466683768184	-0.004636062803064593	0.0032189922009182503
ADCY3	-0.1757267858604982	0.41762328050959735	-0.14691315520768686	0.1927575722916623	-0.2776524790483256	0.26744726187973267	0.4454871828929904	-0.1836781700391302	-0.3180938914826409	0.2966882489994449	-0.23689054828414596	-0.26499019851420497	-0.19516866983840742
ADCY4	-0.006072746832787405	0.014975575495924567	-0.002902868648155009	0.005516194872158031	-0.0020423545446474614	-0.013778484439927716	0.011710813833028105	-0.014775079734711363	-0.009500643462625254	0.004559362051601246	-0.008539396719430471	0.025370521755906525	-0.00979413501300781
ADCY6	0.02070828336700296	0.010480513385825882	-0.014571411533223057	0.013527499590332687	-0.016306337681213458	-0.015506579179228604	0.008297324225203934	-0.01481899323131296	-0.01968061105761592	0.11323250584588444	-0.01677114779247149	-0.019352268723491804	-0.01819050254689967
ADCY7	0.15516140352212243	-0.1529523941444635	-0.07102067915728275	0.12431294734587023	0.10465014517249316	-0.17876863689151434	-0.1331351449224887	-0.34573539160322364	0.04915514314774759	-0.16672432801130077	-0.1270837488266682	0.2748160589267399	0.1494438514210591
ADCY9	0.006151670894758616	0.0055158051897468904	-0.0036164139461501263	0.010998386921639285	-0.010825756266848646	-0.012005782142350284	-0.002972435758672235	-0.009497780583212956	-0.015681354493709332	0.04123916435002915	-0.013687750291835804	-0.016260155465922375	-0.014367791544573232
ADD1	0.1155548170911562	-0.08567148461433147	-0.14134758853621895	0.10954277706005636	0.12487524423997089	-0.15800884112419208	-0.07737747479091903	-0.2803878569725756	-0.19673511068679284	0.12620782814417084	-0.10212139885554408	-0.14561450324999525	0.07694092996383975
ADD2	0.0017115311794610526	-0.006863360470593317	-0.006081894218865708	0.006530731689666687	0.014529126228482825	-0.007937976711172131	0.0032280959283044184	-0.00672839199276367	-0.006459287284399649	-0.008028884551324032	0.03198776293354049	-0.007332840935115727	0.005571960274935062
ADD3	-0.10468718104710817	0.05469605381649117	0.047344586771991014	0.04418272442770232	0.04888635558332819	-0.03814414225596709	-0.06719246079001914	-0.14296433135524256	0.3359123633244669	0.06266011645772329	0.2296711108504633	0.10104367527865826	0.1067445788629723
ADGRA2	0.0034222933176822254	-0.004368761735111557	0.003913970005432022	0.004814296299514859	0.02080981738879928	-0.007405927817333722	-0.007241670457067821	-0.0075938651589984646	0.039966742352549586	-0.007853490550971122	0.00947571806519569	0.024144802652000686	-0.005547599630215997
ADGRA3	0.006573561754544832	-0.01050520012054027	0.006035078657990535	0.006146219865016298	-0.007168810559171852	0.07511091061835033	-0.009587789640478819	-0.009829213973180989	0.018807370059144582	-0.010424508094324377	-0.00862259608690604	0.03602255279947389	0.007964002039819274
ADGRB1	0.0037441014985985536	-0.005360378079886585	0.0022737761245088346	0.003943127559668963	0.020273683684045588	-0.005362785290368485	-0.004484571952484236	-0.005268138817720702	-0.0055381601134262375	0.023178253610968837	-0.004507294679721782	-0.005495358653141332	-0.004542196521810873
ADGRD1	0.03190118787023776	-0.010094075796240465	0.00903965331562847	0.014975463635087685	-0.011518053413921817	-0.018145302943629923	-0.01758030707524159	-0.019009954767883943	0.023913392263769304	-0.015533371627218955	0.015227992865014438	-0.014888941053646888	-0.019552161577470837
ADGRE1	-0.029225078211107584	0.027559281253975297	-0.02610091446263151	0.024695766247284784	-0.03368418775049413	0.02284143588603729	-0.038577708066272205	-0.04600282415350675	0.05807232356459373	-0.0484985503935028	0.2150976732462469	0.35131889019691626	0.038517761194388
ADGRE2	0.14329015101498252	-0.1477950485497746	0.13865356149440378	0.08888771997527778	-0.17194985832353815	-0.11714567961389166	-0.095782592531792	-0.28495856042374984	0.07711231055715514	-0.07567350935156308	-0.10369875517163063	0.3344356409301399	0.03321288250374406
ADGRE3	-0.023422054187275762	0.013530246805418355	0.020615693146166725	0.015608529690100485	-0.01623702695365236	-0.02595759704796467	-0.02105922830162492	0.015517241107680406	0.13694670141200693	0.017924959046249876	0.21149446491949003	0.06176297807332852	-0.01979817851909344
ADGRE5	-0.22576073875973335	-0.28816443046961177	0.15606940766335764	0.26951993659978946	0.5107019377242814	-0.3562605381879383	-0.4240710649107645	-0.7751548068137102	0.40364220020995184	0.31007649245875213	0.478145622628478	0.5008813472206698	0.34909850721348185
ADGRF5	0.0003301628695173532	0.000603934100329849	0.00047542166662015183	0.0026804162015382107	-0.0007526566682194615	-0.0007514604471348765	-0.0008166439837025269	-0.000758048223559275	-0.0007612458673607533	-0.0007576678715007157	0.00047997946829320424	-0.0007438341692727198	-0.0007677334239129022
ADGRG1	0.018957394045625145	0.01962147880229826	-0.02428686773433818	0.055147920180982725	-0.03384612018320037	0.1584768447882182	-0.04272528751565463	-0.04266997125892316	-0.02106872161899672	0.02712384391820035	0.07466934871055218	-0.044252645051822206	-0.030762617502740165
ADGRG3	0.002787956129510173	0.0027963661299268226	0.022647782569981772	0.0031540608828053438	-0.005112603277071453	-0.006102328403910635	-0.0033537273713658456	-0.004625787712294603	-0.0035547379755672555	-0.004300084935493841	-0.00452370620434366	-0.004367874723910994	-0.005494118007122682
ADGRG5	0.03822506018543979	-0.03222457493503286	-0.02890790934984752	0.05535070866059875	0.03128716744664625	-0.04814972300991112	-0.04884109746828771	-0.030267761749682376	-0.045141071969032644	-0.048495317235880006	0.20732725427515503	-0.038373843669281454	0.02797947130759685
ADGRG6	0.06575948384708087	-0.043975336718180255	-0.06299807433194424	0.06097034486246231	-0.04281406693860433	-0.0856651953107397	-0.06880313589601196	-0.08516501131045986	-0.09264793755205922	0.11836411315409892	-0.04951153994297743	-0.0645574834582984	0.07660026675206366
ADGRL1	0.0028796684915255873	-0.0013124348333238833	0.000807690459650532	0.0010249592118808898	-0.0009834012186261602	-0.0018672982191202262	-0.0019969235425534907	-0.0018020775907654635	-0.001696595182941454	-0.0018138344562031309	0.021418841899178104	-0.0017588350897957664	-0.0015414997225856792
ADGRL4	0.000973792970849545	-0.0009127300615969214	0.0	0.0009107103715991572	0.0007208249829181157	-0.0008667177602761977	-0.0009391486368444039	0.0	0.0008054518998552908	-0.0008818594816617128	0.0013167841855665412	0.001486491070314273	0.009204645552171906
ADGRV1	0.0032300156156038523	0.0007077576850908734	0.0004427777660371704	0.0017290376387600148	-0.0009107768100308369	-0.0016001162988599706	-0.0016325164290889422	-0.0015563254450474521	-0.0016103462723483471	-0.0011880772565443455	0.0012123788891009746	-0.0015814450849618781	-0.0015909126795948247
ADH5	-0.10836111258256116	0.08394000094250198	-0.1425714421008908	0.32960016352082216	-0.15350686419235457	-0.3523379901079145	-0.033589318182246565	-0.234074996974529	-0.37021666965960676	0.1697307414364228	0.1390914482360124	-0.18249296632758724	-0.09162720944262828
ADHFE1	0.00859068411805228	0.010861788907070792	-0.015340062557783737	-0.017062416054394975	0.01568691110292384	0.0463144237676992	0.01935905161949683	-0.017625708727253657	-0.017014772519043982	0.013019995465273718	0.045756497913879264	-0.020660196007831554	-0.007486359525686405
ADI1	0.24572971228655724	-0.25045410106809474	-0.15123487264844657	0.8630533679207394	-0.3718983552860679	-0.7381795427028256	-0.5320661755619007	-0.42951797022031357	-0.6081761860987462	0.39280262668210986	0.43054445480833614	-0.2864234582253187	-0.1992411526684392
ADIPOR1	-0.14980279831200294	0.28479515835647295	-0.13980281792765747	0.25835287947372676	-0.19971330820430522	-0.6055249971622358	0.1213502921370343	-0.42883716330780103	-0.4579753360289085	0.4627467866718596	0.1815459449216304	-0.22976300531344468	-0.18753815651562528
ADIPOR2	-0.05107308329353485	0.053182047805084155	0.046205338400333	0.06679470310969982	-0.06287593207739564	-0.2065089101487562	-0.017554236493868513	-0.19918384403251166	-0.05231469965260038	0.16414100277367233	-0.09020012645288422	-0.04437288541038867	-0.03092197262070445
ADIRF	-0.023442022180609062	0.07048953651229029	-0.023244342840963526	0.020467609864502745	0.006624950103191186	-0.04064700174495911	0.03852089408404172	-0.036526873545943125	-0.049948525919634335	0.07922535511409497	-0.04519984431458911	-0.04805407809239648	-0.041229082892854034
ADK	0.10841171544420197	0.09756390250423397	0.1163431696263899	0.3181156050939482	-0.20765788876965363	-0.31858811949814525	-0.19543939529963555	-0.21716479427172047	-0.22845902807320057	0.508679496877599	0.13504328519714248	-0.08250768000440098	-0.15605566715729777
ADM	-0.6921727196967494	2.1529572261159498	0.4798064466550285	0.7080991335354736	-1.1487141227977422	0.6624712302073865	1.4098382609348112	-0.6724503873794668	-0.9207069270781411	0.8944867799321295	-0.9695904839603722	-1.0859834728364361	-1.223529032309615
ADM2	0.0	-0.0016671577333891192	-0.0014881768414446068	-0.0018789912574380617	0.0	0.03278101835079264	0.0021719479507002213	0.0013830602460864119	0.0	0.0	-0.0015435711881932855	-0.0015520972007921727	-0.0015023588348582447
ADM5	0.004306373282045647	-0.005756324457204646	-0.004860356520582081	0.005940558805358832	-0.0058046204093407565	-0.006932049463858484	-0.006407905732369275	-0.006790838534324934	-0.004205602564676135	0.005601141261595828	0.00459426039281207	0.026659814457005448	0.008126535110437417
ADNP	0.026767095279201115	0.030945154841370878	-0.03374579473438337	0.07158729222869933	-0.04826562893136943	-0.07456459994531903	-0.05539360532778996	-0.12285265632488325	0.028637995522265994	0.146854266297773	-0.03571062275772276	0.04659306065066122	-0.02254842509465722
ADNP2	-0.017027356925245894	-0.032677795564085184	0.026475688237467192	0.03260360501213755	-0.019202871178800377	-0.021796641295048352	-0.005990534291300429	-0.0675832692241485	-0.037718993257935964	0.04541735597792375	-0.02670082480813969	0.028314442974971078	0.009741160795675519
ADO	0.032440066313952354	-0.03839310217044593	0.007990846757760264	0.057203832969649177	0.029927087500388104	-0.0558186654847075	-0.04560535583599848	-0.09061250473216304	-0.034858331728962924	-0.026163799815796522	0.03462094192885608	0.01462761794349943	0.025271343077950377
ADORA1	0.012000165564535136	-0.005646374281095726	0.0028305283392390506	0.007094174586734848	0.015291569895006098	-0.010868594125509484	-0.006532503228773377	-0.011276762952704907	-0.010903581699198651	-0.009169125801965902	0.02902547079559268	-0.01132343983660208	-0.010593169522293947
ADORA2B	-0.05336475211463127	0.10270628764934414	0.060050710808919015	0.04347485913253141	-0.05291751364935864	-0.04809080672557822	0.11978663892648463	-0.053318066087682824	-0.0610364852558245	-0.05013072062209309	0.042990988079985346	-0.03524022794226079	-0.031183605423622023
ADORA3	0.5897582572315833	-0.2505093886105021	-0.20409295535670796	0.6509391137650113	-0.27845730168419086	-0.5187009386214523	-0.44741232088961114	-0.5784967082282195	-0.6242089440696288	-0.5879430833473275	0.47521912351384477	-0.5207857285546409	-0.31278811597161466
ADPGK	-0.13562970636912391	-0.10943073594973238	-0.09829867466495643	0.2571485716300525	-0.2732677967999089	-0.15405894039689583	-0.12309195660442973	-0.6378037250463235	-0.3410016333331364	0.16503045431088334	0.3419258031095781	-0.11960438874837792	0.11925650207771721
ADPRH	0.04454582369340725	-0.018146626408506467	0.016063103897181102	0.03307638355940524	-0.048248252482448836	-0.07942263282579907	-0.031365144164645614	-0.05729960155742373	-0.03994047630295147	-0.03337517268300447	-0.04051699329732708	0.017774247115566095	0.04507951962802651
ADPRHL1	0.0031781536098615896	0.008054013955855461	0.0027317021340863648	0.0024554334381631142	-0.003921301156333706	-0.004825157608544474	-0.004943813358515896	-0.004584670516172621	-0.0030100767156011248	0.0045493054798356565	-0.0037572130278817548	0.03007677411506708	-0.0046730456451418495
ADPRHL2	0.1384427192851284	0.24322211681550804	-0.12960561479198873	0.4839381849673961	-0.4182701955273595	-0.4746871328985448	-0.22705068647989812	-0.2729719139246367	-0.3267188212881096	-0.18114751608116342	0.1460150150132945	0.21886824792757403	0.112866122778216
ADPRM	-0.05852985747656798	0.045255311379466846	0.03149443001701305	-0.04509251594351582	-0.03938400688460564	-0.06049065042362241	0.030141924818763082	-0.023595154535760807	0.04757611076388682	0.06063573909669611	0.025208468997598325	0.19137310867370605	0.09816515899054014
ADRA2C	0.002340077841697963	-0.0022888142581180453	0.0	-0.0025676895238117494	0.03555864184927263	0.001982710532761548	0.0	-0.002107093233863123	0.0020503110726211794	-0.0021833324518786834	0.0020652980675228655	0.0020924019170878265	0.0018012674951947037
ADRB1	-0.0028578501379298888	0.002994301383184123	0.001160271242141284	0.0019027762781047518	0.006288607469112208	-0.003295850312335517	0.0016957984380231936	-0.0035029431778130244	-0.0035349633949808925	-0.00412575171126313	0.0018407384677069816	-0.0034216455991231283	0.0033478278532127316
ADRB2	0.022609478281538364	0.02630280879840568	-0.023534102243254997	-0.02446864912417429	0.1125475352662076	-0.031434296648848475	-0.05047935728158509	-0.057804314692342706	-0.02429385230699163	0.02791593399925408	0.08978244732756539	0.05409217365906488	0.10300146532439663
ADRM1	0.24089171797956507	0.2451233174445424	0.23537827626388014	0.8404171307917536	-0.3740385351196432	-0.7761813790452389	-0.5228049435284352	-0.47139561278776687	-0.613902579470986	0.18488807770002702	0.324763385380524	-0.30888804527954483	-0.2200427201125758
ADSL	0.1378115749160025	-0.17279003258782077	0.13630444341677514	0.6525390603834155	-0.22241199878159512	-0.5861927467485225	-0.33632670833325945	-0.2595930207685371	-0.23395294865922728	0.23027314652362044	0.2826673807482609	-0.2302416550180005	-0.15881282208151742
ADSS	-0.13392548127095844	-0.1447735291569701	0.10810644907156416	0.33394606133579946	-0.19940395134163752	-0.4279081567634342	-0.20376264871203736	-0.31466436465471764	-0.143645310872097	0.7334493377747322	0.2276604780817599	-0.18324248141360838	0.10791130427982873
ADSSL1	0.1944121919957371	0.5171793320820507	-0.10338407937178547	-0.24863328411957347	-0.40053949985274795	-0.21761745478262848	0.5695636738765788	-0.18841885373952277	-0.46078554665245886	-0.313374653832246	-0.3192649521227944	-0.4704040596533175	-0.4397500242300592
ADTRP	0.0036963001385650705	0.005612259572297157	-0.004860641814443706	0.008706329977943985	-0.008429857478097824	-0.009397580560048004	0.01227972202606416	-0.008183965751464087	-0.009805923506479837	-0.007440100082001187	-0.005145296613014014	-0.009629542921343322	-0.009743137147164337
AE000662.93	0.0025237339978440064	0.001999414848938418	-0.0014233810985448806	0.0006689879351011771	-0.0014269099153779799	-0.002505122448625354	-0.0011335379249916761	-0.0020493461979533955	-0.0025867182959429256	0.006560400882479586	-0.0023526495004643723	-0.002471348632137214	-0.0018829641043318671
AEBP1	0.003174266513322705	0.0035954257748896427	0.00250366838052732	-0.004963840499126702	0.018284416949253746	0.041351640258196085	0.0033076687801715495	-0.0036143596312921706	-0.004064998488885423	0.00591741052892125	-0.0036700758558901587	-0.004213154871817206	-0.0021648579882928547
AEBP2	-0.023740130702419364	-0.0405299422602127	0.014006811590199002	0.029670217563080893	0.04791687075050711	-0.02742996610201261	-0.02011002888594527	-0.06205481129038329	-0.08557363536334628	0.02277910340298791	0.04749217294063989	-0.04184470346536179	0.05471692333809179
AEN	0.03899197173363596	-0.035502704135482	0.018525610779819707	0.04329614159458821	-0.033688125657478925	-0.014563782247018892	-0.03867747350678778	-0.06900460589177103	-0.03291354894984007	0.017769279225402237	-0.027499031060633165	0.04543644059310405	-0.005899926451162479
AES	0.16910958647766555	-0.14699159392802263	-0.1639147754182509	0.3717145707935815	0.2839605522524637	-0.4996240228735914	-0.2370236747849946	-0.453933841000453	-0.345355490579631	0.3926367730282112	-0.2186758962633631	-0.38916500470226156	-0.1487023914480976
AF011889.5	-0.007268811128554771	0.013636873054659672	0.007729185331307878	-0.008604101176404715	-0.009215226271107291	0.058758598594595965	0.02201549587757041	-0.007572823699587391	-0.00931319637009378	-0.007861010448165204	-0.008969108555674975	-0.009526769388917423	-0.009414941777104424
AF064858.6	0.01313748812296164	-0.008262855709787586	-0.010635299132737735	0.016158369730928948	-0.009864930944561631	-0.016507052292181863	0.006390176214202776	0.02449682885606629	-0.017813582435665887	-0.014594509483628717	-0.013371224308053882	-0.0181744839847313	-0.014939545532486484
AF064858.8	0.0061975025302617795	-0.0028096096007842143	-0.005842588197783228	0.005607067122803375	-0.004086387764425005	-0.010998817773925498	-0.004851128603805325	-0.010203487094641799	0.01291788871452207	-0.008056856799719238	0.025698081144281522	-0.006523661738661035	-0.003647054822874933
AF127936.9	-0.010842935485091028	0.013766375284760612	-0.009993968124335794	-0.009994558719402167	0.03402142572093436	-0.020320609469765688	-0.005877227947838349	-0.01978944337432304	0.03850513504278	0.008223196582639222	0.018324374261890486	0.004492438574203695	0.01619578382307338
AF131216.1	-0.002364111124870689	-0.0019133072641367816	0.0012558248436606025	0.0029695208147838253	-0.002023529336891347	-0.0021651140137750173	0.003288853029605882	-0.002261043205055748	-0.0021117831243489768	-0.0024902405990931955	0.020477987072953556	-0.0023091419338668834	-0.002145130463650839
AF131217.1	0.000662022200554565	0.0002725263737688481	0.0006149411999310149	0.0033158503149453675	-0.0011610307536784187	-0.0011901484731373035	-0.0012384847566303788	-0.0011919407876825687	-0.0011768181576524736	-0.0010627668087600415	0.0006693444683270187	-0.0011195373451505703	-0.0009937905634963046
AFAP1	0.013066255759259954	0.014745938878670133	-0.00984147690986759	0.018055837951266022	-0.008482786504427482	-0.019498696752592505	0.008338124041880692	-0.022168769160524484	-0.02329747180982858	0.12624172269960615	-0.020281235237851854	-0.024222488216504495	-0.02035727126253274
AFAP1L1	0.007826550494018958	0.026838519815963517	-0.011621730814337986	-0.013129335741563407	-0.016072250191465742	0.012245722198226528	0.03890375953692016	-0.008118650261532587	-0.0169850118293049	-0.007900255716235096	-0.01560009280914158	-0.01587687298386479	0.004035948541553204
AFAP1L2	-0.003664657791512123	0.006092647769019583	0.01047629024364272	-0.003881506247286379	-0.003594149521577188	-0.004515796594699572	-0.0032102743983562195	-0.004543419851785364	0.0056659371705867385	-0.004762135498279028	0.002692527492355927	0.03968584883346917	0.0015475360289789227
AFDN	-0.02181218979883801	-0.013657805108003181	-0.027009885349822023	0.05041000891828531	0.016648992789395557	0.017331332758101097	-0.036923555671259926	-0.04250887993937959	-0.03815991308907005	0.02421158543233037	-0.019515536255037665	-0.02727381826697396	0.04289676164020521
AFDN-AS1	0.0007207775697268842	0.0	0.0	0.0	0.0	0.0	0.0	0.0	0.0	0.01099946267955819	-0.0006187330166051814	0.0	0.0
AFF1	-0.060870013678263835	0.07664676777632973	-0.10890557708125162	-0.05540509154488666	0.05700478556705632	-0.04475204527714734	0.0512708867879568	-0.12263921410248137	-0.0739827515023471	0.38553630736030614	0.08793927206829574	-0.08564869726788982	0.04421351128358052
AFF3	-0.029222697670719305	-0.02536877674589627	0.018277620372522667	0.018210020416342853	0.05496517318902479	0.01619452136522306	-0.025210686805451712	-0.03192818152500122	0.008603298202834377	-0.0330612926963588	0.2402126226561465	0.049182743217404595	0.061048387998126404
AFF4	0.08402923044817803	0.24919510296813435	-0.056970453937541375	0.10855071408129208	-0.06725034748136885	0.09169598197907089	-0.0861539138267324	-0.4305281433784361	-0.24141926662982313	0.10575697126076244	-0.09476399125904802	-0.2222489404251494	-0.15272679439208336
AFG3L2	0.11200221235721011	-0.10964708291045866	0.08749702240372251	0.2738473043680041	-0.1761549545433652	-0.21939575849404683	-0.14606064828809365	-0.22283366654228548	-0.21261488195348138	0.5306514239421283	-0.15258167799092498	-0.10857309757241879	0.09323163411014028
AFMID	0.08104232670591513	-0.06035558407477858	-0.025299126071365766	0.1221889844601696	-0.04318924898022057	0.16128497597741298	-0.061636391285383646	-0.20224411853278523	-0.0383658127676022	-0.09718908887262664	-0.06525337834478519	-0.1974250415668728	-0.1602607457497524
AFTPH	0.05944852683949069	0.06198022235671123	-0.03198767659617551	0.06598831112373016	-0.08071090521478405	-0.06656091563042695	-0.07265177775036166	-0.2031158854376554	-0.09274934542148777	-0.023342405854633562	0.07828834054672298	0.09558809564153024	-0.05587580920156008
AGA	0.04259674587983538	-0.05913078353236685	-0.053594760223302756	0.13406065207459325	-0.0850149348532943	-0.10765306050546875	-0.0903474555563302	-0.12017431486235643	-0.12607404661633215	0.12555104536158587	0.06504444751246749	-0.04039700959404068	0.03888915473028165
AGAP1	0.010004713647718835	-0.013836847215925497	-0.012650709478344003	0.011818222634322695	-0.011244759341288758	-0.014946800899544805	0.017167080374331303	-0.01432867577570511	-0.017753415807488467	0.07840966183832764	0.011294855838395741	-0.014225512993562579	0.007584510953435777
AGAP2	0.018166808621581345	-0.011698914132095783	-0.006200182466215675	0.028723464960040482	-0.020541963927597967	-0.01979222571726749	-0.012844573815053387	-0.032017399464959656	-0.03326998104835824	-0.020744306814748578	0.019330222932334287	0.027288915334901537	-0.007989432477899287
AGAP3	-0.08020039173570803	0.12351654218718605	-0.06639026676715915	-0.09449419382804364	0.08929662126230008	0.10831188223693655	0.09258120443179552	-0.16137811900315202	-0.12828512130761877	0.599206792575045	-0.18391558673766356	-0.10033998115323403	-0.0661980814968213
AGAP4	0.014425742910270057	0.012892155745517836	-0.01229181322208926	0.01472291021818006	-0.024494899657090615	-0.018008038853685786	0.012541324138658216	-0.023350625622711882	-0.027458524500768286	0.05942006865159668	-0.02045897536569535	-0.027075904244831348	-0.026991840144737198
AGAP5	-0.008727575509669346	0.008642014308032351	-0.013888413929733513	-0.005974791797290211	0.026103106283307854	0.07408194089680059	0.007848308200740478	-0.02652369003345694	-0.015223498594800298	0.017822078666541556	-0.006056682798645758	-0.015815180577162042	0.0050555358854141395
AGAP6	-0.014674000375040807	-0.021083121370024795	-0.01171833764962116	0.01742989653583849	0.04796767782385978	0.08207444465094131	-0.01422212128320821	-0.0062709252016497526	-0.019052839300495002	0.05899674375942478	-0.016764658462584636	-0.02376265782375637	-0.009339918112721963
AGAP9	0.009501262636078981	0.015766417064700836	-0.007280102508935127	-0.00850494497506809	0.027497665824659668	0.029600602641249148	-0.00926529276516545	-0.027666922860474993	-0.028220781357843366	-0.008776677265319771	0.021177687431019228	-0.027069735007945628	0.016891081103463552
AGBL2	0.0031625273996758047	-0.001390251319519178	0.0011632767351072968	0.0029810070055697768	-0.0015060554658031583	-0.002174804236580911	-0.0019861862819491372	-0.0021324249078386497	-0.0021959888574009257	0.0012856405554520904	-0.0015520687994253035	-0.0021088231497113524	-0.001973357043482237
AGBL3	0.006432292276804563	-0.0036486962448172545	-0.005246534219337956	-0.002322573743872141	-0.005834440440745329	-0.007650795292408754	0.004744785813566543	-0.009347900687118873	0.00607587568718916	-0.010465161469560492	0.005606486289491667	0.06676544514487243	0.0031241754483642367
AGBL5	-0.023606855546590866	0.037333023520764126	-0.02524071850016521	0.06355011402388475	-0.052314274175917636	-0.054760982462480734	-0.024385450236259244	0.019375960240639666	-0.05778404063744766	0.062342424948573866	0.024925772569806562	-0.05572020313056145	-0.03966071228013249
AGER	0.010058460040334692	0.010998598289534797	-0.008079569040002389	-0.012070190223815355	0.0156961224272184	0.011254445948015928	-0.014432207259120158	-0.01888226401421779	-0.008799834240588444	-0.01270596823461068	0.06269504788975341	0.039159109737540214	0.05151898633459962
AGFG1	-0.028648521458036622	-0.061766398349450774	0.044005200003015825	0.1440830319925774	0.06737316244413752	-0.12036528124572182	0.05411341192096988	-0.24318953499643425	0.07869141114780041	-0.0996017648625716	-0.1416804417936015	0.08044250367769175	-0.11397966305495466
AGFG2	0.017081777036551903	0.012733539622389609	-0.015691174405419138	0.031593502490272464	-0.02650781097578385	-0.02343350668923372	-0.0239264486689551	-0.027030805915177522	-0.010007326982452668	0.11337046094436576	0.0292506815453631	-0.02698820559935647	-0.02906034125399842
AGGF1	-0.06405815605043763	-0.07747202644958837	0.05032486050266184	0.2399753905509952	-0.07190760683710073	-0.3021740506660061	-0.08539490314607066	-0.25622176771501975	-0.18196168408995056	0.10021511399043002	-0.08850969617370211	-0.06837584689664145	0.07253958854136151
AGK	-0.022994289521745738	-0.037471893914560885	0.012328063388732827	0.07210769333095068	-0.02248313803472297	-0.03128538558787645	-0.04928670409099674	0.023118836591088467	-0.019606428191162012	0.007024627358325355	0.0711528778669338	-0.01898687809766394	0.017154319307127623
AGL	0.02500676581801642	-0.0332799418288593	-0.02649894505011411	0.0262095387494969	-0.035198324266838395	-0.028976812427396553	-0.03841504963580536	-0.046559433935706974	0.015039122918013601	0.1137271989151009	0.08005144291107186	0.024731113477490855	0.028293321290415677
AGMAT	0.007795135664618448	0.007887216078316085	-0.0071906457893480625	0.033206323313070045	-0.010766649833521338	-0.01347327900259749	-0.012042822891238255	-0.013371917556398013	-0.011713928401333926	-0.01104033454693148	0.006096460864587498	0.021796494590145748	-0.01173705232345245
AGO1	0.04291478947814128	-0.027879511885530183	-0.02528404709300261	0.0360987991165017	-0.014544206621803163	0.12237539761381389	-0.02550144968586892	-0.1534481248128261	-0.022064024213860178	0.14665671222669568	-0.09918468178976869	-0.08209008364128026	-0.06691627664637255
AGO2	-0.047872417132553	-0.04879369690665244	0.04370505636764668	0.09057934484648458	-0.06628741363070112	-0.06996773236821768	-0.05910049284436876	-0.15990191996876027	-0.021358458140535747	0.10568285951154516	0.14115818114487066	0.06495461668221912	-0.024215086549403433
AGO3	-0.04033366378517586	-0.039578096222336864	0.023126620426523976	0.03473210406914191	-0.028811155125836	0.06764580494865646	0.02220733756011027	-0.16466201188240195	-0.04151670264112821	0.12096874304093118	0.03606928245625142	-0.043369116276033355	0.03378449276378864
AGO4	0.0328568230339677	0.06000229407392718	0.024327416520871604	-0.02543348322412011	-0.014233343422565721	0.06965304965722582	0.012167293418338894	-0.09048238093546437	0.02314223949750326	-0.05022953654247561	-0.07316509666419466	-0.1229503803002976	-0.02128097547782427
AGPAT1	0.07506949310043734	-0.06634539233292958	-0.04361597327307771	0.1307949273566978	-0.10228951558392224	-0.1369156289730656	-0.08655502729798611	-0.11470769814550241	-0.12041186398536845	0.22871068754894128	0.12420373583589533	-0.11526478193189531	-0.02110142677621464
AGPAT2	0.1749080631470693	0.24289245920128053	0.20438443006687518	0.6044966110742557	-0.5288048305704073	-0.5304046176299042	-0.2069282775696807	-0.6032866927038496	-0.3107238205389411	-0.25005601796293964	-0.22002197064699097	-0.21975127362849356	-0.3347296982823711
AGPAT3	-0.06892073602094524	-0.11070176913050778	0.07559533683390088	0.19666571631339708	0.06744171948857852	-0.1576466601706736	-0.13675840628300442	-0.2239987392133253	-0.0742297155426977	0.09471438439498152	0.12588182849916957	0.08573818703258841	0.041316643562572
AGPAT4	-0.04977930131304921	0.07708346815001162	0.021467104160963656	-0.037803493508415574	0.024431643875383293	0.0721763788019819	0.06486685027541869	-0.040467593765220064	-0.04705996772871417	0.06538809804440096	0.04379932603080497	-0.04518138868746861	-0.036411202129615634
AGPAT5	0.03910119424799055	0.04056535555654342	0.019950567246738382	0.14110670357735788	-0.049908917411510836	-0.10429447851034614	-0.06136369079909965	-0.1506793938171446	-0.06965966012299046	0.04721156838926768	-0.06544444724425061	-0.10831121778836605	-0.03746080468458314
AGPS	-0.043126026345831445	0.06723560193593892	0.039119170093905864	0.1425895250458653	-0.11224786090209873	-0.20288143127820166	-0.06698312605544723	-0.10757778413193439	-0.10609551195043465	0.11760004529384002	-0.09271528513829955	0.05625635300729527	-0.026866129894558406
AGRN	0.02181630081733723	0.008371458772992044	-0.011837266167696089	-0.018139937094417486	0.03636719791595781	-0.008232568211760835	0.024812220472821545	-0.03305143698870012	-0.046351271263257235	0.01876524285113117	-0.03540109584489047	-0.04558630710985255	0.008226775622448623
AGRP	-0.11655346739513248	0.26001867629809855	0.14639128958144215	0.10696297463020425	-0.14963875437019009	-0.11316450272346193	0.28219374627300836	0.08963712427440756	-0.11376693559948202	-0.12667921373844504	-0.1310239214479316	-0.14856604431577033	-0.15612090372729318
AGTPBP1	-0.03202996403086378	-0.024448076018259594	-0.03591184158835044	0.06521628325319301	-0.019236162525609474	-0.04985773989845224	-0.0671816532187092	-0.09040826340681153	0.10551611923094517	-0.035045843472673685	0.09517030642335672	0.15273815997385481	-0.021689499780080067
AGTRAP	0.20309012690231099	0.19584530414421175	0.23249018684087489	0.4889117184279368	-0.2635130316171559	-0.6048894830565494	-0.31660937490373264	-0.599157375836328	0.7141662487849536	-0.18998819442304932	-0.29533173991193273	0.19204318054698433	-0.2904822004976531
AHCTF1	0.024583379997645937	-0.03555500023364556	0.012779247451150569	0.0819709218520337	-0.05207904846232249	-0.0836065442830964	-0.0355687312015545	-0.07760493804385798	-0.06028454620009231	0.12710383026536512	-0.0362620696435776	-0.0641187675057724	0.019141296947196684
AHCY	-0.1940289695518259	0.17849334039715295	0.10944332809579635	0.5924902390304307	-0.31444885827175606	-0.5451570065636628	-0.3295089524566678	-0.3815307736532543	-0.3647250700896001	0.49459736163657225	-0.18988887006087704	0.21834887474915254	0.19080293603363022
AHCYL1	0.06838027162967802	-0.07293458845487102	0.03616057791629505	0.07250309104181754	-0.05250794771262225	-0.11299545587499314	-0.0718120739808405	-0.29747517841568943	-0.13968403884989067	0.15920118216180418	0.1110112021297069	-0.04391405903572297	0.19579977688533545
AHCYL2	-0.01278615267426161	0.00820766912609379	-0.019830827319280802	0.010726503624070752	0.05061016352417893	-0.030104354560752396	-0.0051430412326975115	-0.010101839438920809	-0.005496000155215263	0.0194526149408484	-0.030789791864486	-0.027921377055193822	0.0156292053577024
AHDC1	0.019334491318988005	-0.022451974010130778	-0.022846396984740183	0.006982462155681589	-0.011486457087358263	-0.010491639069311949	0.013400282167837034	-0.030765779209613993	-0.04451588922524359	0.06570006730201526	0.01921788950736327	-0.020206219163883533	0.008555068085490343
AHI1	0.056803448459334854	-0.039578573089784234	-0.032373461429395546	0.10042990375571742	-0.10001034331418301	0.1264481701489326	-0.06500350787230023	-0.16400598757575896	-0.1540024191391095	0.18583927071801715	-0.040034205698068044	-0.0706206719819425	-0.024818655030754203
AHNAK	-0.2614376172018313	0.1311349138834535	-0.34678348104826234	-0.4241157803161076	1.2851007092683835	0.22559940963331637	0.2837166707385653	-0.6385638624369296	0.4400735829009871	0.5997463315842465	-0.23390508088559994	0.4842115888432814	0.22355830155059142
AHNAK2	-0.0237340876688316	0.023493185039587795	-0.021452030083552915	-0.02263135844396659	-0.020629346646306983	0.06311110076579414	0.0208145220214487	0.016363901885659744	-0.02237721592818915	0.2698941553787094	-0.021952499395404657	-0.02226108697748363	-0.020337523043137646
AHR	0.08179360999694352	-0.13845610293925434	-0.08153636109539467	-0.09124245592984684	0.32704222138321204	0.051678779834840254	-0.0971656557057123	-0.22517988323616572	0.15004446192503954	0.08428980684450856	0.1540179029489	0.10406815486248827	0.25706109410102584
AHSA1	0.2196233962552971	0.2171185202812368	0.1862715669161053	0.6011736118539873	-0.16176158812186853	-0.42149158988517055	-0.35561827284286274	-0.4507599496284875	-0.3956105512117663	0.20209131419649307	0.27258476019136224	-0.2824716339040136	-0.22545622328740098
AHSA2	0.049843813887918635	-0.06240992012375865	-0.07533659465162956	0.040271639739184614	0.08297668942742452	0.05275310897243011	-0.03209762130345203	-0.15266728879724623	-0.069782302734778	0.13807811622863003	-0.09713982213452937	-0.054507439006637855	0.19335774238747777
AIDA	-0.08551442390064923	-0.07459344854535499	-0.0751217000605297	0.13408555043491835	0.1441037682344701	-0.23654490458197341	-0.08164565612924152	-0.1587254180563937	-0.24946536579042355	0.09769048678290838	0.25984344568780754	-0.15270608380219702	0.158133137177721
AIF1	0.5418785975924184	-0.39924303059256444	0.3833238372930593	0.4449583274728275	0.49053171155890385	-2.3443464680397232	-0.8497162512014589	0.4934048712158865	0.5505442164362417	-1.8957959049051274	-0.5003479959245754	0.7955054648673829	0.31867213975599595
AIF1L	0.0012028470486085971	-0.0010121771334161691	0.0010034893961092372	0.00279094097868697	-0.00040919472129891923	-0.0013385452605907226	-0.0009792577446587048	-0.0011914489349564884	-0.001224981746598632	-0.0004885939144671085	-0.001231493094134644	-0.0013131108999880734	-0.0012914559867045908
AIFM1	0.07365725766355215	-0.07863975184642547	0.036207352280789515	0.2659804189025895	-0.13914814523453256	-0.15118190529892034	-0.18451885457169143	-0.14440644872851466	-0.15905734085739578	0.10594894775973406	0.17495524825946587	-0.08932416274697466	0.07609237932900792
AIFM2	-0.05187964842864884	0.11925926760377514	-0.06228898476404665	0.09321509822287354	-0.08802262564590574	-0.0964994852870463	0.026792511686306975	0.09825084985611485	-0.07705917333065716	-0.050621301861449586	-0.10008432080185864	-0.11606269585627801	-0.099516983745405
AIFM3	0.01160761587465372	-0.008919151681913698	-0.006514582199494076	-0.006569673130700296	0.039228507637973226	0.016264778388788783	-0.012217792632173059	-0.014454580982458673	-0.01947756109189817	-0.020649826058707858	0.020569178152060774	0.035879509493431924	0.007178593808417386
AIG1	0.16937860857818576	0.10812074393237064	-0.1451135047567229	0.19943065255869286	-0.17902778979855977	-0.26084828218557804	-0.17734339380149577	-0.2536641016995229	-0.40156352095837516	0.3827782944298087	0.13053243380692092	-0.2681282968100767	0.10767623381581165
AIM1	-0.10390671746518368	-0.07575248617503265	0.05431605795313349	0.10560694395280837	0.12266977338531276	-0.22919748830672076	-0.10570193690324198	-0.1754173190992246	0.20390098291065142	-0.06803237390476181	0.6218968336272783	0.20140229594495332	0.12969698440516955
AIM1L	-0.0024090701403093246	0.0017603536828895614	0.001060871595691122	0.0032742261166967337	-0.002322658341412767	-0.0021537725470461033	0.00731551368302275	0.001707641394227415	-0.002304336169997189	-0.0019957373558831108	-0.0018129011110039443	-0.0022739068988550976	-0.002051881807150228
AIM2	0.14852988074517243	-0.06888120402302016	-0.03391842688008627	0.10411144617150701	-0.1110857870162978	-0.12174657551501814	-0.10504707668841136	-0.06568472677750004	-0.1437417101245742	-0.21295119750032077	0.07052887231475191	-0.08674752082897709	0.13523880899764165
AIMP1	-0.23681771028638776	0.3823025591998507	0.22323220440890654	0.5611088713547984	-0.6041595269040324	-0.518797424844031	0.13097509351162448	-0.29937099255283406	-0.5421480410404477	0.20817571546661903	0.21633678982283658	-0.3354080479857411	-0.5007152266701259
AIMP2	0.14880700161040267	0.13853180216388172	0.08827579870676001	0.5875195496371621	-0.2425314988026351	-0.31122764857992113	-0.2795291752746263	-0.3444512778263167	-0.2528867015562537	0.1778885891322008	0.18283943282293133	-0.18290774979678007	-0.14227614074752437
AIP	-0.14153076408608573	0.17172158058152695	-0.15543948499026614	0.2111900386962624	-0.2333449148161269	-0.4201306366425284	-0.06849291951700825	-0.36726967168075464	-0.21872944573641329	0.18253175604345978	0.36201999036809585	0.3325007786817719	-0.08361894169410798
AJUBA	-0.002309215030001521	0.0040739154747932585	-0.0019234648732542267	-0.002202765615770429	-0.001450778209279401	-0.002226714575956084	0.001183317747159775	-0.0021927821365349486	-0.002135693246003279	0.011806667468664765	0.01640732888654124	-0.0019244618408536464	0.0019832928488306184
AK1	0.17150068118814626	0.14907990045355546	-0.12062241969376028	0.38580010479686005	-0.1905775059452071	-0.26402526970341966	-0.21197108706764675	-0.18356586206986902	-0.3107060387852144	0.5915338422400767	-0.24089395711987355	-0.3283563909685891	-0.25250628592023955
AK2	-0.307867512209267	0.5866764151561881	0.27896403018276217	0.7290326059359009	-0.7828827746584321	-0.5879330341631872	-0.23765432676711423	-0.49548934106692133	-0.6592934557291491	0.3018053361553748	0.28943817632196495	-0.6224941974466587	-0.3429718406789256
AK3	0.09668541145255219	0.10189325581902067	-0.08722583571415422	0.3287891995750267	0.13828282976425105	-0.24710620331973332	-0.18963174691194115	-0.2596767064017126	-0.23852991828458583	0.31185984085322216	0.12682472458006838	-0.2763884061644414	-0.12381375369104358
AK4	-0.17492899920151053	0.634199832079591	0.16136990162283218	0.19716477731742518	-0.3000017315893692	0.12655153842177674	0.3917800083466336	-0.18511010875603992	-0.30267919020177947	-0.17296521281459265	-0.20899938416631952	-0.2686131132439108	-0.28007342651346523
AK5	0.07879609208539033	0.07176630371435153	-0.07267412030174324	0.0754823301108929	-0.0721233240514761	0.09339721175701786	0.06336865201063581	-0.06457535687783109	-0.07387445924780449	1.1171192964499663	-0.07066701957209244	-0.07231032643397146	-0.0728750792055695
AK6	0.1381569787341078	-0.130109967846679	-0.0561111659786615	0.4002802161012664	-0.23440488712909882	-0.2837247073790735	-0.22182287033741915	0.10577452032929865	-0.2815129129658968	0.0979752695047675	-0.10043310065997173	-0.22170581502302006	0.10913038003817331
AK9	0.01609543931959319	-0.014803325037718501	-0.025725990114760053	0.013160979881168933	0.01947219563722872	-0.03376333633290221	-0.0062196992383813455	-0.03899794921388283	0.04386589681278732	0.012233959092055272	0.029169404364740227	-0.015249125964643964	0.006798471027794802
AKAP1	0.052632203049884016	-0.069535087627708	0.03810129943125867	0.1533207532637836	-0.07957613899903002	-0.02482761040113584	-0.08697207415885147	-0.07951162833980462	-0.10839998882249675	0.10728333465028805	-0.06246213555948205	-0.0550027876220785	0.05795518059205142
AKAP10	-0.08098174477157924	0.11232895289441816	-0.0358496301059175	-0.07771156489507716	-0.10085903883169323	0.10164473110168765	0.11098640245222297	-0.13305662806828394	-0.040616661284107805	0.15136438303087232	0.06752673765227346	0.04946549175539353	0.05656993405904623
AKAP11	0.014189359765585788	0.009486847213031849	-0.03234720437798074	0.034667328644074645	0.01460483933795009	-0.04608795476885974	-0.012638548533376875	-0.08396824517269136	-0.07376858664789221	0.10605475129604489	-0.06801077559826818	-0.07114121490829546	0.041653861952761245
AKAP12	0.004271784705724664	-0.0053036713767227826	-0.004030069001962344	0.009415097806101167	-0.005600052050621976	0.04509144762929243	-0.005956473319088877	-0.0034784939392108628	-0.006109516608742254	-0.005782011776586332	-0.005277507533106107	-0.005311160151568321	0.007275004757810181
AKAP13	-0.1533274109486456	-0.11571149594684099	-0.1234531958616307	0.24271515723605308	0.2107271857478909	-0.442843425729452	-0.3541403925473958	-0.8191894398660144	0.2694848592900301	-0.21795907517464988	0.5629758382376779	0.2946484274797947	0.2573770192725012
AKAP17A	0.033290385509513964	-0.04152576544224466	-0.07386742946333784	0.04742922794150533	0.057755868876104594	-0.09724130135753672	-0.04506917736662973	-0.19654955801656762	-0.15505184720352116	0.05920069535909306	0.057332118242633415	-0.040714202666456756	0.12747255221016038
AKAP3	0.0020666050534251584	0.0021584741394300474	-0.0024016387725727417	0.002961649623579003	0.018471994590147735	-0.0036178284984718315	0.0010151699429368191	-0.0036766603714884945	-0.0036118449603382077	-0.003734037220095022	-0.0032361378322945584	-0.0037010405032276593	-0.0020834534052914574
AKAP5	0.005024927796151474	-0.005482027895911591	-0.00787213207397919	0.004880718566153535	0.016523359928984925	-0.01276049199689111	0.00431631727036812	-0.01092147213052622	-0.011443159799686738	-0.00979212027500146	0.01308931728315006	0.02838231284941243	-0.0031245067165644484
AKAP6	0.033687058077828916	-0.03824277728072438	-0.03723783603573266	0.02745139560577204	0.05151891707670881	-0.03486158468375147	-0.029474927274636874	-0.03882795272738283	-0.04376659789238906	0.3679198159845392	0.033382268011662594	-0.04087346960649356	0.02810825914860373
AKAP7	0.03458429908672933	0.042279427743278836	-0.034284763052583794	0.117612738723902	0.08027434801703144	-0.11770844431474965	-0.08427581348913195	-0.0425040524804875	-0.05290324352131569	-0.06845685425032688	0.10883840245975177	-0.049051375507272926	-0.04690513879162167
AKAP8	-0.03796948162739067	-0.04738658740704593	0.03048946318897777	0.09700660826200055	-0.044364080471198754	-0.1109915848549805	-0.041935950038750246	-0.09358016335074973	-0.07399418221866985	0.0776072247424492	0.05246514777507991	0.03061037432331854	0.05499606056808528
AKAP8L	0.039184826216506395	-0.02572940052504597	-0.05713401227028903	0.09033819803594978	-0.03815253298763055	-0.04996626879488781	-0.05735437516474835	-0.14088622696809885	-0.024544922453819704	-0.03378992068390274	0.1631721357968688	0.06773223827243396	0.02713435771643357
AKAP9	0.22082178321636342	-0.14284717769772182	-0.1560588245882938	0.1732675843984265	-0.10237153013068141	-0.06914488249176491	-0.25033945877218955	-0.678506184915322	-0.21451436212535197	0.19246914828524836	0.465316894630326	-0.16598327649166716	0.17436344135448836
AKIP1	0.2891526080500595	-0.2221585126148636	-0.14117405639038197	0.5925526262481523	-0.2656770697266124	-0.4662890217614885	-0.2677652021100382	-0.33869343971832067	-0.5076141446800061	0.22218976152597958	0.23022673660034387	-0.4948299566169937	-0.3145120546267661
AKIRIN1	0.13540116814484765	-0.11677531592095286	0.07174340892514111	0.2607352002198633	0.10223627146778788	-0.16041592404328753	-0.2210052222515338	-0.27019132275238156	-0.1703494054299089	-0.10732095348511839	-0.11609750473908884	-0.14554761061508198	0.05256507936416721
AKIRIN2	-0.10613223989031312	0.1834973921068619	-0.12370597782940836	0.16863684783648503	-0.09135322946116808	-0.5618458400292847	-0.06117314106520329	-0.41143237180610476	0.21350304635858997	-0.2847054344316293	0.1414994386228991	0.1827007677754968	0.19163818252127562
AKNA	0.1415764376280905	-0.1024539792556922	0.07154820545966734	0.08770385012637161	-0.13411283095804907	-0.1421470918466169	-0.11965710831670667	-0.23311831274378167	0.096720447492332	-0.2420261344310931	0.17972787412468916	0.26228238270330806	0.16238600869063866
AKR1A1	0.3728256714215831	-0.3341952308429834	-0.22540070945143345	0.7797995162503054	-0.24054113239733627	-0.9837787124439903	-0.5440421460595399	-0.7486542929069033	-0.8827714383695366	-0.36157370155043367	-0.34470425461022014	-0.1327142057011571	0.9258881103788605
AKR1B1	0.3992140044720733	-0.3292614204946207	-0.5133769826812453	0.7558396755445564	0.34479948777714864	-0.8437835122001729	-0.6432301595234614	-0.4469289056119258	-0.8443775208872888	-0.4293318609172462	0.40481492476605985	-0.6929213256676658	0.5226714332390998
AKR1C1	0.0029255922820941925	0.002507037252110988	-0.0029637424065623408	-0.0029735926450893276	-0.002471825423109321	0.05108902520194206	0.0026338764468124666	-0.0032481374512076484	-0.0032691686266104174	0.007216642479379083	-0.0029837103267964524	-0.00319368498257355	-0.002540324592826439
AKR1C3	-0.010392267802069042	-0.00493840102890465	0.011201490308015833	0.006628498406930054	-0.01024285451667469	-0.00929868836115928	0.0035523953361562086	0.01191969754607869	-0.007510118262926111	-0.01180458013499253	0.029649794585342202	-0.006341554772213563	0.012751871506269502
AKR1E2	0.007533975197740209	0.019039364233193686	-0.008403419404243618	0.01675777352311946	-0.01270768927305285	-0.011543262356585269	-0.007274889862801041	-0.01279937130648141	-0.013445200782712309	-0.011706645454784087	-0.009245166516020985	-0.0076956649576722875	-0.007692537908391255
AKR7A2	-0.1896218977275203	0.19570275726607977	-0.17743642267762855	0.5284461688016147	-0.4645610264300183	-0.6842645683847458	-0.18662654189347933	-0.33656475563790395	-0.46944715869545506	0.6281300435203512	0.5187163782767843	-0.37411029581244765	-0.19769351140979202
AKR7A3	-0.005392796649631915	-0.004863580790656919	0.0045264007058660434	0.005750868855618233	-0.004924425683639711	-0.00484370604382503	-0.0047878309061704215	-0.004575048386280955	-0.004902389230871418	0.06866212155749034	-0.004616347216280675	-0.004791617966173938	-0.004905218685950078
AKT1	0.11107866676108771	-0.0766688374395485	-0.09034992445466986	0.13971162518573638	0.11369793659376934	-0.1329610129364774	-0.08271211796028399	-0.2864941815382261	-0.09918929403158384	0.11445471768529292	-0.12051090103293542	-0.2156301369959102	-0.07019757837873301
AKT1S1	-0.061994836837314674	0.09947904447864384	-0.03335769954976228	0.13851158287626905	-0.11892137758710954	-0.21858929627785015	-0.038607817364537354	-0.14611701593256013	-0.22979074932608481	0.17846725846883055	-0.05394663558155473	-0.07035944132277584	-0.12739509810081606
AKT2	0.05351434552602565	-0.07447505440990083	-0.02800573413349739	0.18030787927930864	-0.06125002137787601	-0.05867714288740901	-0.06186437390037597	-0.21491197015795108	-0.04582093676917748	0.04663070988864613	0.1026682646615416	-0.06860230692737426	-0.10304372181818791
AKT3	-0.016866397678383976	0.015738184731701174	-0.013992018610798369	0.010287087280821281	0.008831830574506542	0.021523064257238166	-0.018139411680307374	-0.024947211296448384	0.018212566448769847	-0.024098155869957574	0.011503241275795615	0.11513619865424742	0.06409663120544498
AKTIP	0.033910844594477026	0.03019056570545514	-0.02094288940767286	0.08466709604970037	-0.05374229415753175	-0.06876551023210567	-0.04009224373706172	-0.0927190203172212	-0.04313919924534319	-0.025838458390135762	-0.036405645063231955	-0.09176062792250364	-0.031756381160743086
AL049794.1	0.008369580125416314	-0.008328272944044701	-0.010034520093333847	-0.012018456842442078	0.006934747575333211	0.059990462409090665	0.006976145434866665	-0.010389176702512316	-0.009739341113600098	-0.011336778275967012	-0.0088089735014731	0.02170063247663211	0.02455726794475127
AL133245.2	-0.005098420778114924	0.006643742390161131	0.010436075513963822	0.004144361050148799	0.011912574570121176	-0.012382089680671175	-0.003475796895408898	-0.012785906479142626	0.013008753360045592	-0.011078758407505506	-0.008923117757379405	-0.010688709169758333	-0.0032974079808834123
AL133493.2	0.011627861212487491	0.005011483647071702	-0.007049311890311678	0.012410737281176833	-0.02138659673896389	-0.018621545297559407	0.020086383645807476	-0.004266394473161662	-0.02335878448739217	0.06474227542197145	-0.01888514835115359	-0.023412468018466536	-0.022437560124305523
AL356053.1	-0.001967035392149748	0.003948854963811439	-0.0041400991587575535	0.001913443174287733	-0.004804590499140839	-0.005588200032344897	0.002191747385155581	-0.004456258192572655	-0.005727927473736112	0.007280708497430443	-0.00478377720496144	-0.004081230771381254	0.016349762297700222
AL358852.1	0.0016460577599444804	0.0038615034948429137	-0.003948217770789801	-0.0036046088307641207	-0.003002664255316731	0.00166285105332979	0.004545123097859064	-0.0009842454395203905	-0.005644020773792953	0.02151667884999447	-0.005961042345794304	-0.006243086268083037	-0.004947609193911899
AL365181.1	-0.0029979344694877445	-0.003149040061343472	0.0026171265054833887	0.005064578196288693	-0.002956188504553636	-0.003411967752092715	-0.003544812020364688	-0.0034568375811438786	0.019264249937587664	0.008304098789571356	0.002131061299669877	0.002119816751718515	-0.0034671325103825933
AL589743.1	0.006656977009087955	-0.0074557647216692445	-0.0054941103021065255	0.005208319535734222	0.03799613795214217	0.038604558876455565	-0.005912254847783415	-0.007213666098765682	-0.007547377706432747	0.02489214282493962	-0.007275152826846418	-0.007628556200643832	-0.006216549381052909
AL928768.3	0.0	0.0	0.0	0.0	0.0	0.0	0.0	0.0	0.0	0.0	-2.559063016144387e-16	0.0	0.0
ALAD	0.04643560174398151	0.06948461997815564	-0.03288927970326869	0.14583258006899805	-0.054364000059021846	-0.15046181850380952	-0.04381157265215356	-0.07880638024226802	-0.10323178313273887	-0.10015940938918652	0.04909410160373393	-0.12747049807661642	-0.09637146483167758
ALAS1	-0.13799133092019739	0.2948413611855169	-0.09195484552223332	0.2233131813106511	-0.29108592420058893	-0.17564270349510008	-0.16804598539157795	-0.17607008185045836	-0.2739143602326668	0.2513618277336128	-0.1561806369979174	-0.15267427825999874	0.0886123391019774
ALCAM	0.29540890904681594	0.20260449534089892	0.11141634816454066	0.4961340127300742	-0.3145428845609165	-0.3822220906665603	-0.23852705521027856	-0.5095420736092128	-0.5267925978657833	-0.41728069380623506	0.23156708361891584	-0.38496018097632567	-0.16979648262129451
ALDH16A1	0.07657896261316528	-0.11287652681615382	-0.050336497159477314	0.2610759328023098	-0.09059050916156518	-0.1476892505936826	-0.15785012649513622	-0.14213912562461653	0.04177030527774865	-0.07731468465947158	0.09735148843344558	0.056330002107069274	0.0842098605408458
ALDH18A1	0.04826750618511626	0.056441404106239275	0.01648013875545011	0.11794163444664811	-0.08912895725182785	0.03175680093321958	-0.06906797197242992	-0.09382393096441564	-0.110238761857085	0.06860937933600991	-0.07088958059139402	-0.10840962638133884	-0.05961972365869875
ALDH1A1	0.14547426376585176	-0.16599081879224833	-0.13322473562590054	-0.14795474739846873	0.7930746489458367	-0.12395247871118928	-0.11487789973269284	-0.08368182838525283	0.2577656951538235	0.1286909898550405	-0.13410030970035314	-0.10416701689161557	0.33175613718397456
ALDH1A2	0.012655293616153585	0.00884128659931665	0.011061629391219685	0.010670297733360149	-0.014778832493751738	-0.014183544477012191	-0.007068480737824741	-0.014024872544268199	0.015246563364823811	0.10946085970441709	-0.012747927164923194	-0.01375765907715069	-0.015368278920540043
ALDH1A3	0.00968404878411133	0.0022947926511609237	-0.003997842367482332	-0.005519084706789602	-0.002499249969783162	-0.003964110823062032	0.0051600705349554915	-0.003352846319449698	-0.005743993221712464	-0.00494944633627029	-0.00414280169285046	-0.004070500692540056	0.007452290272989661
ALDH1B1	0.03102660496638215	-0.049485998044469126	0.02013532349678141	0.09456193220399046	-0.037012046052030206	-0.07314459501856706	-0.06329978617339954	0.030243514480664403	-0.07257488184629242	0.06931726323080997	0.034409548797481156	-0.0639567420367198	-0.03474725577675679
ALDH1L2	0.00811253427741801	-0.003735762727301534	-0.004187786841880278	0.004830761269236776	-0.0038642372494754173	-0.004899415058169297	-0.0034611996308660706	-0.008284350602013432	-0.009370906880456366	0.01072838761464183	-0.0076223071925567345	-0.009265219325339356	-0.00859758006268958
ALDH2	0.218440632124567	-0.25797105788632846	-0.17526288568886184	0.3301770655631624	-0.10920464806675298	-0.874286453106722	-0.617065617116008	-0.40955172280712043	0.3053146309199579	-0.48116211312906376	1.2005146116768985	0.18289235365788942	0.5784038475351488
ALDH3A2	0.09010411636972702	-0.08482113245744022	-0.03241017383978749	0.24245050952523	-0.10445774865598162	-0.23636628938241216	-0.14846946527636	-0.19982359543350428	-0.07657784574135246	-0.0855133864869155	0.10863315286130004	-0.13238945186146012	0.06999060873366554
ALDH3B1	-0.051784023842092866	0.06107397591390362	-0.05543075467924626	0.14838242223200493	-0.11852422066057629	-0.23861117591699504	-0.07154348729369638	-0.28959335769442474	-0.1548239346795452	0.428974564675466	-0.184736275333858	0.08518631555156592	0.058162065599540916
ALDH3B2	0.0009227639246709154	-0.0015911863541324513	-0.0012874422788757692	-0.0017984714596992076	0.0028076269754648536	0.0010602171602023616	0.001279946625108291	0.00671742617708436	0.0010077890361747566	0.0013535125411624814	-0.0014464370557254536	-0.0014656633568586551	0.006185568019168625
ALDH4A1	0.014560289962532606	0.018534585314574716	-0.012999442040271363	0.05647047717422291	-0.025468169844262478	-0.036837329272703445	-0.02891339660657861	0.01871213353875209	-0.02148579852409871	-0.012109812346755892	0.029662339992613612	-0.03657887384699895	-0.03114082031774868
ALDH5A1	0.011734613259650938	0.0039032481746518553	-0.005856971531086093	0.003698963809312454	0.011651441348568069	-0.006258443310861363	-0.005050075402161263	-0.006955574967135772	-0.007999596280666772	-0.004162442735046869	-0.005630922779764827	-0.0074342541464034965	-0.005325243808457561
ALDH6A1	0.062110120289952775	-0.030423419551614636	-0.0709821546872965	0.048669653964782886	0.15799343497772741	-0.021398210674252734	-0.027545875441967085	-0.13257683533879802	-0.13657658175478377	0.032724526941552604	0.05019181202034724	-0.1239823959139051	-0.031011809826063937
ALDH7A1	0.09454585541961567	-0.07364592695233273	-0.10530555600409831	0.2484450499790412	-0.10374910785083793	-0.11160408404872486	-0.1336006148306788	-0.10592630698266853	-0.15189588177489732	0.16006942467843877	-0.12081749489436491	-0.15133103334168738	0.058875304299592535
ALDH9A1	0.08131070710377712	0.07364543406247674	-0.04570655556414493	0.2833374714553337	-0.08077001438813079	-0.3336448817361589	-0.1411609993943443	-0.17074646545071093	-0.13196075624998832	0.09418646542029575	-0.08253872747307178	-0.23303490259361334	0.06474196106056483
ALDOA	-0.6566405595649121	1.0704480930843274	0.5747923959885237	0.8121164362911202	-2.316860705313471	-1.3162985228417523	1.0576632463428493	0.4234044024209952	-1.2295128330181575	1.035318752335066	-0.8928223328999176	-1.2337566933912665	-1.6415907996657155
ALDOC	-0.17304485823728627	0.5170616144102989	0.1488059554318953	-0.1858557745168088	-0.394444945778065	-0.1829629428928472	0.4675529992507285	-0.14181426702226663	-0.37409784695919673	0.2223165997181194	0.1952243261792952	-0.39218870373571413	-0.40333147980620354
ALG1	0.08378088887188953	-0.0994552363336871	-0.0510944713529469	0.20910892698282174	-0.0862832725929415	-0.15016036853990802	-0.109479232656861	-0.16336575931854674	-0.08309267262483935	0.05064731613458175	0.0867503259935801	-0.07720578834793701	0.06117716721410713
ALG10	0.011816353593096317	-0.009481733107348128	-0.007685199318672493	0.021250952319274888	-0.014847753529379499	-0.017502266548285933	-0.0092639882003571	-0.007184271558456135	-0.009077476004784231	0.0068656260845635485	0.044421916151768485	-0.017803312767900686	-0.02206797969116654
ALG10B	-0.012631493900147669	0.011720200896141656	-0.015211210314466204	0.017984032276046297	0.024808218760467286	0.009675305521234684	-0.01974806489370507	-0.03277500428095016	-0.015955750742321854	0.011890374373605678	-0.019927369931291183	-0.012214344996848914	0.05756728341152362
ALG11	0.00845244738690773	-0.009835833979712438	-0.01066171624785044	0.044028371263138306	-0.004783125764307984	-0.023113092274277224	-0.015051977773846465	-0.022592835674212774	-0.019471658156794313	-0.010218491712333504	0.008689072221199202	0.02788269258658616	-0.02068454424223278
ALG12	0.046613854873825765	-0.04820610708161564	-0.041529513549397434	0.14588302942292092	-0.06916851812962371	-0.08393230379753178	-0.05319679141375011	-0.12282271578080786	-0.06483518491638815	0.05144041339820813	0.0826215292942025	-0.1143525366366949	-0.04665231226501521
ALG13	-0.0598668339479141	-0.08095307820790464	-0.059156792037950226	0.19575795499377618	0.07608090956488214	-0.30737868644811883	-0.1387715521923168	-0.2764005391936887	0.06737812830206254	0.16175182267039487	0.1352061210854838	-0.04191279969268613	-0.07527337244009885
ALG14	0.0874446446106353	-0.06136025113432394	0.031023503320843686	0.21833977700746954	-0.11201307389699262	-0.13686311001825885	-0.11511491511091004	-0.11781908355000537	-0.09916470949208193	0.048145541541009605	-0.08593558383169035	-0.09388407512410421	-0.059671378807012794
ALG1L2	0.009281009916323468	0.010316056593646896	-0.0034331012097398124	-0.003999686017549169	-0.0028755513654357768	-0.004687191036994979	0.0012757107561138402	-0.004098565184194622	-0.0050763569192515965	-0.004428892100119056	-0.0037875349812281824	-0.005079945303852597	-0.0050941143546214375
ALG2	0.06439855990988635	-0.0723517555592345	-0.05858746174572737	0.13640037856651496	-0.02857434489529243	-0.07929534534956797	-0.12992689615429356	-0.18964623007165998	-0.06496680912684538	0.08683001592219161	0.23119337127998282	0.06191093876212351	0.11087969873600283
ALG3	0.17393103481389788	-0.16016920182007696	0.20142837437119981	0.5873541306900101	-0.2270670965193346	-0.37197159400912144	-0.3391968012101121	-0.4311593809459932	-0.2658852889172072	0.24022813746607968	0.21326786313156787	-0.24279457756727138	-0.1531931781676649
ALG5	0.18418693500268105	-0.21796454151482866	0.10023401871730182	0.5591247009242039	-0.22576026602393354	-0.5397650654334449	-0.279494719497823	-0.339843279867334	-0.37252810743132636	0.3384693295916649	0.20030580733535033	-0.2889067382327768	0.20542629744311225
ALG6	0.03717941691711557	-0.024460435448338813	-0.0340726040301117	0.126590748220601	0.026027222974028118	-0.040151101385611496	-0.050849124430048305	-0.05251592017034725	-0.07676600625223085	-0.03150280671822786	-0.04298589474962883	0.03408683700101151	0.03237559286911191
ALG8	-0.07755016402179757	-0.06689213073219244	0.04703852911113285	0.23590462174935162	0.07307744210187628	-0.11234327592211614	-0.14500142704510344	-0.1504493741923464	-0.1925336671415477	0.054136080658274174	0.13875875744772553	-0.12152609724723988	0.11179281245646225
ALG9	0.0035454935759478873	0.006791150708661221	-0.00471555800047814	0.010409136527144853	-0.01580983906806548	-0.017322287368246106	0.007861650651976134	-0.015164438647487701	-0.018063753227877684	0.010811981294571494	-0.015237087073112561	-0.015012526715633736	0.004484229939441588
ALK	0.0	0.0	0.0	0.0	0.0	0.0	0.0	0.0	0.0	0.0	-2.559063016144387e-16	0.0	0.0
ALKBH1	-0.039388430676357486	0.06162901360643222	-0.026018666115471666	0.024579648154668076	-0.05511658563773229	0.02247607049789747	0.017193324797725493	0.02406726012516409	0.02179243999703987	-0.024207124577136533	-0.06367999024520354	0.031709564106955426	-0.028383346333761682
ALKBH2	0.05809311800045901	-0.05739056260194181	0.04139556997002013	0.16859582439451212	-0.1306961015553136	-0.038506789639818594	-0.09060368912412534	-0.15101210141262028	-0.07904505386396288	0.0669078336021434	0.05268604741229963	-0.1370405519474931	-0.047264298014852844
ALKBH3	-0.03834869736314843	0.056390292772606085	-0.032203627164204565	0.16677842141731503	-0.07742848077479421	-0.19572048191993277	-0.0922311001842121	-0.18513070891232392	-0.14716710953615836	0.11024717405175466	0.06100408020601405	-0.06243276342109554	0.038392872988032546
ALKBH4	-0.02836174399231383	0.017660635807380243	0.025848827224430874	0.0752483645597601	-0.04992413879347053	-0.03974928204081132	-0.03338746139622485	-0.0742951054923823	-0.06868633471466838	0.029958664257856284	0.049612432280779925	0.033479051659032415	0.022377278739725493
ALKBH5	-0.09535841839155948	0.13555466502609842	0.06785642370735659	0.19438495062192437	-0.10542604801242184	-0.2882124726228797	0.05618553652444246	-0.23711070954762645	-0.1963904935803001	0.15573180607673448	-0.09737485182443856	-0.09218832573979716	-0.06819392319124731
ALKBH6	-0.027484896661514095	-0.012812458813441077	-0.020566948202520245	0.10430610982767356	-0.06221622551786767	-0.13543571076915223	-0.012758791042214442	-0.06863132090481827	-0.04477345830496023	0.054464914746254756	-0.048637544772947246	-0.07037988005028009	0.03379706699328258
ALKBH7	-0.25658701843793946	0.48281875376779226	-0.1970477715853046	0.37218746836546723	-0.43729195312086555	-1.0217059866184244	0.1657454918021682	-0.6548987557908622	-0.7868455396539918	1.256353933898496	0.358263856784899	-0.49654078426841874	0.14756305446915938
ALKBH8	0.011214638023440762	-0.014194562611541043	-0.003632826379539742	0.019662323473289972	-0.004020842713563113	-0.024890126001344694	-0.015625365780690976	-0.025119937250990352	-0.008993151776792711	0.031114963058004985	-0.019266919308487812	0.004740843325938963	-0.0028910681572181327
ALMS1	0.012938013145451344	-0.013890028875711193	-0.016715522879200785	-0.016166198393680744	0.06741492660977173	0.0258401723858747	-0.014770334986841832	-0.028885087027219224	0.00847217713663436	0.016816103633554992	-0.009932398161569503	0.06997993783627329	0.029547311753381114
ALOX12B	0.0	0.0	0.0	0.0	0.0	0.0	0.0	0.0	0.0	0.0	-2.559063016144387e-16	0.0	0.0
ALOX15B	-0.02972158181096729	0.09397181931565227	-0.023890503111952465	-0.04559965753761844	-0.045016986706195763	0.031599322488390966	0.10206192306833149	-0.04746822953235874	0.029966471187439312	0.05230884969587969	-0.04117930602313545	-0.04939897475257817	-0.03613347823839209
ALOX5	0.21341527199377286	-0.1548532495765833	0.19249527266075273	0.3477351243832406	-0.20017399688582643	-0.37851213822904745	-0.24421639299196268	-0.49238773958840915	-0.2022951219830547	-0.834551873099911	0.7511102532093377	0.1467665826941039	-0.1199945279408703
ALOX5AP	1.2351187844183502	1.3912203728121122	0.9801665011666885	1.9733908678300336	-1.6299480367790746	-1.7425774717375133	-1.0740745172592197	-1.249774301601909	-3.253030538909271	-1.9978553370987706	-0.8773259210055677	-3.4208228962852956	-2.5810286022473385
ALPK1	0.05906984148350666	-0.014021586795268534	-0.04634783189466661	0.036928023278943886	-0.06258798299619382	0.058245294307348164	0.018068859499924542	-0.08052378215501803	-0.0414306385478055	-0.09551931426907613	0.053802368457106974	-0.04679202778272393	0.03790820893472541
ALPK3	0.015756686474573477	0.01389463261361444	-0.02283584036871816	0.01752313120332693	-0.022008256991789134	0.11268160472768604	0.009655395145955148	-0.02594874648330403	-0.028259621666759584	-0.008681482274475604	-0.026018555705103395	0.01037804671067246	-0.02359170481726383
ALS2	-0.006642009148437293	0.011460515736025552	-0.005486246940199486	0.009824736448880602	-0.01563469860690359	0.07548764242877264	0.017551188096108658	-0.040709559015839475	-0.024195816054288506	-0.04840130111077613	-0.014786741589699115	-0.018186646539012395	0.010274685603296646
ALS2CL	0.010523919016347683	0.01577219744224733	-0.01715266550325627	-0.013983719818487504	-0.015387640821454607	-0.009434472331363115	0.03399817004420795	-0.016116543458108305	-0.012667157119169848	0.02165315845779074	-0.022586944684470707	-0.025224275874236358	0.011886679454115428
ALS2CR11	-0.0005552968818189998	0.0004402345777332105	-0.0004969393532910868	0.0023252666762288497	-0.0005100968205676568	-0.0005003735673896147	-0.0005430051698363579	-0.000507924363849135	-0.0005065632453632703	0.0	-0.0004873231781074046	-0.0004926821218659539	0.0004201119539362421
ALS2CR12	0.001044702968839934	0.0009920822955122857	0.00420502313402361	-0.001211493089540781	-0.0012462770885718604	-0.0013210554575297019	0.0007726486469649199	-0.001284652719237356	-0.00124958102304855	0.0099050151152147	-0.0012188104208576097	-0.0012958651570640677	-0.0012894027776296974
ALX1	0.0008792884646415609	0.0011245800331608372	0.0008338230420686303	0.0030521985181653703	-0.0026084428663985864	-0.0024446463561987944	0.0034301185359801424	-0.002394288950520059	-0.0026589779668084123	-0.002518099059764923	-0.0021507940603681234	-0.002608016763191052	-0.0026604068880618833
ALYREF	0.09526986213292292	-0.09931625533368654	0.08801201314112539	0.402186360073524	-0.10190327330325231	-0.13886235465518437	-0.1455321458065019	-0.19307682558580505	-0.12368215293059633	0.07807609076999011	0.09729943801720534	-0.09047794686883873	0.050160377924554786
AMACR	0.009181128670768804	-0.004688726278592868	-0.0061491689398250554	0.004119535811371217	0.020329352407005574	-0.007840556203097947	-0.007283332397950692	-0.00802043404416489	-0.008294639172398527	0.02116976872396948	-0.006634699835229858	-0.008182973880187266	-0.007355269715801274
AMBRA1	0.014785163764637777	0.008260384632192138	-0.013999858953002611	0.01722883857282252	0.02418206475286991	0.029308048956691014	-0.025870047995368885	-0.04062098675752608	-0.019863920495242694	0.02243459795568735	-0.01756957604593101	0.041223064770365324	-0.022644674890376124
AMD1	0.09743354503224361	-0.15295352560650627	0.10891764400902261	0.3724377974893007	0.10095775294463977	-0.35516444907245437	-0.3092325165769317	-0.4024449266476961	-0.2043057680715909	0.1762447623410307	0.16440227066695695	-0.18361557772904225	0.16320046246977615
AMDHD1	-0.010626208965153247	0.011381533731426955	0.005917558564393259	0.02399350347004551	-0.019715222642238468	-0.021404998068043198	-0.007887443968055418	-0.01434285800879465	-0.006478382502823127	-0.021535749879603647	-0.0156932811048083	-0.012540459636504797	0.027111887697424432
AMDHD2	-0.09963572397447004	0.20257833727363128	-0.1601005323709117	-0.09822354044184267	0.1781970924879078	-0.13345914535559047	0.10176166207041286	-0.22557972842856522	-0.30529129651179987	0.21279159908264536	-0.1514761254182366	-0.1733502166389293	0.10975498441477015
AMER1	0.00392070068189636	-0.007374617147159146	-0.004260182190836633	0.0069966504421148734	-0.00253973224696723	0.007038738113906422	-0.008558222069493159	-0.008322299652145603	0.01130632812754978	-0.004738572583571244	-0.006282503490855956	-0.00438776286975238	0.01140520320750746
AMFR	0.04768880517633598	0.0876756077560941	-0.1024455405975698	-0.05328886095822029	0.07618398352367245	0.08385881790718147	0.06392315949106961	-0.22939890922040973	-0.0610047409900908	0.06768316703182407	-0.08648513214837139	-0.15328312168757904	-0.052336368529758155
AMIGO1	0.002241096053789734	-0.0023309978980056	0.0016849704079331662	-0.00307042130977543	0.018365019417756305	0.0018606103348861745	0.006297551893040345	0.002014389826403416	-0.0021840721733526872	0.0022087053598904235	0.0017060169221720747	-0.0024702643053395087	0.0013115291141454755
AMIGO2	-0.014632639525614563	0.011553189869236993	-0.014920535572618925	0.02269694389935288	0.043261048427285675	-0.03053109250006965	-0.020814745411420553	-0.030308316629488363	-0.031619923737101215	0.02422877304499009	-0.013946859244085098	-0.025576566965701993	0.03808405182995833
AMMECR1	-0.0164843870710813	-0.02646645560498657	0.012827712410243847	0.04683060285333117	-0.023115396129865302	-0.009326722554341853	-0.012880572644954609	-0.04677129702815458	-0.02913345047998886	-0.009923413965789423	-0.020242564332577463	-0.03271114601264383	0.015349680801504685
AMMECR1L	0.017059642650445468	-0.01261272962731568	-0.016272629512616883	0.02651453454899977	0.1293191832644205	-0.03776572057937341	-0.024847859221304093	-0.04427552507676141	-0.03389444556495998	-0.019494783747936617	0.02738018601546125	-0.026128330737590223	-0.008040589691847178
AMN	-0.002477991174634297	0.005549555991355962	-0.0019995508011391465	0.0022848504036983804	-0.0028506157220685733	-0.0029235688032070804	0.0005353012528987264	-0.0029173264038059024	-0.0029960130678861937	0.007339617198762097	0.003065213709579597	-0.0029544388968262654	-0.003035115154460813
AMN1	0.049283967978853344	0.07960749550324801	-0.019044763761269116	0.06974075469486038	-0.0632156487448728	-0.08790186146421777	-0.023873593904975468	-0.042905297812732106	-0.12615885319861223	-0.0392467313111326	-0.09283250365613738	-0.1199037654361388	-0.07515322510404751
AMOT	0.0036894993167859644	0.00943896647237515	-0.003416881683994645	0.003384631734144287	-0.0015891898033476006	-0.004481139214215471	-0.003381051077041182	-0.004481068747653886	-0.003251625497388064	-0.004465729917763657	0.07222891467640137	-0.0041547332354777665	-0.0036970764429621592
AMOTL1	0.006316482459279177	-0.010869573251270553	0.007226888682434891	0.012689688979748343	-0.008250161013923148	-0.007337790001823002	-0.009883589604448116	-0.005540309857755782	-0.01107094389567073	0.01569933713058013	-0.009012275971143532	-0.011044958339011248	0.004624855054825103
AMOTL2	0.0	0.0	0.0	0.0	0.0	0.0	0.0	0.0	0.0	0.0	-2.559063016144387e-16	0.0	0.0
AMPD2	0.08304718063509187	-0.053950691939642345	-0.02144373322757094	0.04224403065342307	-0.06043315375224922	0.11829586462601356	0.03845948443670852	-0.21828230230620588	-0.048740028736226466	-0.12197466946013863	0.07977875734775806	0.21050020597268104	-0.06942435725373891
AMPD3	-0.04554122642871719	0.1560547379677872	-0.04638144355904443	0.07339115842899516	-0.13603944277714625	0.03242535192413872	0.08826020484402813	-0.14528539254075443	-0.161018878850207	-0.06641894251627342	0.08330524933359257	-0.12586111619649615	-0.06255346658717899
AMPH	-0.001320646711043754	0.0063260285803389766	0.0009629449473717633	0.0016502879421110177	-0.0012396441730951771	-0.0011273200838699286	-0.0011172843011242302	-0.0011073205086875983	-0.0012322265989999468	-0.001209081158231499	-0.0010732579365403242	-0.0012033692726056988	-0.00125907527435666
AMT	-0.013682965489424243	0.013284793928412987	-0.016360609308481967	0.0164585014620861	0.013915167527542677	-0.022473064863582456	-0.013567287306332965	-0.02500869529499081	-0.030253318565526977	-0.02451578969967022	-0.021815963226850612	-0.009571898343315056	0.08657858800616872
AMY2B	0.011876665401538561	-0.006485315234837839	-0.011406450157931137	-0.008430835750616417	0.016385264576009622	-0.013118684434964728	0.0062821703884032645	-0.01191072073302413	-0.015189546505169491	0.02352386104688932	-0.011469249626360714	-0.01297427153523293	0.008900698518146634
AMZ1	0.008697325497918762	0.025335486123902143	0.015491194736525559	-0.00399568009183134	-0.009199052589831731	-0.011066304519015972	0.023943395699216333	-0.009868435127482438	-0.015390367384925805	-0.01576964339136707	-0.013156750780313604	-0.016355472917278933	-0.015364399251908205
AMZ2	-0.05362234786792548	0.15714988673024222	-0.08182207459335833	0.13920644805234417	-0.1767910035197562	-0.26504066267655846	0.06759780260485176	-0.2568169089042365	-0.21422604961587807	0.21972156207209087	-0.13409440110067383	-0.22048288275105538	-0.09105023527209151
ANAPC1	-0.044003510342785046	-0.03577201726858105	0.011289610401476127	0.07490235872148507	0.02497214808855092	-0.09482901164671774	-0.0726605092552012	-0.10197398508037678	0.0392013239898299	0.05570493196496741	0.04615639004927316	0.13220819666170874	-0.023138190412001988
ANAPC10	0.09401943856474039	0.13038130907885448	-0.0807630449873571	0.24417915898472498	-0.09853021468846718	-0.18659639613202325	-0.08978076029692239	-0.1775082477584068	-0.27161883133206166	0.09155069906841914	0.10704662199556031	-0.15141898739203086	-0.12243355467670111
ANAPC11	0.3109904971756756	-0.34796064243293556	0.3191084841511017	1.121133718852602	-0.4614852374740469	-1.7319618741038538	-0.4140376872067786	-0.6995045835893727	-0.849201021145038	0.4627400768666706	-0.34801528878346083	-0.6068712729306519	-0.31376809098568964
ANAPC13	0.18623320950988784	-0.14372562992927174	-0.0779799229213111	0.3659854602085702	-0.12102257105945513	-0.5373925654071885	-0.23068112529868343	-0.31953345168117	-0.41654624466351337	0.22376666030790532	-0.2065557678943728	-0.07925073999234875	-0.16121772464921086
ANAPC15	0.1940234813377945	-0.19727059495783802	0.1318494494773657	0.7230235934554594	-0.36382934841256326	-0.5618956381456356	-0.4882070064539016	-0.436577006597117	0.2191202890915504	0.25306710685764966	-0.2568454289163953	0.3060453254960363	-0.12949761710333157
ANAPC16	0.27406664554627497	0.3836931791602593	0.24865967798841107	0.5446058349482185	-0.7694561374625821	-1.2749048943148342	0.1647907869021634	-0.5526348293420772	-0.3910698840922826	-0.32029205795998517	0.3415545024885698	-0.4978735646404172	-0.8327376891948853
ANAPC2	0.037567568269740476	-0.03537419484828573	-0.02845462131366769	0.10007652117674898	-0.016387383063983546	-0.09995101273758844	-0.057498033080803444	-0.1004123594561912	-0.06664286435563868	0.06317433012179284	0.04825130202189407	-0.048826562492120335	-0.04305041160232696
ANAPC4	-0.0358453907821156	0.02537358628576096	-0.0704648720515997	0.10228384493001008	-0.03889741826564091	0.05642086545869166	-0.03952874754409268	-0.12285129309404846	-0.0537652284647393	0.041894906090314266	-0.046970910923846934	-0.020248598921398464	0.027211838532066372
ANAPC5	0.16909802035631538	-0.14292296695513676	0.08511716696839253	0.47192278836597057	-0.30541038713079544	-0.18735796608538857	-0.28043808919275215	-0.22736607896317207	-0.1295822513665741	0.10424063104762585	-0.14408002312808363	-0.1871759024490786	0.06755853378365112
ANAPC7	0.05763627221841438	-0.06795786368988255	-0.04594618803138688	0.15133862172165063	0.059371121622003496	-0.06473396558552351	-0.10483071159519945	-0.13775217883502108	-0.10519860923667955	0.04774590783255734	-0.05771167709593762	-0.06482278307958704	0.08840843616814344
ANG	0.16777426859074163	0.4362033462091986	-0.12856678455107207	0.16411818579036203	-0.23348128829438675	-0.14788366374501608	0.49775325583679814	-0.1714290275625635	-0.31883634254404813	-0.19718523801262228	-0.20911862087926467	-0.3107807198714024	-0.33500557542119597
ANGEL1	0.02104869098497674	-0.028270842930719835	0.013088660948696883	0.026041449157045378	0.016902044116200242	-0.01449899822595658	-0.038441620171736864	-0.05934671780850967	-0.03693142099961665	0.09733453593497356	-0.04533176643844007	-0.02207300661579273	0.021516978969699438
ANGEL2	-0.0392466866454762	0.03142823042318313	-0.032629080926423235	0.09738905576776864	-0.04047857769430749	-0.12434472803425271	-0.040999990747910386	-0.08725048252181465	0.042173936468288924	-0.07985588926924879	0.06444448648553625	-0.03180325358182328	0.029315073269510383
ANGPT1	0.0015738756341847275	0.002572422458507652	0.0016503732380551564	-0.004712236989388699	-0.004529227659501044	0.004233334188849222	0.0034979985535186038	-0.004730296294650243	0.025332680407882186	-0.005158335131482491	-0.004218217471555021	0.0028421116424933385	0.005288010652115128
ANGPT2	0.005373975002999545	-0.015951153893772656	0.008601070458206964	0.008861268622331856	-0.016153572915092056	-0.014750063894983192	0.006004072251881029	-0.01140732062346718	-0.015377847302204529	0.012576368553186675	-0.012551763248506435	0.03116940621736391	0.024131601935367446
ANGPTL2	0.00986248411685265	0.0081245130244586	-0.012942846840127678	0.021860463767919204	-0.01774516006278451	-0.01800474871956896	0.00392480907774193	-0.01741239513049937	-0.018835657221422258	0.052160450086598406	-0.016711243398278206	-0.018413772234230845	-0.01847084883514847
ANGPTL4	-0.2859456449373786	0.6491766583988665	0.6167924806619391	-0.3820664244609623	-0.5606093654487252	0.3434678701385244	0.9553076086416307	-0.33119226357035136	-0.49798225945009544	0.3611405865511532	-0.4921615608930864	-0.5690085149130859	-0.583209310163453
ANGPTL6	0.10946708949563855	0.06465387394516066	-0.054719913909046146	0.08035427774728227	-0.10592931361749863	-0.0914340008364723	-0.062497132448058206	-0.09902106460058	-0.12854591259154396	0.31110252988501186	-0.10778726811866265	-0.135693152124452	-0.12570892850857762
ANGPTL7	0.0009774635442555957	0.0009592851383380048	-0.0009740947760912904	0.0	0.000866189147411503	-0.0008970319544325929	-0.0010381035281202078	-0.0009097069545245733	-0.000949457003260008	-0.0009733440008113269	0.000883864003845802	0.0008575625509647685	0.010840386948957392
ANK1	0.0026685639232484465	-0.0021344599718116754	0.0019442093426327996	0.004193836759169378	-0.0028583946539037946	-0.003362338291508864	-0.0035544049795210985	-0.0033023091993003954	-0.0032135923982737616	-0.0026423819221840453	0.003484675526555488	0.00224348166193802	0.0188924585838246
ANK2	0.005875741300085266	0.005390484484159783	-0.008288807177484312	0.007763174233567658	-0.01076223101271438	-0.009414499383522401	-0.0024538979817649094	-0.010515688939507353	-0.012660050992608342	0.01859785367538606	-0.01142626652222056	-0.011828949325789463	-0.001107446722312304
ANK3	0.00569344522015265	0.005173414084596784	-0.005388398284718233	-0.008128986651332841	0.01633068632722401	-0.008755939019519833	0.006545135928900629	-0.00809417602657908	-0.007076107734276564	0.022836313850349423	0.004399674139372976	-0.008475157594463817	-0.0060217453361697095
ANKAR	-0.012322110177797316	-0.016096549246920843	0.006254407501023636	0.011969930595482185	0.005409787757752885	-0.03871327144328232	-0.01146241655778207	-0.04102573291183035	0.012294914557678976	0.03577442051163403	-0.016110841518471804	0.05527687422436594	0.018823081905697637
ANKDD1A	0.05841898224132671	0.15078524133191187	-0.04921512483909616	-0.04880113262620135	-0.07416823078732865	0.04547399142065049	0.04469800128640439	-0.10983806891090793	-0.13075028701791258	0.27124806309239485	-0.07009228591087917	-0.054128769570911214	-0.0595571918127039
ANKDD1B	0.005289040521896247	-0.0027000617095457387	-0.0011815343347048519	0.001572466908283872	-0.002558474964675749	-0.0033208561918271237	-0.003576523678988698	-0.002872938893510542	0.0016541026250779531	-0.003195824413998348	0.004874901207354937	0.020581001981537818	0.0013880971480884487
ANKEF1	0.0033505343454015507	-0.006569750704985561	-0.0013708683667457556	0.011176121624507703	0.007671129432135368	0.002256856466162419	-0.002750164106535229	-0.00848989035410498	-0.00891592498937054	-0.007512754293591392	-0.006577204669037455	-0.002558310068147295	0.005180338640235856
ANKFY1	-0.04542314987015321	-0.07618096239532657	-0.04112149762906281	0.1074498235243532	0.10863894066154198	-0.051961336129036986	-0.1157410052823204	-0.1660677008524728	-0.06584253158925135	-0.05401027484542858	0.08229054857990055	0.10248891296013207	0.1128629257427343
ANKH	0.5773114887043054	0.34822818746627	-0.2275445385805031	0.7136829685178295	-0.5088111547672689	-0.4570026012974681	-0.4562898426011145	-0.7076402392331909	-1.0431273470188636	1.711057204622356	-0.6569225688529565	-0.9091097969528712	-0.7491734132452597
ANKHD1	-0.054006099120101805	0.04945983891610078	-0.03824608806027588	0.0714256175228292	-0.03672080304359909	0.1748450598896757	-0.04430604991180683	-0.13539632614862795	-0.020651952505554853	-0.04435071086416108	0.06963411868183073	0.07063146824337982	0.04387882989732239
ANKIB1	-0.03253808749377759	-0.0429895577108744	0.012299821822773407	0.06420459980407024	-0.10290838464496736	-0.0344844836913961	-0.0360175273151473	-0.1308106386015444	-0.0656653063557004	0.07775073085553014	0.05431321887048192	0.15237619482229342	0.016390090224874032
ANKLE1	0.0022352879181480666	-0.0030379311303658824	0.0016722588603111247	0.004773123518577749	-0.004183790367822956	0.0010345812399827317	0.007976150255092672	-0.0036633542382280217	-0.004224032051902671	-0.0012410591218788131	-0.0034875737849066114	-0.004172499510676724	-0.003993706205124891
ANKLE2	-0.06235997372591359	0.0714505847821805	-0.09720100236983842	0.09762759684427627	-0.16706482846566933	-0.057987956671271323	-0.06256782678552478	-0.17701051376071525	-0.13061298498382212	0.21508786218332787	0.13734161538853212	0.06110749975360842	0.06830389060491043
ANKMY1	-0.013380482830555238	-0.019354785297439593	-0.01937693807715301	0.029306890673167982	-0.039189713918463515	0.06140375945878108	-0.025053435779937086	-0.06190392958419505	-0.03914590010084389	0.023976932389740274	0.055566306150392354	-0.013790120665032594	0.060109863922769964
ANKMY2	-0.02693241484914799	0.02086378985570918	-0.03001753690918512	0.04228620078855263	-0.05208008340699302	-0.0172263543215668	0.017447714824623647	-0.01644753626167556	-0.06022668988091595	0.03798266158225505	-0.042679198023390236	-0.039769386619876265	0.03186796275174535
ANKRA2	0.03402618990446028	-0.013779909419997405	-0.06575687527422229	0.055906221809988915	-0.0535489086398397	-0.029787336221871172	-0.03242931242276056	-0.10479709190087923	-0.05843902700705009	0.048505127514019135	0.025092520234915965	-0.024980856051249646	0.026517006802686115
ANKRD10	0.16297494881402905	0.08954139712668441	-0.06839989635495622	0.0909121036931048	-0.13953197232181425	-0.14503002846353347	-0.06494565711896186	-0.31627084329099087	-0.1909842088576919	0.11537881838586556	-0.08885054257682737	-0.15921838284849885	-0.029112435719086928
ANKRD11	0.1505208761829549	-0.15873210950123162	-0.1442716253196822	0.27067708078532876	-0.1972281608711332	-0.2123185232825099	-0.20291242615880534	-0.5338979732683589	-0.563606437040455	0.37108562723054495	0.31717583217459133	-0.29978325722027466	0.24720286449789386
ANKRD12	-0.1895761777525788	0.422611298866969	-0.21291205682125558	-0.2828447947964209	0.2689978972504534	0.10668572076064217	0.3235720217921647	-0.705897198535311	-0.29484724259402106	-0.22480191777277578	0.2581067918712543	0.2137773806484757	0.3661810697236093
ANKRD13A	-0.036137854591000794	0.023091086885505457	-0.06906258222012104	0.08802265554571598	-0.05438387827229915	-0.11592994632470129	-0.035011154720712576	-0.03611686277390479	0.021551505977025303	-0.04081569492403142	0.09660783255450489	0.08813502988005738	0.022470181537237233
ANKRD13B	0.0017105773798080843	-0.002353030184186743	0.0015734777540396493	0.005518194969144834	-0.002769065889426354	-0.003155489763361865	-0.003403275373786167	-0.003155941073459765	-0.003093237595326071	-0.002228855107889684	0.0020218643788245346	-0.001411870016488419	0.007553706094734503
ANKRD13C	0.026010766200126864	-0.034605707926806575	-0.02092935189878021	0.05686433222233019	0.02062929005345296	-0.08121345674946101	-0.026342282288573802	-0.08574140533680412	-0.09124009970140098	0.028963791264844826	0.02923375260008745	-0.01846361891238683	0.021100299243082835
ANKRD13D	0.06041258680283143	-0.07655318128265476	-0.0519142312408285	0.0637656044357812	0.04600314096349774	-0.165107613828094	-0.035519711168046676	-0.1713711850639313	0.04044670238683403	-0.07497665410729501	0.055072268776794	0.19062332923935243	0.1398425409864443
ANKRD16	-0.01548387052267568	0.017461385675994312	-0.018581885493186276	0.04016351312192664	-0.031069921062971684	0.044506031924920045	-0.018630287871520494	-0.03326307365233296	-0.035411392232926504	0.08629713496312291	-0.01744799484288966	-0.032144873252453646	-0.022291043777229617
ANKRD17	0.07353768044320685	-0.08950554067883065	-0.05216811053509159	0.14354420513640562	-0.11732691530246508	-0.034197271366064076	-0.13217838503609547	-0.2284453280767169	-0.07135344035460578	0.20257937076217275	0.08051231768663075	0.07650960039532848	0.02923551873013462
ANKRD18A	0.0	0.0	0.0	0.0	0.0	0.0	0.0	0.0	0.0	0.0	-2.559063016144387e-16	0.0	0.0
ANKRD20A4	0.0	0.0	0.0	0.0	0.0	0.0	0.0	0.0	0.0	0.0	-2.559063016144387e-16	0.0	0.0
ANKRD22	0.18809074424422073	-0.17805606523872886	0.10425875934594993	0.27954496670283996	-0.20211732335506177	-0.30290023011407075	-0.31850000760135705	-0.2530933893915357	-0.17018612966150856	-0.36471733729323963	0.3641205544244631	0.42003652136142894	0.9057266034617126
ANKRD23	0.00693159284732396	-0.003066476047826781	0.001416314575306657	-0.002553740189142793	-0.0025073827413863822	-0.0033073758952311713	0.0021623144511130183	-0.003273587308369122	-0.0036365672573919795	-0.0036695419740892135	-0.003092607656486934	-0.0032570379343889347	0.006286843662982456
ANKRD26	-0.03791269216496218	-0.03709043622924081	-0.0640095205840052	0.07322445327528664	0.05253199714860775	-0.047770411418934414	-0.06275553342885028	-0.11712719767689674	-0.06887736645698517	0.05623315793841772	-0.040127217845516504	-0.031341446054671186	0.09909682726351224
ANKRD27	-0.014333402918012437	0.012752721706555802	-0.010914676060156208	0.026534068011098175	-0.029036114333245433	-0.05126937275904883	0.009835334758230532	-0.050672027099485595	-0.015378720835739015	0.02832583012525186	-0.03489044106372844	0.03225993436038845	-0.008429913611551447
ANKRD28	-0.27906905431611856	0.09002349812671123	0.30470182654550204	-0.17762308956705913	-0.18585450381738455	0.4259376221340828	0.31077331179063405	-0.4360208769959554	0.23735301935890718	0.4773314431314939	0.20790762366523946	-0.30803131192932687	-0.19145804841790887
ANKRD29	-0.02306205737746006	0.07381735032771002	0.018072736738673198	-0.028815703384999943	-0.03786938186986864	0.02059530543189226	0.07425036228615206	0.024063270038722356	-0.04965775918253927	-0.029027452384657395	-0.04691396858942735	-0.050252695263847305	0.016468729043565552
ANKRD31	0.0	0.0	0.0	0.0	0.0	0.0	0.0	0.0	0.0	0.0	-2.559063016144387e-16	0.0	0.0
ANKRD33B	0.026402667849280928	0.014683772062800592	-0.007859609886666421	0.007232131698810897	-0.014469059910516701	0.009159946711616657	-0.008405688842262785	-0.009436954840345136	-0.018305562413229906	-0.01842364514028893	0.021831246585270567	-0.019247831123713803	-0.01844298636357369
ANKRD34A	0.004156227225886523	-0.002376051410413891	-0.0013897268401073925	0.004033757930874193	0.00041980055471376165	-0.0026237614943649726	-0.0022640673893835235	-0.001908810287340315	-0.0024702003547108714	-0.0025734273236090576	0.0016352822322183947	-0.0028480777463715983	-0.002426523990595841
ANKRD35	0.018343601537814055	0.016169543007028997	-0.016978730811446484	0.07305017815535017	0.01991380711660549	-0.04090880731472645	-0.030823635915753093	-0.03349750642451137	-0.04261126247607895	-0.02456312190581616	-0.029138907614325395	-0.040291896470620626	-0.025150018887093943
ANKRD36	0.03388699489090129	0.03242478723547725	0.03125411459716199	0.10302671602777858	-0.03517236686919379	-0.0665204955381423	-0.04504166294609181	-0.06891542963432282	-0.040490776237249	-0.03671749845321301	0.022329412558722745	-0.0646591305157206	-0.03320015940219647
ANKRD36B	0.12039329159219207	-0.058249524082136496	-0.07283115114857092	0.09952579214701038	-0.0648210351651136	0.23043623221376075	-0.09349042476190261	-0.12690222005512158	-0.09664052884616023	-0.07663946920222561	0.06467896070123856	-0.1151505913624457	-0.053886993675375625
ANKRD36C	0.035366933579780616	-0.03912328243465428	-0.04660334770012083	0.07784230751645908	-0.024304593413325557	-0.028521626583118825	-0.05321618779527355	-0.07678744507217933	-0.05735163839379832	-0.04093987505959863	0.03687928686781801	0.027380182200050632	0.06750000052523142
ANKRD37	0.3169326701066781	1.149296441594402	0.18976626992888232	-0.3676632378298226	-0.527912045535635	-0.3143171584200051	0.5579707414749093	-0.41944664108695207	-0.5252213770869945	0.5869378852383429	-0.3310689696398639	-0.6592359725052094	-0.6377873954740717
ANKRD39	0.13277422731513505	0.14453277773160375	-0.07536421769633572	0.3519034781156122	-0.25893140884917526	-0.2879002131944938	-0.1330903592993738	-0.2211302453578609	-0.270080086600404	0.12133693239045736	0.09118428926918878	-0.24432212760955943	-0.17252274220297706
ANKRD40	0.08239553729626868	-0.08271301244557365	0.035878198313696305	0.18890549557402825	-0.08832223475782008	-0.18066416663215068	-0.0966906604849995	-0.16011816118905553	-0.15869261539650675	-0.08412029805991803	0.048045303934346584	-0.09401427260148876	0.05848079750461866
ANKRD42	0.016066273266228434	0.012421117645495918	-0.02173744074927332	0.047683914132175806	0.011956470471389835	-0.0392375143343722	-0.019027257932307154	-0.037802870117843584	-0.04079315460668755	-0.018052747148076777	-0.010671802060868475	-0.007207607353566452	-0.014758117526201832
ANKRD44	0.08047182386611645	-0.09530707553245692	-0.10580535394173712	0.09462645686649132	0.06801130796790582	0.13679700995976685	-0.09195490700536728	-0.20386085082895974	0.11042975325334659	-0.20733899433616648	0.22597865699702513	0.30030713158426087	0.2193214029721327
ANKRD46	0.0208370414350804	-0.025994072573640767	-0.02004812847360787	0.03917997537100433	-0.01613228122835475	-0.05189651262170782	-0.030075415647475304	-0.051668562543318725	-0.03666454148706754	0.016032969092616572	-0.026675872012565948	-0.027027973245581136	0.06196252690680298
ANKRD49	-0.028877227516244375	0.025865858903608978	-0.029786229642881544	0.05677085838710742	-0.03575361838725173	-0.04558667876571586	0.023502848643537844	-0.13563237549756613	-0.030542406229871404	0.07795369671050231	0.03322742907260756	-0.07629878715869051	-0.03561211867967577
ANKRD50	0.015064687604924364	0.010690062981618554	-0.00872720289311233	0.0170080166605174	0.05148285499068166	-0.027592232426438296	-0.025792423122850176	-0.036188511527565845	0.05632234628152538	-0.016655813286064133	-0.03208805558455489	-0.021533571826096266	0.014562377045808048
ANKRD52	0.02863354508566714	-0.04155120794612166	-0.025139547660751414	0.08578486990128929	0.04054808299562889	-0.06348956901310407	-0.05846413528360126	-0.05769213479729621	-0.0638846034768883	0.030420248375786774	-0.028790410162913314	-0.04548555978341286	0.04268082051946091
ANKRD53	-0.0006601897050207581	0.0027190802194817193	0.0004730804341944405	0.0011490276604781838	-0.000761612883177645	-0.0008121155500932109	-0.0008319925874936137	-0.0008108280838957273	-0.0007783930048581716	-0.0008065924841082732	0.0011904154948528952	-0.0006773222231772381	-0.0005651415717269005
ANKRD54	-0.041140537927596914	-0.056020337100525376	0.04338105998708938	0.16444894012897215	-0.09676702717094014	-0.06383685595571904	-0.04455068623973616	-0.14468741326249618	-0.09087273786331626	0.05542625621851306	0.10583978917485753	-0.07600954099779847	-0.05267905912721209
ANKRD55	0.003992921166780865	-0.002944196821174698	-0.0027565312657407675	0.005604494141929307	-0.003450664362755895	-0.0038811834982331477	-0.004200273159809651	-0.0038001283155298963	-0.002745526792238579	-0.00354675848994021	0.0030928126928029737	0.03338237373135927	-0.003754574090479955
ANKRD6	0.007983207264704136	-0.009957943813759619	-0.010477843339867675	0.009022581068693962	0.050464936939042346	0.013358392362005013	-0.0060964186364475675	-0.014404695532445824	-0.01609322751492483	0.04077483198771581	0.010158566531821445	-0.016646671171561794	-0.007298798736588078
ANKRD65	0.004523157961006044	0.002598777788964033	-0.004749170803152638	0.009376595117539733	-0.010571527548575651	-0.012850546937545287	-0.007009826839257486	-0.010097781260129633	-0.012985732690479326	0.010052742662256644	0.014778735517589408	-0.00958995300360504	0.005921584199234445
ANKRD7	0.0	0.0	0.0	0.0	0.0	0.0	0.0	0.0	0.0	0.0	-2.559063016144387e-16	0.0	0.0
ANKRD9	0.043440751466956765	0.07498118084428415	-0.06754813971813353	0.1115238880745559	0.046901756544621184	-0.14224924732849095	-0.06476909129556475	-0.13994137090739064	-0.12333662407195001	0.07372355742857231	-0.09522511911349675	-0.12338001637408225	-0.06609203471881281
ANKS1A	0.0240990396748645	-0.03938868792770183	-0.027017740769489127	0.02890576708016267	0.10139288398777592	-0.07211873051073386	-0.029177917915401565	-0.07088271119830018	-0.042132229979069596	0.029139591899476264	0.06542014330642074	-0.015287895437057327	0.10254975255347576
ANKS1B	0.00843569108326901	-0.005805980554786091	0.005661639904835638	-0.0063111038697662184	-0.006380468168983203	-0.008409706325355393	-0.0035391010925703566	-0.008535846129112224	0.019908388709638153	-0.009176749588044684	0.05274361304975157	0.039087467047723354	0.0055461034801823975
ANKS3	0.036684083873235754	-0.041137641577004024	0.01379595246817175	0.04228334060438578	0.05606925823985735	0.06238799110927679	-0.07498397557017315	-0.10398750150213248	-0.09254045969890518	0.054058960019708835	0.04957512368389994	-0.05105408696531824	0.0710218717450815
ANKS6	0.004207736553372484	-0.005786640380448244	0.005557806949262028	0.018874605154083533	-0.00829874773997831	-0.007797102763141088	-0.007929667538775392	0.014038941552523547	-0.007455543695592942	0.004495624472313609	-0.006580749914633414	-0.008186294350859631	-0.007824556673677891
ANKZF1	-0.05647193321218272	0.23070033791702915	-0.029254024808971324	-0.06130331126876973	-0.06278540432442087	0.07190530453703779	0.08576755888702688	-0.1308732949492196	-0.18144972211622162	0.07825153661126091	0.06274375749843734	-0.06211361391402408	-0.05556654917873702
ANLN	-0.05946946373895011	0.05823023438986065	-0.05741679351308146	0.25463732575702347	-0.07110916127716685	-0.07097426572839452	-0.06661591733738403	-0.06972880815018015	-0.06997487791662234	0.05223980805592388	-0.06335463277531286	0.05518790783856778	-0.05175360591020865
ANO10	0.022806521268267318	0.016001271044169853	-0.029202987251471243	0.045740485108618514	-0.06247284037549617	-0.058151517707539804	-0.02652374485493396	-0.05447693217641186	-0.05562357978852611	0.07481849436216279	0.035459668792932955	-0.02578134753190982	-0.029409209093274817
ANO4	0.0	0.0	0.0	0.0	0.0	0.0	0.0	0.0	0.0	0.0	-2.559063016144387e-16	0.0	0.0
ANO5	0.0047719436487462545	-0.002564207736784615	-0.002364488994747613	-0.002975297808715326	-0.0022562048397058963	-0.004459643128398751	-0.004112345012936863	-0.004210437655736252	0.01716850008923663	-0.004240942693290454	0.01853330951293967	0.0026296092347540983	0.005339632754865712
ANO6	-0.04347546361301086	-0.08407356308396796	-0.03673147481705304	0.030478405661693294	0.16630266398217808	-0.11520651037282614	0.07141047055533023	-0.12062652290362276	-0.06842279405419158	0.1800735642418199	-0.09256685534413522	-0.15510398614315923	0.06674446407327081
ANO7	0.010917052467927376	0.022433851601727145	0.012885819006335182	0.018980879196515324	-0.025873439195510554	-0.03397766202517366	0.010381151953218554	-0.02307464768852448	-0.03552123718936937	-0.008920966464230434	-0.013113009974567652	-0.032517399132797865	-0.018946855411288478
ANO8	-0.014471187493274328	0.014562077236662054	0.024693278709116022	-0.018570497585956382	0.08442771480193469	-0.021594175104559868	0.02051626113732117	-0.025691156021541293	-0.023880069463877423	0.06452929222355044	-0.02112288497770011	-0.026952962245497685	0.008710816743917455
ANO9	0.009973724011707147	0.003185290651213421	-0.006476178737660733	-0.0033985797953005018	-0.0012388748732779717	-0.0036786542452825993	0.0016320180426250734	-0.006998835851745464	-0.007285727793742709	-0.006530959939696985	0.02122310223655923	-0.006282433314471212	0.00588151483840201
ANOS1	0.1699650572536759	0.061964917417269796	-0.06987359885348604	0.07744357413166583	-0.08759631218862589	0.04839482195613455	-0.033594733761683156	-0.11092471999202998	-0.14868747731724508	-0.09606319395243773	-0.10595381049250052	-0.13037889811774564	-0.0657815363016703
ANP32A	0.2932977455644716	0.27053936742024765	0.2343572027886346	0.8874777751021571	-0.5990252034742385	-0.864429567665843	-0.559548903286332	-0.5372247152029584	-0.13279700362155	-0.31759506542483346	0.4175965390531359	-0.3869846255171052	-0.29873853246753074
ANP32B	-0.35027777470409516	0.44652582916992145	0.333828317093846	1.1799432561159109	-0.9213586876700424	-1.3969220303075596	-0.3967041939265321	-0.708163260487609	-0.4111347925046831	0.40655442445778045	0.4355784652574545	-0.36269551453958626	-0.3386874870653811
ANP32E	-0.209926194157049	0.281618084620519	-0.16639692556339214	0.7946224966696542	-0.293713664659881	-0.5625938644002604	-0.28649492708747254	-0.26193716714211224	-0.37960820116049565	0.22860465607379216	0.2485790897218459	-0.28020881201813397	-0.1333745326907637
ANPEP	-0.2501863435363612	-0.24662611158734224	0.5986427122070365	0.21898489684300076	-0.38238878619828864	0.19577133852820117	0.23098067859486862	-0.45272214914131237	0.3813680476009318	2.20241464188893	-0.37266118874499365	0.20972418008439014	-0.3289544763490879
ANTXR1	0.0733764856876276	0.07785015587049626	-0.05407984382809509	0.20112502517395112	-0.09255037000778199	-0.11018874465552948	-0.09046161299596751	-0.12860586902636995	-0.15911792998880253	0.07664265417889515	0.054939802577608485	-0.15766571543834013	-0.13120615341045785
ANTXR2	-0.05503795457132932	-0.048287818382898244	0.031220037252279315	0.05181030446734277	0.1998879530695357	-0.04651653285901402	-0.0364674761937255	-0.05350902206968449	-0.07460413848927462	0.2274562691939749	0.06827247781945063	-0.03870430898135749	0.031082439288399585
ANXA1	-0.4990427508105025	0.5932319723564986	0.20809785171083914	0.26186857389637686	0.5388881593904193	-0.6515203083003842	0.4467120833217585	-0.9740838210631273	0.17544524255171587	0.2900044715998101	0.34509061711402567	-0.2692914745067311	-0.22408704234169738
ANXA11	-0.14378580247250028	0.3095543160787346	-0.09764972895274908	0.26255900363940904	-0.22044010444917095	-0.804703458184137	-0.13618766484966482	-0.40998180173214593	-0.29378034391492414	0.2948461197317653	0.4311791975813163	-0.18104535290528834	0.09647113862054692
ANXA13	0.0	0.0	0.0	0.0	0.0	0.0	0.0	0.0	0.0	0.0	-2.559063016144387e-16	0.0	0.0
ANXA2	-0.3300676098938874	0.6374470986136214	0.38919925335511396	1.1403365134359644	-0.9993139303198838	-1.7844347567086618	-0.5565645529394612	-0.5225428812212587	-1.0438926304747227	0.636743941526103	-0.5685569057640334	-0.3571453993017256	-0.6133258405924346
ANXA2R	0.03979353303462149	0.03268822266050584	-0.009897262790920888	0.10247476789508017	-0.10348217596566288	-0.10826688770571308	-0.06621822203160281	-0.082473110847947	-0.026858128444742967	0.05825956665698191	0.04256464659161845	-0.05321097611105416	-0.059596600888904706
ANXA4	-0.1309982348643632	0.21059556350268763	-0.15534602402545408	0.3003314258923574	0.1376313776515909	-0.4682765923221776	-0.17224965571971923	-0.35987570881372866	-0.540056814187717	0.23349880137400217	-0.20632385808876424	-0.1356256006839086	0.11847417237440164
ANXA5	-0.20961342430860147	0.5246582652764369	0.36051113370151633	0.6869650508116502	-0.36150180792166564	-1.5013319548243518	-0.22551000696367612	-0.33445798757401735	-0.7747113822430853	-0.6541170478786991	-0.32990570730264857	-0.2869158677257311	-0.1622774215415947
ANXA6	-0.14659338751800283	0.16326011435428983	0.12125365808258223	0.08513007608372328	-0.102581062810223	-0.1910579890223295	0.07705240649319468	-0.18286120190711058	0.08405777392907732	-0.2213852086283864	0.18524341650061102	0.3080524858289448	0.2944019980577573
ANXA7	0.16077387048210123	0.12991277693696238	-0.19174418317746983	0.5615522906837787	-0.15264502950685113	-0.6565278333830813	-0.40364357187198446	-0.23641979339200533	-0.2734942855638089	0.17311256766004554	0.54649074562621	-0.25292637062854595	-0.04556840391007967
ANXA9	0.008714550954223885	0.00524998573555536	0.01683355887249084	0.0075972560598371215	-0.009644907556153662	-0.009164131519505375	-0.0042018392601068	-0.00861846560729249	-0.00899523831560567	-0.010135027751735685	-0.007183391030625683	-0.010090209330760958	-0.010021649793649327
AOAH	0.10606033415101249	-0.15814486217312534	0.08539041421368213	0.1474171483707401	0.13476861877126278	-0.13310423286037798	-0.20747563142051206	-0.22388946576854937	0.42876526903655166	-0.23799751756309204	0.21068934629841618	0.38219799835902196	0.466174680135069
AP000233.4	-0.0016759158998097211	-0.0015627179201250123	0.0013078522075157752	-0.0016881485433879891	0.0013917279172869876	-0.0014708744504635547	-0.0015835427917748	-0.0014905996457701663	0.002023372540922209	-0.0014986966641773322	0.0011243479848898755	0.0423638302487457	0.0029068818004536587
AP000253.1	0.013130266771168195	-0.00498400657272734	-0.008403110952100439	-0.0023761898481362495	-0.005911665921859617	-0.007268258974019994	0.0037517870542499157	-0.007281431461990869	-0.01028226353291257	-0.008328967377619359	-0.008934701250542508	-0.007973803671813731	0.01931998578666398
AP000439.1	0.0248320990047621	0.012754939929129612	-0.007275928357489778	0.019197065876315155	-0.014985087885621487	-0.01788485859400838	0.007080605769215641	-0.017243245775063937	-0.01945796339725157	-0.01627529258481953	-0.015522186922558408	-0.019112990773544912	-0.019138766834322814
AP000476.1	0.09005338679229519	-0.0460185964446546	-0.03134870724159973	0.044894628442652074	0.041309043144932306	-0.05838211883536405	-0.0742580183442561	-0.069584153416048	-0.08131804296627065	-0.0702819460711501	-0.04093396320030945	-0.029314014094825862	0.1377523725728694
AP000704.5	0.003293827153356472	0.0035359784520047127	-0.003330598795810497	0.012526759709568876	-0.005950481071953257	-0.006066114482086642	-0.004673258406299284	-0.006082706279478341	-0.00619317433535225	0.014197282553138943	-0.005481871949563056	-0.006073639458817961	-0.006262230974671851
AP000769.1	-0.009834182192740038	0.010839714861886413	-0.016479735524878057	0.013795572881165083	-0.026147228682266273	-0.0031327475313047853	0.023799720472827017	-0.006790035183156322	-0.014499051651308317	0.01692046528468629	0.012526786841084943	-0.03090018171151162	-0.012907224429546966
AP000866.1	0.001809923126608104	-0.0023979789364802417	-0.0021134086597607636	0.0017160219150435716	-0.002739846967423316	-0.003023117231813004	0.005832731575356083	-0.0031759250534202426	-0.003676172594227796	-0.0033915241371317325	-0.0033255931951867244	-0.0034651970441191868	0.011616325378384645
AP001055.6	0.3079100786239192	-0.09812179845974048	0.12400004175889759	-0.07258420038589217	-0.09666776102126283	-0.14438316883534041	-0.15064616382972662	-0.2914453368562399	-0.16531800486411458	-0.3783615045268923	0.16132971993218995	-0.19834805312642514	0.1590189529571056
AP001058.3	0.0028037227998995028	0.008019523224618815	0.002855447139003956	0.005522318324502994	-0.005277927646604873	-0.004957086160758263	-0.000829562186358299	-0.004898960391104741	-0.00564041099960097	-0.005552557920030179	-0.0029653660731957117	-0.005751806790211828	-0.0057049835835138295
AP001059.6	0.0073175462962946965	0.010998894241756416	-0.005919096006879921	-0.010280245095476323	-0.012232028326765544	0.0380487361074393	0.002947486716694556	0.011283015618046507	-0.019719561037509034	-0.014497673109068111	0.01869989815282952	-0.02131627101986422	0.0055932295406764445
AP001059.7	0.0024497268337221123	-0.003600362943336445	0.00436923770198222	0.0030087858384676936	-0.0020631065114111763	-0.004950614800152021	-0.002871963683255949	-0.0037196860313036696	-0.004531393728966481	-0.005820494503924122	0.03192143464178925	-0.0049490546700434535	0.009357382209698173
AP001258.4	-0.007701661533288931	-0.010784291074332354	-0.010705859361145605	0.017131491512507396	-0.01826481221035527	-0.021610859363512126	0.018585754391324913	0.015925781337815616	-0.03018187955221947	-0.009185930362365898	0.019627754911194478	-0.025015534807375426	0.011754725697184224
AP001372.2	-0.012744704335286228	-0.011946128598278306	-0.013864131717773676	0.01014982066115672	-0.01580276389797218	0.01204096298713468	0.011087767136778125	-0.014905311456639824	-0.019396492776469022	0.02154689625406633	-0.01077586250418795	-0.011440701305906235	0.048207133208450395
AP001432.14	0.0027489572779051535	-0.0012355136039352605	0.0007275958250309052	0.0019422614106721055	-0.0007972566736920238	-0.001329940815449333	-0.0014331183289353997	-0.001211542038970295	-0.0013456534256592806	-0.0012779201579272259	0.0008242440276664781	-0.0013138814824849388	-0.0012913829782176538
AP001462.6	0.0048260380838056	0.008858305403640484	-0.006105666794504444	0.003180492612797449	-0.0069865596534321615	0.035566138016032436	-0.005138042205304544	-0.008294750250253089	-0.008650779011524369	-0.008377117598121753	-0.0074847014798493155	-0.0056368983077322455	0.015733993813040945
AP001505.10	0.0026380814798174475	0.0011685928618742488	-0.004213409268758988	-0.003208360225804385	0.008082724545009171	-0.0047915588887817405	-0.006440030811197135	-0.005701996070801523	-0.003968181441126099	-0.0026591937653348088	0.018341904701760933	-0.0035356450069936873	0.017918483093872246
AP003774.4	0.015907632542685117	0.006395592073102738	0.006763677860845281	0.012169154500312833	-0.011530258593745128	-0.01822489587749632	-0.010380933115376374	-0.015676568616708245	-0.009551174782297523	-0.018246734627433408	-0.011584821114099194	-0.007569162915636897	0.005690557049848864
AP003774.6	0.02486948555665088	-0.03093476896332371	0.018362264927654012	0.02087955905801396	-0.016901288984304486	-0.03478769981345907	-0.02371418967249094	-0.03470632952952368	0.18967496436258677	-0.03670710965024776	0.17805181264703668	0.04691026466891525	0.03442280706603365
AP006222.2	0.08887829816726356	0.33912363043060484	-0.07700844526712089	0.19753176563618874	-0.11563662122700263	-0.2664907788101769	0.13965565612025904	-0.25800909090610397	-0.4334389252416895	-0.13733960179499022	-0.13125668143394026	-0.37338329716724494	-0.2110556577098267
AP006285.2	0.0	0.0	0.0	0.0	0.0	0.0	0.0	0.0	0.0	0.0	-2.559063016144387e-16	0.0	0.0
AP006621.5	-0.018855789597104013	0.01358554841690909	0.013494321192157776	0.02928375010318411	-0.01887226896773395	-0.02142532638309532	-0.01851275785701118	-0.039091124088012484	-0.01691994966642422	0.018005305394996465	-0.019357824824955138	0.05360514202171071	0.044791803403319334
AP1AR	-0.0502102328707545	0.03394263270206262	-0.03625881587699097	0.04311982431743907	0.04212135601537323	0.07399003429187012	-0.017503533505468738	-0.08283118839842352	-0.0839848106200517	0.06251985249090541	-0.056405134516123896	-0.03899214735046373	0.01965985278449136
AP1B1	0.4301504074384491	-0.24267902194195573	-0.15476975468353146	0.6546378437494865	0.2994568747124632	-0.40052372776735434	-0.37242523360329655	-0.46303100027294086	-0.6943813626636006	-0.3686978302148183	-0.3422844022057002	-0.6866134697401263	-0.3270986673549462
AP1G1	0.034143640758120465	-0.0446034462263204	-0.027219524448387874	0.06776036813624806	0.04293816712194211	-0.050012432716499675	-0.03474284707057128	-0.10924750184191243	-0.06615603325813545	-0.025738294874660974	-0.05743795370466362	-0.04515771094389286	0.08053028020244092
AP1G2	-0.030660309158911846	0.04081093157484093	-0.021118948524205275	0.033019219663174254	-0.04391546396983638	-0.12427027632993048	-0.02297482144901216	-0.07184262115270929	0.046392558208695825	0.029172790207062704	0.13358662793356127	-0.03193391421823335	0.04397981882402592
AP1M1	0.147286361139706	-0.13832874261894276	0.10074889769461617	0.3893815121075619	-0.1915448028873964	-0.2675557179906142	-0.23223640033392354	-0.39390409939391346	0.12884809578242362	0.5551929119219648	0.21077319059049773	-0.19930122076969553	-0.1425182919505539
AP1S1	0.2721650024397859	0.24858252083012536	0.13519233443085962	0.7441176844394366	-0.4751109904186315	-0.547867588841503	-0.2790071667951498	-0.4378001065658311	-0.5642812651159599	0.20269918209018245	0.20361117262166828	-0.501043578897678	-0.34141939066219684
AP1S2	-0.4464019923184611	0.5143891931360849	0.455318616506292	0.9418610697462113	-0.5981007272083705	-1.639893874387226	-0.640161940683087	-1.3568886063304688	0.8089340874666935	-1.2273922883224535	1.1709798814942247	0.7979260591491888	-0.10238224110175102
AP1S3	-0.023437981727796854	0.07766467516139396	0.01868713029073775	0.02341350591401481	-0.043181582727958495	-0.016185511726999488	0.022160616488789652	-0.03230552977174532	-0.05011530460871963	0.09771215423939009	-0.03138046088200251	-0.04706558275753554	-0.028557514601201574
AP2A1	0.09749595756844794	0.10232576362254918	-0.10669500634143356	0.12345735727150356	-0.10389030836290161	-0.21715525819839315	-0.16168216251607823	-0.31497869518996924	-0.12014699814670836	0.3850986987163604	0.17912378634158216	0.4563734862884238	0.10966242226564232
AP2A2	0.15755323305496668	-0.16536204602124566	-0.19300294370169885	0.2677333336671759	0.6181050393617648	-0.2600368316838073	-0.15080070270555404	-0.33152528033501727	-0.3876901201792246	-0.14002469330282097	-0.25913766182648734	-0.3588273242998685	0.20189987471889143
AP2B1	0.0972168355007232	0.13766221077779012	0.06827973167514137	0.27169220656874765	-0.16961655417969845	-0.31570026971875204	-0.09331078286921249	-0.37068674985537997	-0.12820700236856097	-0.1532551103495326	-0.11929828192667749	-0.12258359228791915	-0.1640369122367445
AP2M1	-0.24699496270841845	0.3469869278653205	0.23287305510828643	0.8380967373087043	-0.3447424365188612	-1.247777012946013	-0.45179150368488213	-0.7936950013578064	-0.5927014770288122	0.7328302345266409	0.5875170393284973	-0.5523101719696135	-0.28964580371527415
AP2S1	0.4185626077640169	0.44902417195592703	0.4498071147178623	1.0774133120470455	-0.7556439883753058	-2.0478797439350624	-0.5083120127845424	-0.6017516765579779	-0.767462303662474	0.4251960276955553	-0.45688275510210274	-0.7296712351523854	-0.6658417332674728
AP3B1	0.09146167955098027	-0.0754011013685793	0.01971206613885269	0.16830593440755423	-0.1700986304809732	-0.17162437478743325	-0.0930071161485003	-0.17078339722224667	-0.12368830567839889	0.11445543361892101	-0.14014213421876648	-0.03505797410174017	0.11453991346301379
AP3D1	0.1652261035414336	-0.20591547255441187	0.12272779599211134	0.4823529490095069	-0.17698310229758502	-0.3456612762481911	-0.3447897307018654	-0.4428997942983112	-0.2027161328877617	0.49061309504143114	0.23674902609488033	0.1785841114295204	0.08447055930887434
AP3M1	0.03770044471388963	-0.03082329588337552	-0.022406529562050564	0.06995937671029892	-0.034122483134705825	-0.08342496874078102	-0.07908237673473592	-0.06317912471956375	-0.07836450518097558	0.03127154627451556	-0.049019061874122874	0.0534044234583334	0.08530541388904689
AP3M2	-0.02306993003631009	0.01054657202012103	0.005405945980291552	0.038388732728729065	-0.049350388168026976	0.03615853334798954	-0.011081658266861312	-0.029839502395828908	-0.01318712229888737	-0.012557865317319698	0.01980685590540257	-0.025560363533252167	0.01822609140743608
AP3S1	-0.22226176168931455	0.5089983569789746	0.25569254135151104	0.39559210757518515	-0.5186943388402778	-0.7374148568760883	0.47885242417749896	-0.3305379374511306	-0.49898008842657354	-0.2767805101002482	-0.3370559993444645	-0.5067206946230298	-0.2953162304890249
AP3S2	0.018592239002110753	-0.020071326814776448	-0.0255690753406202	0.030437279301248718	-0.011669724832873835	0.034054045897338826	-0.05256949729595231	-0.03630231976639631	-0.011849936253598634	-0.02703495124938001	-0.027138136327867962	0.08106992388296548	0.08719884851044288
AP4B1	-0.01944068689574682	0.015429493095370141	-0.013304446277609986	0.04309635546228765	-0.04759964322677858	-0.056751559833514736	0.008374601203084905	-0.05693825707747232	-0.009297257645662065	-0.01427990391023091	-0.02281180180081269	-0.029900094572077096	0.03424564609225148
AP4E1	0.031214940335260972	-0.05194540895130549	0.017391291526918998	0.0680245124429763	0.03891770360262965	-0.06163492011756518	-0.06471980574259996	-0.07753472424448334	0.030074752561378437	0.0899772340672217	0.04930538301142049	0.03626537277364178	-0.04562910008108641
AP4M1	-0.02747505804804823	-0.025663349902972997	0.009993213315478732	0.05193002644013325	0.03512044076178903	-0.08034141832425865	-0.025190350394058116	-0.08453249347896619	-0.06613380031074775	0.04045290998879329	-0.00962318368452757	-0.02245386148134171	0.013360995697259704
AP4S1	0.02499642246810892	-0.01825908373909742	-0.03743863384767689	0.05688120320634334	-0.05757462909347797	-0.019791874421174263	0.012217096047116745	0.02115538807912477	-0.05033656834602181	-0.024218632571349347	0.016171536809402923	-0.06480007268896595	-0.03947701042867306
AP5B1	0.045793572569220065	0.1182056220405631	0.03722541975161299	0.04378852958850095	-0.15087330758664724	-0.1220998014172204	0.03786995008871098	-0.12246129837671367	0.11849528677866614	-0.08780941957857413	-0.10077456270302446	0.027143474394894423	-0.07950240926091509
AP5M1	0.049049366618058324	0.05722733518461986	-0.07962817992849121	0.12922583495399018	-0.11528521041600148	-0.11382781868286346	-0.0969772235719983	-0.1245063319214728	-0.03261637832399775	0.1711703690999219	-0.08075216251804243	0.03531596584414079	0.04866978969627813
AP5S1	-0.045684055480079006	-0.047102355050338926	-0.032588038576211356	0.13143827312358286	-0.05711497529667407	-0.06727193682321357	-0.08231393996505097	-0.12190567120160323	-0.05494372468801359	0.12004183671680031	-0.046573817942342846	-0.0648858290107033	0.05012534655936994
AP5Z1	-0.0462025233079007	0.08142552780343128	-0.05970259966302725	0.057423993398023634	-0.04816858061018959	-0.08716067451817902	-0.04157933876392389	-0.15268764321294073	-0.08320659078846691	0.1169770872653984	0.08453014120900214	-0.0728636809724656	-0.012824124826459959
APAF1	0.04851941929654151	-0.04096406323651643	-0.033807857749061955	0.0740021288835619	-0.04623213303022508	0.04260077319353804	-0.09261240731442039	-0.1537348730255985	-0.0252793341133154	-0.06066815070479767	0.14174393313451034	0.06220826619059801	0.04877725506375005
APBA1	-0.0034714015849025897	-0.01194624906423682	-0.013039528519057202	0.006662035262192633	-0.007514504442242639	0.022232783208952497	0.007751114284696638	0.012782534603201704	-0.017515672966634404	-0.017120575395238608	-0.00949816578550415	0.006646203639696538	0.027498354193952034
APBA2	0.008850546650545913	0.0036728700541663944	-0.0025767038407937285	-0.003907880740837406	0.012527491974403879	-0.006249598781995618	-0.0051051775464906616	-0.00567227128662498	-0.0057429342578709614	-0.005105984067967599	0.004294207873309289	-0.005638912162719917	0.005653779749934841
APBA3	-0.029929942736445454	0.05487490136812378	-0.02303417428162658	0.024947324411600108	-0.056568559786216006	-0.0482001474411335	0.018356497035693642	-0.06831192357342691	-0.05731261662717543	0.05266302685223687	0.03497014098025278	-0.07030747202195255	0.015228569764966553
APBB1	-0.015014528369017819	0.012779517341546781	-0.019151975334399447	0.047588734529557225	0.02831533497739185	-0.00838043752444301	-0.01763057345465479	-0.031776865701422456	-0.035971860923194564	-0.01820828884984805	-0.02252559998602277	-0.03200555665443167	0.009955475954812276
APBB1IP	0.37177726929371585	0.33620293836140547	0.17942564684432125	0.8713382834369079	-0.6316633360182031	-0.7904829025855733	-0.3505935466004016	-0.7674576967260118	-0.7500052719377631	-0.5067995642648406	-0.2903993192965278	-0.29268134673408264	-0.2674055401971459
APBB2	-0.010557496697539082	0.007297391918910844	0.007591300590509614	0.008765866087606643	-0.012817599569969366	0.0587036698902335	0.010897158189652154	-0.015675202905129026	-0.01659211859859308	0.022893346360940224	-0.009155545361423958	-0.017258575943175973	-0.013250053486062336
APBB3	0.0626171703351869	0.13784472560644173	-0.05727088212247151	-0.07297063245531321	-0.11359382687025599	0.1820547864466086	0.16791262925483794	-0.08798276072563592	-0.12005222892997663	0.031188295583053183	-0.07864110451651038	-0.1401781118900517	-0.10018237513145814
APC	0.03828992816464643	-0.04112932640458473	-0.04533120805123199	0.05151117205504422	-0.04635257779493726	-0.03441655367104264	-0.06684910200521291	-0.1148632497098751	-0.02163985839328654	0.06980032265570982	-0.028604977550073105	0.14866869773150548	0.1836628586571302
APC2	-0.0005500077748015062	0.00398657590019925	0.000389185439470673	0.0004518282535066827	-0.0006215276055285154	-0.00060173369500461	0.00036776308877896173	-0.0005952971079709999	-0.0006223748817413819	-0.0006167403603773616	-0.00046207052529807573	-0.0006084230003580604	-0.000629759785592075
APEH	0.08182557591229168	-0.11711903797172007	-0.06345285932568495	0.28952404753903993	0.11455479174445252	-0.20397190889028566	-0.2485123213767368	-0.16772156722698506	-0.17573327633564206	0.1520181847975649	-0.06961586024164647	0.16359593210250395	0.1201555006322651
APEX1	0.38320734808093837	-0.2975688228259444	0.28530448207876274	1.0382918658854625	-0.39245997079019623	-1.3166869143087743	-0.8634704680828065	-0.5691861613943149	-0.6830344420478118	0.3616822576487864	0.6342264143556817	-0.7427846497835433	0.2935794898497752
APEX2	-0.05637377734534583	0.05821732199962673	-0.056507083357979784	0.21321961890385907	-0.08698608699781585	-0.1810445493221941	-0.12380722629295697	-0.12744987716154754	-0.08723827756541995	-0.07711212276808106	0.07682628639550239	0.06253597510989856	0.1076363035203173
APH1A	0.19155988405793203	0.32312621421034066	-0.16047025081905375	0.5507220598941959	-0.31860954379011075	-0.7514818278620569	-0.22536415845673183	-0.5789816083597608	-0.5641313228039586	-0.304741013043924	-0.2565387655491651	-0.2034387237841993	0.12476103924117775
APH1B	0.04607674060489887	0.03242566347114943	-0.09002605259068787	0.02324095021366676	0.05636290139533753	-0.1245823705169146	0.047563728915668416	-0.20624252627399328	-0.030701093810748297	0.0651921473824979	-0.06532087641905412	-0.147939976688542	-0.03372936185569877
API5	-0.061058719771286046	-0.09265831433419139	0.03441833415423606	0.23630646900040359	-0.09090471868376167	-0.25767283961830234	-0.18538161723350133	-0.16393783714708118	-0.07578204710797487	0.12834985534732196	0.10067721974869204	0.12008145445649422	0.06792738365186775
APIP	0.14943428983692436	0.11558865908555183	0.08911358191757615	0.46556434620556486	-0.12931525808322222	-0.37035724532765707	-0.251315225130223	-0.12135881411485769	-0.20084783935837577	-0.1304996908543216	0.16008273993266953	-0.24500465227166934	-0.11704492247064356
APITD1	0.09335437951206185	0.05836857780208755	0.07185030438251261	0.33584142345542717	-0.12956992845986284	-0.1298838321545099	-0.09717057195594402	-0.10965097845623653	-0.13884186507882632	-0.07718445288440498	0.07635781498275739	-0.12186381948705492	0.054599573623710554
APLF	-0.006921994752093003	0.003518583981262454	0.0033727808776666452	0.015863509236904494	-0.004224747219147959	-0.008541069325843783	-0.0026816451167969543	-0.008534029558264683	-0.008681071786443771	-0.0077806988259542485	-0.005637752233474319	-0.00670896102894326	0.009391066230423963
APLN	-0.010535446662495142	0.029067876406744513	0.007160460776746366	0.008358683864531325	-0.01847589725261997	-0.01751759983177167	0.0442525030731517	-0.012789707664350329	-0.019077220444689926	0.01874951409378761	-0.014048246650008114	-0.018955816737866213	-0.01913272935361543
APLNR	0.0	0.0	0.0	0.0	0.0	0.0	0.0	0.0	0.0	0.0	-2.559063016144387e-16	0.0	0.0
APLP1	0.009535570340747642	-0.006552499154552704	-0.0028101477620900155	0.011821330177032446	-0.008507843427688405	-0.005058179098664162	-0.007663921700881152	-0.009253509903185568	-0.010555668822493546	0.010096170870918098	-0.004873886004270565	-0.010083438886918619	-0.008428902939761956
APLP2	0.36412129771448437	0.43231369531492647	0.48087994265704015	0.40951982514551755	-0.6374073049433584	-0.44129349791112393	0.7427763360230168	-1.3835469466952008	-0.4318876812163688	0.4699372670939782	-0.9986579057881664	-0.9482384683432782	-1.2479406155313724
APMAP	0.5700005367459016	-0.21709600551756114	-0.20189760647078497	0.6224793614609276	-0.3479857512948338	-0.43913247769096314	-0.2982050710674994	-0.6245920238855096	-0.7336337092143732	-0.31091417015306266	0.2866154626980614	-0.6487395242908263	-0.39725864350066215
APOA1	0.008847648455965126	0.009216743950873576	-0.010502914668331928	0.034710018504712545	-0.018413031118260852	-0.0197697859533342	0.007488266272272172	-0.018624721867688022	-0.01927462914271677	0.01070966998261272	0.04055362892058634	-0.019344743529256695	-0.01810100725121607
APOBEC3A	-0.1900622042423452	-0.1725983041721212	0.2901243312187621	0.16804517421175172	-0.15344767990221464	-0.13806353937017424	-0.1446596509872757	-0.18254132802199252	1.345218858656716	-0.19546707152828804	0.08728500566413445	1.3401250842241672	0.13702548301654444
APOBEC3B	-0.013895118631972058	-0.013628929162084318	0.013592172494823997	0.043284984129573774	-0.014837187135586415	-0.01808867744139952	-0.017898986287415625	-0.01768425980686393	0.014735554977197373	-0.013942302242138336	-0.011997822732263776	0.038405685177062505	-0.004379321621229819
APOBEC3C	0.12182461794693955	-0.1547959849570179	-0.1555313762528329	0.3639543456445886	-0.31360678799300734	-0.507497103771977	-0.2739812235615248	-0.40103421919232496	-0.29523380916565845	0.20381175274483762	0.1922621492982318	0.23345217557363906	0.14026819979287108
APOBEC3D	0.01247460574814964	0.008880785109971694	0.0055259875002448555	-0.001572723004375822	-0.010876171324796754	-0.023840053035100665	-0.013310271236153876	0.011732524465777286	-0.022279592936529577	0.012838808527617783	-0.014405140164552084	-0.01922265649277921	0.015133723704094961
APOBEC3F	0.03723370371313275	0.02881357447018771	0.02062668634724122	0.07349745561877907	-0.04757302313869034	-0.07399622774411954	-0.05536837836788304	-0.060447869696207635	-0.06706140954870762	-0.021985246277100096	-0.04612929657063225	-0.016063491344626184	0.012328648029277963
APOBEC3G	0.12786623548467313	0.12715389287988604	-0.10404983310160054	0.18544197670994828	-0.04609234577700924	-0.3660823314857359	-0.18482371912286905	-0.2053372008570691	-0.34714106208881046	-0.24036285806128327	0.37735371133485757	0.2519172918074775	0.2080093804317022
APOBEC3H	0.04769096833522079	0.040608551575892354	-0.017186551551091236	0.015092876194025804	-0.02866235280860241	-0.01829636214546127	-0.018973563665712265	-0.02108281854777526	-0.04534042267156043	-0.04969099623111318	0.10002880240150802	-0.018191763956658592	-0.050706107791802874
APOBR	-0.0775406647574573	0.22954141019581636	-0.10131773946507389	0.1309573149020251	-0.4006202174965838	-0.1366842010447777	0.15889350572076416	-0.4028462648265991	-0.1304314789987479	0.22577133488092907	-0.1334902347070495	-0.16655376823533663	-0.24169944575315788
APOC1	1.836819238482564	1.387658456104839	-1.1297650502304024	-1.3265880146694027	-3.304289315195752	-1.3835344806920729	0.9891117102778844	1.1663611239047793	-4.6340951350620525	1.9820175098601647	-2.4288271230260787	-4.511277743968354	-2.762718942674881
APOC2	0.7369726140642343	0.30623902641750955	-0.1969177665406618	0.4643580958811326	-0.6461304094996287	-0.3926280355583712	-0.2667271629132187	-0.344699840515557	-0.7988055100613876	-0.36674197776198775	-0.4612032382886001	-0.8095986729428267	-0.6733781942822143
APOC4-APOC2	0.02846272615766711	0.02709493625278777	-0.012215657015332546	0.021293485345281568	-0.032882759832403186	-0.029783379425868388	-0.00787789536572635	-0.01144688124181522	-0.039532140004262716	-0.02592757202094151	0.01718205186940881	-0.03922035198490755	-0.02616243880801857
APOD	-0.029610634845172408	0.029118944259389122	-0.02834503726664661	-0.03356605916654511	0.04057467391722522	0.01701396396781258	-0.033255310006571705	0.052383965221595795	0.03180027404435286	-0.0343731119285415	0.05233360772527255	0.07330201567870398	0.16729162542735584
APOE	2.1362141518736486	1.3967814197894697	-1.4747966149133769	-1.1239868576351015	-3.0961547703283614	-0.969580251097113	0.8161021400981623	-1.0481071905240824	-4.436130302453209	1.793479296249365	-3.297485949052971	-4.170177766013994	-1.9218872593422405
APOL1	0.04603215250965834	-0.043941634211559936	-0.04060780972586277	0.07473499832264707	-0.04274687550100583	-0.02532019620168173	-0.061309148702708885	-0.12507403730164846	-0.10401240676940542	-0.0909413629110742	-0.04731211837349618	0.0913324002910679	0.1786127503927265
APOL2	0.09059637630650066	-0.10459538801107202	-0.06152394617008701	0.19672184317240238	-0.16404042191075563	-0.20267317940732954	-0.10928378555741765	-0.20531571033782653	-0.09251745914180325	-0.09617785598612792	0.09874067793584418	0.21245375183437376	0.2507990027905708
APOL3	-0.15037855911305514	-0.1687342605898684	-0.1330487274647803	0.23336276753876886	-0.08011894697932247	-0.29129017366319454	-0.25147911867437356	-0.23605398445906153	0.16021441956061344	-0.22334306412077573	0.19054808642881838	0.5138717830630255	0.8048064185526473
APOL4	-0.08305795259155632	0.18665741919709333	-0.06291015308840579	0.07082999086015511	-0.0918922796174956	-0.15632471019337643	0.058300155421722705	-0.09230055363215667	-0.16174804562300715	-0.17676605720292843	0.18034094461706812	0.05793939615944389	0.24069324921429264
APOL6	-0.10427621860229774	-0.10507281204792987	0.056683880294192045	0.14998500824824468	-0.06141194681315622	-0.22939974896297388	-0.14286121875421914	-0.2891665653250046	-0.17021392765583188	0.16812081463977757	0.10832068699868055	0.1318701912799644	0.5058925713822563
APOLD1	-0.012355115905742939	0.015043164498410781	-0.018148924682913174	0.01778883560122125	-0.015193134885594367	-0.027516909118318444	0.012158820659912431	-0.03360467031267768	-0.016270674030249413	0.011702127341572813	0.046403415485342936	-0.022818320306599388	-0.003521450847526312
APOM	0.034028327219360555	-0.026510730666854145	-0.026908189865850286	0.05255242134062548	-0.04527799961696644	-0.03952790820606329	-0.010518217967610988	-0.09034449934792244	-0.01914555481882097	0.031088924245146754	-0.03257607502098976	-0.025801306621847632	-0.03227470669723599
APOO	0.0768510059592543	-0.0843532597557699	-0.0520216349255388	0.21976439714147095	-0.08428881410593597	-0.19926867023771555	-0.10523738732111877	-0.035354818053599496	-0.15480290821645515	0.11191748054785097	-0.08195088038175495	-0.1267009906906019	0.08405545866944977
APOOL	0.022222298664607235	0.048097245968405804	-0.033457031044433636	0.031186786728383216	-0.03505095708219724	-0.0415778374265684	-0.012176023636629105	-0.10413710886443475	-0.09043290929988393	0.05961278729959206	-0.038370911221435725	-0.059865441640935775	0.05681460316747525
APOPT1	-0.18226542578376018	0.24258765550684114	0.12612550344354748	0.3650551366744448	-0.3192596732170374	-0.43729842511634714	0.0593165712572367	-0.2683250776342858	-0.49752973668567163	0.3200337157742429	-0.20154149379254332	-0.21703057446636823	-0.15014435952379737
APP	-0.11875536474921847	0.1104185660227068	0.13316574896130515	0.11490215612512447	0.08023031203204471	0.09228687706607813	-0.09759887532038201	-0.4029424982373214	-0.2179676275036069	0.7927081212872625	0.12895134443531653	-0.27141208290631724	-0.20167205591466286
APPBP2	-0.032442148914549794	0.024400534751124983	-0.03276954610229361	0.03360123440925885	-0.029157246595854877	-0.05175943946621409	-0.03303804947797329	-0.10024913413167516	-0.029604627623264556	0.08031250763746112	0.06554783163054917	0.08450029732158121	0.08960798172482182
APPL1	0.1170558442503658	0.16390128146990937	-0.14910934965898937	0.37831751970003924	-0.1968892836922873	-0.2937979607289612	-0.1601285230025253	-0.5111897799701711	-0.3775290735725808	0.1721545571280796	-0.1710286975925254	-0.19773072142956422	0.0950686841477302
APPL2	0.07045856254232588	-0.03403376719977903	-0.06012659168090143	0.0811791846373669	0.0362103924949685	-0.02282390390016234	-0.07902515389646292	-0.11871668018051787	-0.04175277487327292	0.0600503830739158	-0.07559211507234773	-0.1121744777546253	-0.03118074574203112
APRT	0.356246098607625	-0.3310964335814095	0.4455004848565455	0.8294293461852295	-0.48342151472687866	-1.5407960694680825	-0.8213801941746661	-0.9281878057256957	-0.37939786288309374	0.41836313602215136	0.5732074406525078	-0.3501001558731359	-0.05977912301215828
APTR	0.014993284743263193	-0.01618899435799852	-0.021802604282199323	0.0321862224628279	-0.047594514130523125	-0.048823616131898465	-0.006027330071414008	-0.029746746626839682	0.008078844004202265	0.043686974509816616	-0.03621865667946699	0.011392599005360642	-0.007699495967300134
APTX	0.054180101787404615	-0.07738106386152066	0.04801468420961734	0.24780628361041662	-0.08430947713364981	-0.19100740964786944	-0.10498832701217738	-0.06690970324510759	-0.08783818014185221	0.04191679333194283	0.05384112556142011	-0.047513213408175915	-0.06981302270807538
AQP1	0.007330155736038692	-0.007838506098094432	-0.007455619316315337	-0.008486933740048039	0.006515031498200328	0.12058369469963341	0.006816788352831347	-0.00746897244366578	-0.0076500926706210195	0.03735729081261461	-0.007541593137950873	-0.007606460987928393	-0.006295243243811208
AQP11	0.001353548942829184	-0.0015663815284740555	-0.0012917872837769336	0.0040138355528037736	-0.002929509713681109	-0.0029809654144225973	-0.0030784536723490745	-0.002936135081597044	-0.003067132021185398	0.008759307866192518	-0.0025233277548858987	-0.002222598154338148	0.0012140673640224997
AQP3	-0.008345185967908515	-0.008671055409978656	0.015453157636200428	0.007529345997907219	-0.012288043400663997	-0.014533075667432319	0.00598382484364517	-0.013193257179401861	0.017538963130085215	-0.013019413722151004	0.00920676872562452	0.04374285458118076	0.02386427413569177
AQP9	-0.08732104513636095	0.07815168981004844	0.22250835464113158	-0.07685897933638101	-0.10675868645482012	-0.07220048199537489	0.16040159343050747	0.0658001030746278	0.27511148179765554	-0.10743737583348209	-0.08857759806709928	0.13501559195531299	-0.10498445903248196
AQR	0.05992887160775505	-0.08116181005977453	-0.016807026943831172	0.08415195629594094	-0.06241554893963258	-0.06328612129311768	-0.06015384561531105	-0.14820257962484257	-0.07825903495871248	0.038021152941367244	0.053393634089915806	0.04463468789665685	0.07021667543687556
ARAF	-0.07787577768571946	0.12096972595302219	-0.053586993893944765	0.22867692813568363	-0.1106306019096711	-0.2188647431913191	-0.09620814170609993	-0.1578430250367483	-0.13665371800560952	0.08318982692264573	0.09745868493486802	-0.04133113889560629	-0.08198521266237306
ARAP1	0.15484992135195075	-0.06552181673049384	-0.09159331013760091	-0.09893524411480129	-0.030090655925739448	0.12253355702261906	0.03720074673977514	-0.40756294048812586	-0.08194364578844321	0.14848038727497173	-0.08226766404473423	-0.06978556628258739	-0.028205076960667035
ARAP2	0.04604354992989517	-0.060176752338423345	-0.04329265228510952	0.03808242680420827	0.06535798942406369	-0.08335264273829768	-0.07050775362863415	-0.08274140975082525	0.04165031052080401	0.0751050458913167	0.057436445462178916	0.3764323119402367	0.05742735712003558
ARAP3	0.021207315013728193	-0.022901111413826936	0.020079874807667278	0.02230017547208882	-0.025096599756630086	-0.030073579124703428	-0.023258223627330852	-0.028698707419502152	0.08665532432293885	0.1356267327611187	-0.017590689302768046	0.02968345173288709	-0.020976048474434458
ARC	0.004192009864086822	0.00583528005931048	0.023828727800356882	-0.005537731717816879	0.02679989847901946	-0.005189279031210665	-0.003334432175373888	-0.0055519682884744275	-0.004845668381711051	-0.0062329489434520945	-0.00606939502495505	-0.00687121395064234	-0.006787155283475074
ARCN1	-0.0590611268635068	-0.06569466414009106	0.038276602238538494	0.17290110175264722	-0.21530902937085225	-0.165090254019273	-0.10306050381672235	-0.22200439616545695	-0.2481455856162182	0.17446484184176506	-0.09072185676467424	0.07886215700866643	0.057788978867574045
AREG	-0.500303184397622	-0.36433628569731913	1.068850615820523	0.4610600056561911	-0.24930865250159595	-0.352053266213734	-0.3212516718162185	-0.6289119881635363	2.108278076914451	-0.6907837532934012	2.7285082030328995	0.5168903285808818	-0.3788006813427207
AREL1	0.021248170105790047	-0.027020714942334476	-0.011761691217929467	0.04449779962473524	-0.023687572395537662	-0.07690798948675309	-0.050935265748907804	-0.07356042311917074	-0.009115236699939803	0.02899309278278302	0.04715409577639747	0.008047472021064275	0.022407948996299124
ARF1	0.3099897461462728	0.5418636706614064	0.3216340076763438	0.9905586733747256	-0.6389718209427523	-1.1571973000907667	-0.4692956406919143	-0.9824563700661619	-0.7553023754029009	0.3822401390187031	0.4121167202672912	-0.5488339071328014	-0.38201246710402564
ARF3	0.19582616540000466	-0.20688673752456083	0.20237598976783625	0.7124175524325287	-0.36514044837304843	-0.7008829767064513	-0.42459457270846485	-0.6920731238749533	-0.3042070580888573	0.30634919338620703	0.34555191882830133	-0.292009226452575	-0.17003798313929727
ARF4	0.3048413100765194	0.1803504710089764	0.2959590086135273	0.9041827413534593	-0.5528660645268736	-0.8199184066126275	-0.4573855850138236	-0.3977310348494	-0.6766616921419562	0.3023101396769392	0.29004267395356886	-0.4239069100662838	-0.27642639907151634
ARF5	0.16479540329046374	0.1823739779296549	0.1529774884148096	0.5370243759242701	-0.3815595168733922	-0.801274314654625	-0.2592852111962857	-0.4664715179472229	-0.26684129235879694	-0.3409704627615334	0.5885516240708031	0.13125198757378315	-0.04262129182584515
ARF6	0.30788029508155335	0.4031361824511219	0.37750796618700266	0.8468360781195141	-0.40353473559692776	-1.1969675009794671	-0.37848654272937216	-1.0288009110853893	-0.5681753378208743	-0.6384488994662583	1.1945886932916867	-0.42184929349951006	-0.21354494414259978
ARFGAP1	-0.029264239527709495	0.059369449391745946	-0.023901788447705324	0.039353367367044145	-0.06453404149216677	0.01747669092453405	-0.03252869399392224	-0.10558007310907115	-0.04159944384231894	0.1216546489435083	-0.08770077352178451	0.032440119822541316	-0.015956729460506455
ARFGAP2	-0.07934031568627829	0.10283738206337267	-0.08438689097843038	0.32586018276574374	-0.1945929419254339	-0.15523836719617165	-0.14374834957857485	-0.34530429966080395	-0.09568040706875933	0.10009141280303767	0.10178439872826417	-0.1573386964001731	0.08875253428919327
ARFGAP3	-0.06367616634577872	0.13932653597780695	0.058966467666756964	0.08958069263969512	-0.10452873826666645	-0.12417835646899616	-0.07770862040055876	-0.2552822240036272	-0.10875794674793726	-0.04563574074655598	-0.07549658929949174	0.19519703849494696	0.09263290038603625
ARFGEF1	-0.043060217337428444	-0.056440515540913755	-0.014586058849986674	0.11094957625967398	0.025607084019870142	-0.13581804903227468	-0.07439803468675471	-0.14469625792442714	0.0751005992735792	-0.04181209737653488	0.05897588467818672	0.034623919769490905	0.014652303900733181
ARFGEF2	0.041877270691099776	-0.04862140758704965	0.021963919359559013	0.07597705205112948	-0.035980381435881656	-0.018716329622923404	-0.04257556033883078	-0.10777409556435338	-0.07811139403576015	0.18463503509511595	-0.0717937129791803	0.050703624356589025	-0.03518970660904919
ARFGEF3	-0.02020378022809549	0.016146923367883856	-0.018591429094521703	0.018078618371520368	-0.020960063445815805	0.05367112057349735	0.025800031774352566	-0.01978453239156709	-0.021606821519253125	0.20815881971395717	-0.02047019460257049	-0.02111153341272891	-0.02125545818095089
ARFIP1	0.08457306614417778	0.06913914428066875	-0.04400401743618241	0.17890315356709255	-0.0903187283356435	-0.16392837334683444	-0.12165389402905931	-0.1867960903633415	-0.10226955404581804	-0.14814024516722912	0.08055769668437682	-0.04792185526273893	0.05351886842419684
ARFIP2	0.07672672755608391	-0.07825859395144426	0.0418146061199849	0.2581698834892403	-0.16049984218413627	-0.24245175698291732	-0.09480186761362236	-0.1552244266727884	-0.16139507911067244	0.15041124032955933	0.06285522132249684	-0.08418631180520042	-0.12151414259729088
ARFRP1	-0.08936875382549132	-0.11654013252772441	0.05049527549060834	0.258560146298228	0.07922255405839547	-0.10426707908867223	-0.1717605424145692	-0.19539471426080027	-0.22427880855600035	0.1685419345949399	-0.1070923252409961	0.08748329332658628	0.0797193500071471
ARG2	0.037212142012747695	0.11799706268519622	-0.04144475776791406	0.11240765651421245	-0.07374775176582402	-0.040244218156042996	0.037961552833439806	-0.03769541095117077	-0.09989093507693406	-0.06247633982144096	-0.04439477320200164	-0.10073950305590021	-0.08268582840971406
ARGLU1	-0.16224472910309862	-0.3055133959027709	-0.11795773664363197	0.3396210884383202	0.21159852619486463	-0.18896996520221537	-0.27458899949946186	-0.6372650062306028	0.16343739754656997	-0.21692484404085688	0.30570371360102466	0.2981125177472578	0.31284778237446004
ARHGAP1	0.05664986707747213	-0.0923392540420653	-0.04643940270940641	0.10440597649399264	0.1923685117470397	-0.128732022833217	-0.1227402606858834	-0.16622594398895646	-0.07539112841583623	-0.049254856413292504	0.11868903849791455	0.15643419764324729	0.07214669132658481
ARHGAP10	-0.10861126193116766	0.10789744152636119	-0.056000925041622455	0.06312733691812364	-0.06708639513408071	0.12237178170928362	0.09956824131769684	-0.1600650951768525	-0.17371719445917116	0.6284246848105652	-0.13455175015000884	-0.12731171303261712	-0.059882773947531706
ARHGAP11A	-0.05473621450288374	0.04195800323126939	-0.047356181007678334	0.1980747310676823	-0.05535578157540809	-0.04148956521970032	-0.06609468982871962	-0.07556740612367022	-0.07909922860970704	0.04527203444050333	0.05830558811686092	-0.05742397103026695	0.04208814403631226
ARHGAP11B	0.03435636132269456	-0.03392223144318958	-0.041100171549777395	0.12510904406482998	-0.04965565495722161	-0.02682687582083629	-0.04017787191214536	-0.0422113256968975	-0.024268832646346522	-0.05939225953013588	-0.02582133750181593	-0.028357395501819253	0.03277923235954876
ARHGAP12	0.02439632113003885	0.018091368719372627	-0.07977079192398812	0.04372851443838456	-0.03479408314619312	0.05704464888674389	0.035257635584443614	-0.06667347796034902	-0.10455912277062526	0.03987695224704532	-0.097268254694185	-0.08265525529575504	-0.01884135901689453
ARHGAP15	0.12769455604852153	0.21669291232619325	-0.1433763351638389	0.26740157969869127	-0.13456990741305114	-0.4382786384136973	-0.22889130392201848	-0.2463779940758476	-0.27583549154778486	-0.2239172749880799	0.5609839994392172	-0.2423385417844596	0.1170342300147601
ARHGAP17	0.05346855619592372	-0.07038362136779339	-0.048644048723035085	0.06689534135034653	0.10112244775662185	-0.14592034411753535	-0.10409646621356655	-0.15258488307461893	0.03461135840326468	0.08323877206039182	0.20283149510024215	0.14289391034656546	0.12497153110719599
ARHGAP18	0.22134044032254324	0.4749300894383714	0.26895233056306783	0.5040254867132391	-0.31985239395408693	-0.7339539996265779	0.24596049367413217	-0.8137978964327142	-1.1540629668788447	-0.3193177383403044	-0.4245819746766386	-0.8975967770055683	-0.3341518622779533
ARHGAP19	-0.026793065490869933	-0.015969952561835164	0.015873119447071198	0.04471917877463369	0.01242022935381409	-0.0415328660392497	0.020365579992677584	-0.03416716573041287	0.07412484101760894	-0.024045511421019995	-0.032523037348146495	-0.036956063568875666	-0.02638947744371301
ARHGAP20	0.005252962868827088	0.010353412322104221	-0.005945007389976119	0.020398236188342026	-0.007142195700473999	-0.02064295929578397	-0.004847808791393715	-0.02664960589551453	-0.0066135588992303936	-0.0195063235002138	-0.021526992299763417	-0.010098545387087352	0.010426840179154174
ARHGAP21	0.17734946605212795	-0.06556774743826965	-0.0836446047539335	0.07439953018360994	-0.06488347031195701	0.16002001747446945	-0.04066758278202556	-0.1704395570250617	-0.155432157073443	-0.05578856826704174	-0.10613535064281328	-0.1647749691890762	-0.04932811749556091
ARHGAP22	0.430580569502708	0.16482231261608637	-0.14044096611782264	0.15174906718901632	-0.23650510239166192	-0.2591676151863509	0.12884960891527336	-0.17583939864918258	-0.3385747235304848	-0.29218895360624975	-0.2115998264366737	-0.31199504298294545	-0.19050482367214516
ARHGAP23	-0.0064587301700857625	-0.0056328024033899604	-0.005779160830459727	-0.0043971928792946235	-0.0036877704162849422	-0.0067220195141900335	0.005131189131192263	-0.006683062645735637	-0.0039992007291304804	0.0562210018310675	-0.005344566708452125	0.02815330714287741	0.005913587985644035
ARHGAP24	0.21059498430066081	0.10571337127371108	-0.10770071453678126	-0.18102383757220714	0.06434744778717144	0.19863861791266219	0.17560096836345662	-0.2379446905451887	0.09934292400717348	-0.14045448215449785	0.11262709350226853	-0.27123523634525437	-0.060741734445926204
ARHGAP25	0.07275842820646208	-0.07471870226545743	-0.14908899517335486	0.15795111844853726	-0.10555776760358149	-0.16581554069365265	-0.16017511482132313	-0.12728043047211804	-0.12919041470410741	0.10668743953016549	0.21270387577815836	0.04708669611733718	0.2319124531912539
ARHGAP26	0.13241298023407214	-0.06799175485697581	0.09371853211400949	0.06451229555316723	-0.032501922767775825	-0.085070577814304	-0.03650053511201457	-0.2678175903564428	0.10882775562920083	-0.18159282082881045	-0.06900570376570123	-0.11275571180322719	-0.06284093722341652
ARHGAP27	0.08740928900708636	-0.08797658275371373	-0.11231038686677072	0.18793395556712236	-0.07760071919694506	-0.15678192442826783	-0.12077145615611512	-0.27679916850510455	-0.11587981861923716	-0.08843942831382501	0.12170337055918759	0.1228410712716862	0.06752388278078872
ARHGAP29	-0.00537687586159453	-0.004956370766157256	0.003933506948741808	-0.005558604227403519	0.003813443949474113	-0.004683953876796946	0.004710070082160076	-0.004541549483287023	0.04991449136703951	0.014698762597600942	0.003961733391109913	0.03206308980514147	0.0046239085009945075
ARHGAP30	0.1728380250716792	-0.1654104159494586	0.05580884368523888	0.29545735177906246	-0.074941162187226	-0.565333592311024	-0.2416477773689535	-0.45471678419708894	-0.10227348445585654	-0.2939114496433902	0.2165388169800789	0.3547996001553874	0.22089988879888323
ARHGAP31	0.05656660562334062	-0.074138660020623	-0.07681903990013647	0.07436127887701523	-0.047107634823308805	-0.08317318558053191	-0.05209602818193006	-0.11697248545009847	-0.03547397428151287	0.1097857226426209	0.04895974878696227	0.08933766004129792	0.13118413105591847
ARHGAP32	-0.004304458668062859	-0.012330086319494097	-0.008442250230932456	0.015813005807460808	0.019539633342000564	-0.014843037427926815	-0.020600354356220922	-0.025700756866094666	-0.006348713914066018	0.015152453454470837	0.04412620269321546	-0.02382552960846417	0.015850691517817966
ARHGAP33	0.01067461903251171	-0.007845209851086495	-0.012614786735453909	0.020312214980699534	-0.013115344666608894	0.010368536246327364	0.008628985925596824	-0.014417077477942361	-0.014452086113856621	-0.010667954969163163	-0.013088243579657658	0.023078948738755368	-0.009976892521961581
ARHGAP35	0.0864753479136404	-0.056490507618689415	-0.04081508607984795	0.10391856147927851	-0.06146686292785203	-0.06275051895317724	-0.058197175629725276	-0.09084733933143688	-0.1545598564819871	0.25343966480166746	-0.11108857087834698	-0.14635571193723446	-0.08000308802648043
ARHGAP39	0.0015084094819531925	0.0015721412489623236	0.0011832575573027344	0.003921917838958007	-0.0018915789308607941	-0.0018652537532819079	-0.001992783783367337	-0.0018671223236476446	-0.001883298518926977	0.010136654865633686	-0.0017022655791626832	-0.0018290826314774952	-0.0017929006802991847
ARHGAP4	0.31251387905831485	-0.12678709568574204	-0.2164484048649107	0.3631543817671888	0.23213542514905033	-0.27085407086612123	-0.4193806201653024	-0.4331471779376692	-0.43035408198841474	0.28295639253036364	-0.22274115457865026	-0.21855366036665907	-0.23152457276211846
ARHGAP42	0.009272707505646665	0.0015384819666347201	0.001266372017126727	0.0010186729448549386	-0.001381837363805266	-0.0028461655369606312	-0.002404750073948339	-0.0026834926622943405	-0.002864113629902466	-0.002153974095925856	0.0020710912298470482	-0.0027753681963895516	-0.0028100969407186933
ARHGAP44	0.0024492937811999302	0.017053934450725373	-0.0051527807084348325	0.0037807287041447726	-0.007175809532723057	-0.007222139247305907	0.017822830201560065	-0.006168109913339325	-0.008031696695422948	-0.005288536224967897	-0.007162029293744753	-0.007738371932224977	-0.007506643353733566
ARHGAP45	0.17346885532800932	-0.10874288483037892	-0.1402348613266466	0.3172318478743554	0.07908778946699403	-0.4530991121418698	-0.24787673311050323	-0.49449811860942644	0.1264197994656724	-0.21256333416481504	0.19803366077032675	-0.12634711713419602	-0.1307284166608095
ARHGAP5	0.06419423061340428	0.05484553185772331	-0.10146609334583968	-0.06353433781452186	0.13768163292325802	-0.06211399016150418	0.03569523416310524	-0.15412919536127062	-0.16054644440019655	0.15525128937004434	0.13001217193622422	-0.06816815181205634	0.07838921912236817
ARHGAP6	0.046356012059303564	0.027198331232769497	-0.03734368301245349	-0.020296652782346186	0.14769549109326874	0.052648543605966415	-0.02138045474128404	-0.05072144582005656	-0.05328264760897191	-0.03523019245549171	-0.04153811547596978	-0.05425130060274085	-0.028969827149161156
ARHGAP8	0.003017300085768363	0.0027336914435049445	-0.0034560307060552565	-0.004585232422309702	0.00829688302277648	0.002415682643780395	0.0024520442758087517	0.0014180682897312828	-0.0027019229198785508	-0.003787182311299175	-0.0035525621597660407	0.002798288618952316	0.020324441005653542
ARHGAP9	0.14082070250906592	-0.1321875444625851	-0.12315151501351179	0.35792791604191354	-0.25420895373782904	-0.3900315961504106	-0.2415225731736603	-0.3118496911512898	0.039931304658631234	0.14693239758966392	0.43311286809360033	-0.1317867739795354	0.04783585525816115
ARHGDIA	0.3612354704021934	0.4942906930026426	0.133569658154	1.015515996732971	-0.5861434048397178	-1.1541980139236299	-0.45359815788190105	-0.8113709831877922	-0.8993594592999193	-0.33676267679858546	-0.4091998386002659	-0.422424249623733	-0.25935060506328744
ARHGDIB	0.45833099694678225	-0.3506252776978077	-0.4076122762123255	0.9996377413683035	-0.4421024529204911	-2.397946955506563	-1.0763949626101703	-0.6594042104336894	-0.23895433390198592	-0.9836953210605399	0.8306506723910638	0.6925887998360857	0.3213880995465509
ARHGEF1	0.10046602064876306	-0.060382922230602445	0.056185258113212504	0.16186491853915283	-0.1158876254086891	-0.2658883078091104	-0.1835280644869168	-0.2910470540636498	-0.033471693313610565	-0.08320227640449802	0.267281697801867	0.30541686988196104	0.04433152662500096
ARHGEF10	-0.024332732938247763	0.025271646129040058	-0.02304908202394746	-0.02087100075025249	-0.01862162434260794	0.10153369116225784	0.07358745942474995	-0.023050622309701466	-0.03383325735058063	0.021449296915835983	-0.026386734512016043	-0.029256835784194964	0.010570353391771224
ARHGEF10L	0.0837949408731658	-0.053205921676280396	-0.04313368855096821	0.15331152517934893	0.06680844346867827	-0.12912925967266453	-0.08317254799221187	-0.17489464051501263	-0.13695998430215622	-0.1434026696812718	-0.10214946726643478	-0.04012422524619931	-0.06236061033753071
ARHGEF11	0.0362168862474241	0.0179024220375356	0.005507855826459854	-0.01319038561878528	0.048779865009105236	0.008117975478245032	-0.02134831274115937	-0.07691883346676297	-0.014942009156275566	-0.014510510905905143	-0.05119261433909958	-0.04022463849551458	0.015224239466676687
ARHGEF12	0.040566095009026595	0.044140400890100115	-0.06809129212170582	0.03780032320488426	0.03085019089360189	-0.09731620453027066	-0.03981267883733047	-0.05811962757965059	-0.1052544012719755	0.18161355014785657	-0.04551131362549531	-0.09082390462936905	0.0814570521247994
ARHGEF16	-0.0057966669093288264	-0.005530795531640453	0.006505315033604792	0.004891439193612039	-0.006237887096394725	-0.00691835791989678	0.004196815124718666	-0.006758422498301347	0.013014824763961411	0.05113403811279518	-0.004798685605214814	0.0030522277672579696	-0.006915463264062467
ARHGEF17	0.0028592158651122804	0.007773598507039531	-0.002565435072111048	0.002280163120567013	-0.003396483051236125	-0.0035733779226350066	-0.00381644972055395	-0.003475352595082846	-0.0022216364110323483	-0.003494621929151039	-0.0031082603471903037	0.03289948941608548	-0.0031553114657527147
ARHGEF19	0.017236568677856445	0.015253630005157235	0.00705139808913024	0.04957782834632971	-0.015315224145559303	-0.028635822257499083	-0.025230144755914865	0.008263252745964185	-0.030226925517145967	-0.026615674444960144	-0.013072814161677809	-0.0291498131417847	-0.01839319082008625
ARHGEF2	-0.06470714807657493	-0.06445336746778446	-0.06995201072071038	0.05057942596899431	0.07422776492328498	0.08067314000307932	0.04785140720853086	-0.24803756938930738	-0.20609067907215461	0.4177292033068487	-0.08013965896789389	-0.054807166627796215	0.190827179923607
ARHGEF25	0.0	0.0	0.0	0.0	0.0	0.0	0.0	0.0	0.0	0.0	-2.559063016144387e-16	0.0	0.0
ARHGEF26	-0.008004483791938279	-0.00869914064393016	-0.01752323328677293	-0.004993974066829634	-0.0070789919875730665	0.01497371675509875	0.016087791592638526	-0.020258773384047343	0.020489056494418526	0.0057852293927913925	0.011487257552712609	-0.019627649662935374	0.01134478687729407
ARHGEF28	0.0	0.0	0.0	0.0	0.0	0.0	0.0	0.0	0.0	0.0	-2.559063016144387e-16	0.0	0.0
ARHGEF3	0.029862580936667153	-0.02492522644156854	-0.02984806727326472	0.0805172086580695	-0.05228611183228893	-0.09404676401730135	-0.05769830112251069	-0.11507891508675774	0.017883700925261897	-0.051304613333333034	0.15852912380860285	0.0514648063788373	0.03216835250978228
ARHGEF33	0.00263891169698292	0.002127430690215459	-0.0015141795554178888	0.0068809401613959655	-0.0044881638797589895	-0.004739073004002918	-0.003326496884378417	-0.004051254244845053	-0.0048909802525895114	0.004719328063777532	-0.004049155782363078	-0.004782866484472133	-0.004613869857288998
ARHGEF35	0.005831677075699027	-0.00666953883947871	0.0030557831744998654	0.010272971584024808	-0.00744668843012772	0.004576664413738786	-0.008079865340900138	-0.009832308102372966	-0.009940729209404912	0.01873556278094591	0.01677819297900138	-0.00993421719175668	-0.009873141349868612
ARHGEF37	0.022810887839957248	0.017542814260399355	0.007960862633733558	-0.005409604243579204	0.023169915454491073	0.042845664345279075	-0.015958765653336156	-0.038303003139350936	-0.013967550474278475	-0.017254022347577898	-0.017626272714715636	-0.01361239528815071	-0.03527810935991503
ARHGEF39	0.028704970020215416	-0.024344904869406332	0.020099369571306397	0.10048127973130534	-0.027089548566547494	-0.02937080294627062	-0.029545704219946515	-0.029193048703024027	-0.02971958494504	0.022486842506801445	-0.02312890880403449	-0.028008494758252848	-0.022166914632547146
ARHGEF4	0.0023460664422497225	-0.0030346071304342527	-0.0026906939854995453	0.005719955839231834	-0.0032018747947379143	-0.003459700235405464	-0.0035607043764822465	-0.0034410085903223493	-0.003512806731686129	0.01239063389722682	-0.0033056521336903306	-0.003414753943893818	-0.003507743658005611
ARHGEF40	0.08384648810172822	-0.08448346293113213	-0.037245546811083705	0.1429724200205817	-0.08753536155870317	-0.07797845614201089	-0.09649478761357272	-0.18373786765558592	0.27446033562964883	-0.18085361509783532	0.07102609038579694	-0.04639483225611345	0.06568859387454115
ARHGEF5	0.003758951929702313	0.0031418276314946767	-0.003851310626412225	0.006973057279041047	-0.005635987399219395	0.04202521503781189	-0.005746648305029745	-0.005498299943362572	-0.005850613586416992	0.010742000050404507	0.003602630699836017	-0.005666699520826269	-0.005077491353613426
ARHGEF6	0.10367089969387705	-0.046583972805526085	-0.05708043768154328	0.1094550118217894	-0.06508998190790452	-0.12751500101846514	-0.1036538536684352	-0.2023567797182061	-0.03683803680740307	-0.11758036868931737	-0.05475825078302956	-0.05195445507993253	0.07114437771294037
ARHGEF7	0.025880536796342783	0.13877511060458322	0.04432620591898658	0.04326426994232426	-0.07187606285474019	0.0442903964212022	-0.02870549113985737	-0.13782871512849076	-0.10810626185799693	-0.03904188448809014	-0.059625404955205935	-0.04968214414248518	-0.030176835146375907
ARHGEF9	0.037121181282331085	-0.03589096079404727	-0.03138483723047589	0.04477558323224751	-0.02143635665719673	-0.03844022991702816	-0.04837700627542133	-0.02137716367953019	-0.1013623110080523	0.1884686716838963	0.04209702130307774	-0.05316386059324295	-0.014544246474314411
ARID1A	-0.07076877159155234	-0.11607188083356604	0.03574111651228821	0.1741460551388408	0.07983021633055412	-0.08654379750632518	-0.12181962438226038	-0.319708790152672	0.10447611445893958	-0.12089072013842506	0.14526422160750468	0.14882993438959063	0.08818886241648045
ARID1B	0.0902401953809163	-0.09114744346728892	-0.0820473590141244	0.080640825550398	0.08698044027433899	-0.051241720770275036	-0.15229574840911575	-0.39391057589873313	0.10913968961494014	0.13013834425028634	0.16716913351650198	0.379324416909116	0.19169966599216656
ARID2	-0.030188482468364277	0.03184871365729405	-0.04610789735153128	0.029058781647882025	-0.03466699111528665	0.02517704900466093	-0.02657650743371015	-0.12750751799840093	0.054990730696231505	0.048586600547658045	0.03501519449250701	-0.03567804661129895	0.024109512626853548
ARID3A	-0.0920547796550981	0.31345932447493513	0.06177017706286809	0.09172644479509981	0.07231022913574287	-0.07253611490312076	0.20979807475768525	-0.32649052934770484	-0.11729853765036918	-0.12110711304924518	-0.08386436069992238	0.08295338714156009	-0.08297705966296906
ARID3B	-0.013805186734380297	0.05699266594448525	-0.02058384168441577	0.02376319643123731	-0.05575108340545786	-0.021448606897358374	0.005176879218257527	-0.022143701397339337	-0.06554599609690986	0.014704604189091437	0.052105242007613434	-0.048934658811316895	0.01371655067925872
ARID4A	-0.0727779163889463	0.07956860185218503	-0.057446469931524365	0.1113060716375919	-0.0691339835953694	-0.14587280645618994	-0.0582762889534214	-0.27409728882969364	-0.12377322674073082	0.08270240912009183	0.0757662468743252	-0.0917503316557467	0.11943049194835505
ARID4B	0.11370097219090691	-0.13523049707056964	-0.11294774906567347	0.2593835861097058	-0.1058796102009446	-0.2706675652329841	-0.23825204428099578	-0.5161920034994385	0.09919479860905271	-0.11753253675465838	0.19811300672129098	0.07525015913401856	0.3069686496377157
ARID5A	0.1357552870788049	0.35339595930591594	-0.16076212484680671	0.20375130811665354	-0.24110907494176564	-0.2380626575357817	-0.11842365408184381	-0.37119475296621346	-0.2439078791468557	-0.31211185820487547	0.5470795757021291	-0.2677417518232063	0.18597226084332028
ARID5B	0.21235307135421438	0.2156635065878004	-0.087684357481329	0.09315007247516759	-0.19743658289538446	-0.237617479482348	0.12294589123588603	-0.30763022897668646	-0.2852349855043644	-0.15185382239873385	0.12475193387180203	-0.2024790087509103	-0.2010726694159542
ARIH1	0.023128327485803374	0.026037762283210437	-0.07303095601980983	0.026499614146799945	-0.029790981701427292	-0.07598883387107867	0.02300833352099354	-0.16198449130398113	0.03387813924604764	0.13105648977814444	0.06406378516508313	0.031098607459782893	-0.019358682788188794
ARIH2	0.09085079126669923	-0.0982193397325439	0.093118072327546	0.29944230115695314	-0.1137948346860908	-0.2012523891149631	-0.18770612239204698	-0.18471172319959317	-0.1293953228546233	0.13461269748316387	0.11472578042598645	-0.08776338057796401	0.0626127327657964
ARIH2OS	0.016322097903321772	0.020259790105896576	-0.02059200175294818	0.03776299788034589	-0.06414588679300466	-0.027683775634310438	0.021489540235395312	-0.05565331117205586	-0.026992821833600137	-0.020373700537115097	0.030090417255585575	-0.01257159793028532	-0.04032273185744012
ARL1	0.1565648445742321	-0.14715055889409037	0.07951060450060385	0.4407498646564802	-0.20102320867121232	-0.4578118564219569	-0.19376262718520465	-0.2914135862434016	-0.36799987785431937	0.21322982405326035	-0.18198620081398081	-0.25066857432933226	-0.10415958934424091
ARL10	0.009179871914863488	0.027364114807995825	-0.025375068973005885	-0.019319912556954692	-0.026346804469158325	0.010754140635761477	0.051074850751031464	-0.030312065383434637	-0.04162439639461113	-0.012208371453156848	-0.02733040298591878	0.03660083302719001	0.004518653893608197
ARL11	0.08643743034899107	0.0761863767816784	0.01962603491397489	0.15459333327731967	-0.12302251068588925	-0.1912986177148067	-0.06934358699250959	-0.19822494560625417	-0.14550998889302602	0.1595325192816366	-0.09689243393427328	-0.10218534383486216	-0.15517452878147203
ARL13B	0.06585000233334032	-0.04891091170549937	-0.04917610478700826	0.1631674462031667	-0.04238876936320017	-0.14070667996661623	-0.0936531419338094	-0.10176650797062542	-0.09987517488492587	-0.0707138450399879	0.0649488058374135	0.06135167197557083	0.05486725463449002
ARL14EP	0.046852398428759975	0.06431734419962803	-0.034653940961632115	0.057480515167437005	0.12743926049619614	-0.18901933196471332	-0.03951329246986417	-0.1295568081601872	-0.04476026247806218	-0.05107014929294375	0.18776178547307176	-0.14250656360950045	-0.053437724032842325
ARL15	-0.015354870142020395	0.018204091813223484	-0.024170453240407258	0.016614856255787683	-0.016786421065467294	-0.015241334355977968	-0.0053516181681585884	-0.032226379163277724	0.009095036468654318	0.06689196142686579	-0.047795042885765734	-0.02135295717556715	-0.016321000733214658
ARL16	0.12249673825468663	-0.09995151516108275	0.04782696904001933	0.3719764717655548	0.1492759125140008	-0.3523213510450841	-0.2088085827392398	-0.29413106642332826	-0.25818995984395804	0.19693830609352875	0.11786202707849355	-0.1399251954303262	-0.14953681865737867
ARL17A	0.043651563053548774	-0.01833059369266276	-0.044919352641289476	-0.026992631771342836	-0.029351427343137955	0.01941297954115034	0.05941655688362867	-0.07402451417970325	-0.022763449416192037	0.01847041212036102	0.04702038054648047	-0.08082604024888135	-0.009717280961687502
ARL17B	-0.010718151215121785	0.0067146696002942565	0.014334700417811335	0.02312852591545678	-0.012337335889444356	0.024534307971165355	0.005444259570614936	-0.014777310782396363	-0.01870141778098236	-0.030058521788145543	0.03800782060352814	-0.02656809697737544	-0.019712207110079358
ARL2	0.4629022937334481	-0.3187182923546299	-0.210854689009627	0.823423999152094	-0.39169987370405157	-0.9893195170365366	-0.6097485721051926	-0.5100079792592198	-0.9015412501315415	0.8176976304865076	-0.3451152242732647	-0.613347802125339	-0.35528876297871537
ARL2BP	0.10523088190147788	-0.13281300449045907	0.06339959011136351	0.3267419362296106	-0.13759671650215424	-0.43865723021109726	-0.19259735177115125	-0.3172487390441452	-0.19871821998991496	0.2332130168515852	0.27192535366064624	0.14143973275606553	-0.13344722287999136
ARL3	-0.10313803940379922	0.1477302032577746	-0.10901087586751294	0.3651727044983514	-0.13007553049705886	-0.320165227503465	0.09041987517289082	-0.21613056707486572	-0.3414364179796304	-0.12955816436807654	0.1497238997234833	-0.15067984716831612	-0.14797777997803746
ARL4A	-0.26436531502911076	0.23324710060287274	0.338622123943915	0.1928757681277193	0.16231831769898808	0.11802171256758763	0.10984052761465525	-0.47160548125095203	0.9916284093836701	-0.20385040689604517	0.1358013202952534	0.6022629550213587	-0.25939474849445027
ARL4C	0.1865312273369351	0.325885906896746	-0.38918763658165023	-0.21652175936892457	-0.19631608348007634	0.1459741986612219	0.248977534887182	-0.567270765824952	-0.4680241765981275	0.3617558589160036	0.2838719776108402	-0.4345066998790348	0.1509536806960744
ARL4D	-0.038873314863219224	0.01835756408281225	-0.028854144510680454	0.024042447962269037	0.09271610598466754	-0.014327850429160419	0.03582344139160271	-0.046176483160167495	-0.05124991628450132	0.07035337787558871	0.028677640817404038	-0.02515282521849301	0.017185817049804642
ARL5A	0.2824339535918411	0.17988174104771698	-0.12295210327907756	0.5363527734908152	-0.2508829832499422	-0.46267258412917545	-0.32317977992363434	-0.2756810252564109	-0.3961112541228441	-0.21319318196768516	0.24575610323326744	-0.3404183920245486	-0.23472462333343
ARL5B	-0.026654332191127776	0.07255877592326444	-0.030752906084370646	0.03133098436433555	-0.029313715861077186	-0.061432518065346504	0.026171636461276578	-0.11342982122348845	0.05405281109656587	-0.043629372825398645	0.0561003629968836	-0.0722218776993267	-0.01909108738513042
ARL6	0.023743304221337583	0.014209292447910877	-0.008142538947399152	0.028295918048821728	-0.026775169564275954	-0.030700416623137126	-0.008663435488468303	-0.01893083821462161	-0.011028367917993125	-0.02219954992530847	-0.023607111446340395	-0.029443977318610672	-0.03217713419226559
ARL6IP1	0.4294202382919028	0.41985211552002943	-0.30055490476141505	0.9132129074171187	-0.5725508418123901	-0.8017009583668239	-0.3260018202621616	-0.8061703459501048	-1.0727620995794267	0.6362065681481296	-0.5084495280133962	-1.0457792521719593	-0.3948610517969201
ARL6IP4	0.3783911954459146	0.38186261829937695	0.2645877568218354	0.9271720730653666	-0.358729516751904	-1.692481680981083	-0.5783932778470547	-0.7700456190290081	-0.36634268943941894	0.42910407770914805	0.430520905748313	-0.4533001021611599	-0.7151104034603928
ARL6IP5	0.2923946160701947	-0.43475799784745756	-0.3775962260917304	0.6068899925490607	-0.34827298546863095	-1.284421097181971	-0.6335959252011405	-0.9324734465951215	-0.5604659588116974	0.6623371526400047	0.8620356938860213	0.5396643884955157	0.6293559404928527
ARL6IP6	-0.07972921276084922	0.10824253674561223	0.10197735003421936	0.34095873247258507	-0.137866130185042	-0.23510097574762429	-0.06694533886348383	-0.298274784486416	-0.16510587688040818	-0.13540856231685422	0.14330026279259794	-0.11133356493360447	-0.06592784913301808
ARL8A	0.06497355278762233	0.10744794955937345	-0.13167750570728218	0.14402303864365823	-0.07180219914693828	-0.16220682373344122	-0.05467942132038272	-0.20887197639188118	-0.21043532209014024	-0.041599480658874755	-0.10584536471140492	-0.12793060534824072	0.03877458408885584
ARL8B	-0.12703787183603155	0.4433239314363674	-0.1175033856278821	0.1858763965473608	-0.28491352539191944	-0.22235508910770505	0.1684699369906255	-0.279391595917968	-0.3809052573578112	0.2789734297090736	-0.22214192397734678	-0.1837497470976824	-0.1003227729026675
ARMC1	0.10071155170976996	-0.08424456102385737	-0.1130382129934395	0.24142308339530397	-0.05948302069213761	-0.2145503824364123	-0.12543022358638603	-0.17662033320361725	-0.18590639112821492	0.08323785899020063	0.1554958832049772	0.0762495858572885	0.07718941966350976
ARMC10	-0.10430146795776235	0.15453236255904446	0.07818765153508689	0.3917146969184704	-0.19082228873785217	-0.4486464807219738	-0.1506545243704789	-0.38542736102266506	-0.2459662830331806	0.21825161789777375	0.18860823305901298	-0.249350614952908	-0.10167996451734601
ARMC2	0.0069399226970903154	0.028687243462913466	-0.01346265412492403	-0.014185572860196064	-0.022177119380696598	0.04663658486073427	0.017807747908785268	-0.023907022282667046	-0.03203906269884276	-0.011012453642991688	-0.026988372970708822	-0.03197989889299063	0.009795185471714632
ARMC3	0.0	0.0	0.0	0.0	0.0	0.0	0.0	0.0	0.0	0.0	-2.559063016144387e-16	0.0	0.0
ARMC5	0.021504256971658472	-0.01816868474444905	-0.024015449141491466	0.027760453422980075	0.036518551727824144	0.04400212821877894	-0.022260343336224578	-0.046473164106422465	-0.021339367767873894	0.014125317684727799	-0.030591886499608575	-0.04328724908321981	-0.005500061279110836
ARMC6	0.07812434728631355	-0.08048519999038943	0.09121304468925745	0.30456234576687136	-0.17999049210920937	-0.201439794278372	-0.18465610080080833	-0.13953175532915732	-0.10489324333807085	0.1473149640515364	0.08222068164462237	-0.10407437905563058	0.08877093537434724
ARMC7	0.028579929999726215	-0.04177263556069589	-0.040104451439412936	0.07940260071944068	-0.023928319033450194	-0.08346874186846819	-0.06403689445361152	-0.09923789361283467	-0.07127227124332328	0.06007356642024685	0.047220449027843545	-0.03820733916510369	0.03997467254997605
ARMC8	-0.0701737443628733	-0.06130040185178036	0.028570495958571848	0.19825823648963256	-0.14091464329774192	-0.06464645070150671	-0.16577381486047044	-0.19661994363284946	-0.12037595496153974	0.07120746992493793	0.10487603278602081	0.08305992713618476	0.07395552438447833
ARMC9	0.024171404761392207	-0.017315271921436295	-0.027576297020000307	-0.019033582563326372	0.016735549932102543	0.10742314349115968	-0.011509174648934691	-0.015492851971331132	-0.04407166396678001	0.029603083061717692	-0.0370760646052377	-0.04002248729774402	0.017500564898007477
ARMCX1	0.043716775438031444	0.09812698359808984	-0.05453917205558633	0.06282376294757368	-0.037746484770838334	-0.10753663766759078	-0.04457822450059935	-0.14200861634700868	-0.16261155101991498	0.08644971982317556	-0.0873703961671141	-0.1240291707717802	0.01463103623894832
ARMCX2	0.009700758563165893	0.022606592992382976	-0.03733205384329952	0.03323875257241582	0.02142881084721252	-0.015318341044942863	-0.018473896529516587	-0.05537277081512051	-0.05827025023329294	-0.03346753775877094	0.03687242457473025	-0.016058529481987882	0.05418805590759622
ARMCX3	-0.09045861542718225	0.2653754146973809	-0.07936728159874205	0.14186681732692136	-0.1380453616737275	-0.030256609534188426	0.07597278865891277	-0.25816951089715656	-0.28892473143866193	-0.21702153504673782	-0.1136264312546993	-0.2296844182253463	0.042878185927014485
ARMCX4	-0.007224290667576388	-0.00923811183798824	0.01144733250047944	0.007126080037937842	0.06098570805771702	-0.017568921967367493	0.006345737630801692	-0.02258561531434302	-0.024196968032044706	0.016526570465194387	-0.01342908385409191	-0.012633700570381698	-0.006725481484205802
ARMCX5	0.012812626355664308	-0.01905800172917252	0.00916788213328423	0.021984536025596548	0.03888758529548548	-0.03517551611832597	-0.01503172885826742	-0.032989752548090424	-0.03207510287788655	0.048279147027507296	0.019350358126624667	-0.024666149768199412	-0.008173996967373056
ARMCX6	0.13552787220102835	0.24193421636457454	-0.12227321711857114	0.38553137953445643	-0.24958641710367666	-0.48183897882601434	-0.15582635382382812	-0.37218836476655714	-0.38489543571494916	-0.310363825688433	0.3142111367372089	-0.1260619265535965	0.11838308910527758
ARMT1	0.1472759062230419	0.14112381569767357	0.09572778963082025	0.4823998103279683	-0.20217497275447455	-0.260420289516358	-0.2266440615632575	-0.2193605950682707	-0.16971448247013515	-0.14969531653169132	0.14767894871523493	-0.2750946169778026	-0.15990229375216325
ARNT	-0.04246731780080554	0.08311913159965167	-0.04125044404766924	0.05060426837208668	0.03992226120506374	-0.12659857659526919	-0.0450836019098811	-0.1487518414818474	0.03051475020782881	-0.05681697078740059	-0.06312170098582075	0.16523902575624094	0.13317503731940208
ARNT2	0.0009144853578518324	0.0	-0.0008170509385314513	-0.0009277289152327871	0.0	0.0	0.0007760077559591579	0.0	0.0	0.013813920866635094	-0.0007854676640438189	0.0	-0.0007894923357635017
ARNTL	0.03758408857096643	-0.021562339777309605	-0.027434885564897038	0.043814719368553405	0.0334436766893738	-0.04024256354691941	-0.023019537580013294	-0.07400818685977414	-0.03720085061029513	-0.03498492378875177	0.042911642332681146	-0.008320670279241072	-0.035329176973795215
ARNTL2	-0.023987081407861058	-0.01989398555369041	0.04532138215725291	0.05201010852939682	-0.04119077737250306	-0.045348423253872415	-0.02720700276783719	0.02056544865985458	-0.02225636772077461	0.07365605035318135	-0.023866514549572542	0.021849398178751665	-0.02772515867250613
ARPC1A	0.15976305119839768	-0.19790525259284533	0.085160983511061	0.6550471378285125	-0.3671408837166934	-0.4604277988772161	-0.29390037733382	-0.2657654831645405	-0.3333845171981883	0.22356807257941536	-0.25496754259759724	0.22364568449867772	0.2036970373359997
ARPC1B	0.4740196264758466	-0.5339104598043274	0.3070211462744177	0.8667989651304848	-0.34950603780501976	-2.1504683392151	-1.3279897784734727	-0.7339374164913663	0.6898935758706164	-0.5515855071602066	0.7200694804936114	0.8659359583803138	0.37407040142727727
ARPC2	-0.28413316947018996	0.3820296482157083	0.4484012137970313	1.0540814075838532	-0.7840873556323527	-2.355336247352935	-0.7747084090410111	-0.38321766660033396	-0.4915519528797925	-0.42999127488155575	0.499995295952286	0.5043432313946985	0.1341326239868919
ARPC3	-0.24195822748227536	0.36978544017173376	0.2699094276712566	0.5048487613345048	-0.5972828741049209	-2.162360733089126	-0.298399756621766	-0.16959568927897814	-0.33359190561394825	-0.5112024194767084	0.39976549483191837	0.5218199563655848	0.15811974788698271
ARPC4	0.3521960301229159	-0.28524152635686906	0.2603456804488834	0.9188783836414173	-0.709720076531424	-1.1534512528599867	-0.6034159012809865	-0.5560995933232296	-0.46746623642801033	-0.41564801606041646	0.49338348108664687	0.43637525178034287	0.25179687785572513
ARPC5	-0.2296638749713779	0.3692917047246883	0.23554031096333206	0.6463519523024359	-0.16190329100805748	-1.8144968425486967	-0.594415484975016	-0.5127043027967726	-0.3380675757548916	-0.5215300997062794	0.45464216210409825	0.6316055822675386	0.3898412040274096
ARPC5L	0.2071439711632189	0.22177569841006695	-0.160769067365355	0.9159223109184349	-0.4327595520061831	-0.5569079762919522	-0.5410148263605011	-0.4893716736163336	-0.31253579445202945	0.23916005534922408	0.31860250184636496	0.3274505394518601	0.2057568215260423
ARPIN	0.0895622198437066	-0.056290137312151024	-0.10422226169633574	0.08041420299656438	0.045582339097392656	-0.09640233848037955	-0.08839278587111699	-0.15415999484751658	-0.12842327247462268	0.09913715047048738	-0.06340463286996893	-0.17268656420465944	0.0951308292971702
ARPP19	0.22439821461185705	0.5065548730912206	-0.23745651402697224	0.4272280327677565	-0.3690644518469005	-0.5651870261966495	-0.15541678791814367	-0.3732090707736414	-0.5545264558520004	0.30700814096907847	-0.19352085626241372	-0.4746867267110309	-0.2921548336458831
ARRB1	-0.09011294244468554	-0.127285613327339	-0.07123499516412746	0.0888533994582334	0.11448204267269835	-0.16435255275957383	-0.05525001369393204	-0.21998850458226754	0.10185320008760926	0.14086378289142845	0.09758284819077631	0.4345446329431651	0.15365180103747117
ARRB2	0.18332785429906892	0.2795302795727107	0.26714170137750115	0.39416760622648916	-0.2713008980797399	-1.1254612500749792	-0.15724821864068864	-0.6149958834419937	-0.19856470456949146	-1.1684023519467417	-0.2978633619605323	0.303116309920878	-0.19507367204263565
ARRDC1	0.08900062108282664	-0.12066574749309443	-0.07941931270826366	0.2756146239630498	-0.05431857675835482	-0.2435365847045125	-0.22417403071166597	-0.30838345017663044	-0.03976236342986746	-0.17864597109593955	0.3439549690457605	0.21530199175549172	0.12245870257817634
ARRDC2	0.05622723264366819	0.0948864535194846	0.056206443919355975	0.08639437354379834	-0.0707967140685	-0.17917718935397584	-0.0784225835252794	-0.23426007889815334	-0.09644978140153147	0.3962358302467045	-0.10523608882981714	-0.05743536431930012	-0.06401007144256604
ARRDC3	0.20523805796786457	0.19615768771967385	0.1045607597069152	-0.1702446199184078	0.21862153434945686	0.23790306532239028	0.4797399102378607	-0.5696347096968501	-0.5860265640647937	-0.20709298879233518	-0.3350884006943071	-0.4016482657366976	-0.318777258202404
ARRDC3-AS1	0.011396899270514365	-0.007166777348219694	0.004355059709118694	0.014575560386650187	-0.008468575889052426	-0.010287920033784563	-0.009653115354026107	-0.009852990527682223	-0.010610176292552443	-0.003095690098672166	-0.00701765704508231	-0.006610667859434684	-0.006383971643578162
ARRDC4	-0.05198062313555979	-0.053286309124353816	0.03754834412307147	-0.04945444907935851	0.09292090699724058	-0.07438693576984967	0.0403165359349361	-0.07273723992945721	0.11951916203728216	0.16624795936976008	0.03435023807200705	0.18946072797789035	0.06302323714968765
ARRDC5	0.009574516675923047	0.013842646252260917	0.015471901947624513	-0.021461901877441892	0.009961567787404042	0.01733756384599244	-0.015179309287089222	-0.022920373400489684	0.011119424296682164	-0.024487535999282287	0.027745065201551188	0.029833461878824616	0.04277823714686211
ARSA	0.09676343760145911	0.04915811145448495	-0.03225252547303858	0.08562445755818275	-0.09288997692219339	-0.16679447481332857	-0.09727219200528192	-0.15628662205742241	-0.12229059072660294	0.13996014695522702	-0.09309742655603483	-0.09046335613102616	-0.054611065758802854
ARSB	0.06906295786079349	-0.10376745007823396	-0.057133969904017465	0.13678692294515793	0.18648984213095987	-0.09955793263036855	-0.13616912293115396	-0.11866528751413065	-0.13291476211907563	0.08402457558160015	-0.08446393953689255	-0.0470488174210688	0.06754239034770665
ARSD	0.07516972517105044	0.050127014996848226	-0.04534607299947811	-0.03648211171192728	-0.06811280728450503	-0.10659334966331407	-0.05525213277632883	-0.14084238364708726	0.023666464645556794	0.2130579989800241	-0.09708039848662456	-0.10028228692988646	0.06021556159079297
ARSE	0.00037745358471040296	0.0014485765059632184	0.0008273778501826424	0.0004885710393649294	-0.0010018829531368376	-0.0009952521668968666	0.00041182208460502747	-0.0005944233258584645	-0.0010583660857191072	-0.00039441073278022396	-0.0009605958489770514	-0.0010378734745544625	-0.0010719326967733327
ARSG	0.1112996761710488	-0.03253058798895847	0.025318543811979538	0.04234809081136151	-0.09648962165341884	0.06072294259404184	0.04478192662892891	-0.13811894279292403	-0.07052259367920152	-0.07497487334340576	-0.0508287946867645	-0.05266071994649642	-0.08576890920118938
ARSI	-0.012356842576016358	0.012950116974468781	-0.010914772017376088	0.010766518566347845	-0.011051683851025047	-0.010751399156025979	0.010526083903395114	0.009974752652079722	-0.01099298683163992	0.16444596247667848	-0.010682002988140645	-0.010748334043303876	-0.011088362713142064
ARSJ	0.0008171316819282106	0.004644637574371849	0.0008682582356955243	0.0017812463776229282	-0.0012451617566481721	-0.0012110116778112526	-0.0011297422653329672	-0.0012335965077120159	-0.0012554182474312817	-0.0012196098719904356	0.0010481743941926321	-0.0012263159259335759	-0.0012442519060264867
ARSK	-0.020869914534768864	0.017923815369491638	0.014959535318125671	0.025491751829138848	-0.019379344912135475	-0.028904475804525435	0.02154704404396605	-0.02740241788818228	-0.01289983385338412	0.13383825217755232	-0.02222057732299616	-0.029067725364215532	-0.02903909693363376
ART3	0.0013573372706641533	0.00047408003777291337	0.000315966503320037	0.0010035774013619021	-0.0005861567076173692	-0.0006635629137383842	-0.000685337423367225	-0.0006602559812025623	-0.000671837127769632	-0.0005604083246922172	-0.000624519964077789	-0.0006564890119632117	-0.0006766943682695802
ARV1	0.05617621908272463	-0.08268693767660654	0.04920158504314354	0.16734269885412806	-0.06798682620295542	-0.15729975460392473	-0.11389561509006932	-0.12096983924311422	-0.17994197366471543	0.12362698415312971	0.1188013568208374	0.09794438172349851	0.07299386531307055
ARVCF	0.004036357128841193	-0.00338652988321671	-0.0015113474344617805	0.00300550205683629	-0.00345083262305559	0.03404431969213776	0.0011700395860007853	-0.0021857273306413456	-0.004804489215765607	-0.0033324567208069377	0.002181438059656351	-0.005087020612383816	-0.004953749784475934
ASAH1	0.337374210791932	0.8819722858048267	-0.40459011534250733	-0.3730087913279394	-0.49392327967963984	-0.7390667649223586	0.5726004901637058	-0.8225505793860161	-0.7892530225851941	0.42107438968145683	-0.8992210764677899	-0.3695205934852912	0.18820548446099108
ASAH2	0.0	0.0	0.0	0.0	0.0	0.0	0.0	0.0	0.0	0.0	-2.559063016144387e-16	0.0	0.0
ASAH2B	0.0	-0.001107895660548194	-0.0010681263103088842	-0.001204703440286002	-0.0010596739678087567	0.0	0.0010031598830433004	0.0009439182556274723	-0.0010562316820786216	0.01794281486861292	-0.0010277140323170322	-0.0010331405809725384	-0.0010336075985098731
ASAP1	-0.0908630074635054	0.20178195689389664	0.07737540108748688	0.1406319158298831	-0.14974505796576537	-0.3969250775410001	0.09241718932420935	-0.48889241693148533	-0.166001872270938	-0.1498166694820005	0.12529271132365893	0.19459262224532387	0.05605155757677485
ASAP2	-0.01899985729285333	-0.016446169439150404	-0.013190404123518585	0.02188391370727513	0.10423638103688995	-0.027534288885156754	-0.01449057265885913	-0.026812809725325733	0.01112855008484915	-0.026320631590343254	0.031672075770943636	-0.013930098402713123	0.047422500640517236
ASB1	0.1058611890300697	0.16273642207766564	0.11889337410932205	0.468521796706142	-0.22293657009833373	-0.30144748835462765	-0.16374048124920687	0.11186316439603015	-0.2744920641536035	-0.18556991633347233	-0.15660269120397818	-0.3014961234926806	-0.23842361114852617
ASB13	-0.03021916467400089	-0.04786873744102584	0.013799628379583234	0.10891240483785931	0.03939925952822984	-0.09234396787220053	-0.06161456136819965	-0.08270907063509941	-0.04340570841934431	0.061641830677692785	0.040700990210863035	-0.04496891447824061	0.025946991784399933
ASB16	-0.0008011337310821358	0.0005755566078786569	0.0010197316801739476	-0.0009383612591948444	-0.0007405720276663209	-0.000692069561148429	0.004738037698196744	0.0006729287672602111	0.0006714871545177629	0.0006966956312563517	0.0006656281993280242	-0.0007651646212038522	-0.0008043221634596865
ASB2	0.03466712702868758	0.04059079546972519	-0.032667225492034685	0.03487421789121207	-0.03625596652918332	-0.06052942979368516	-0.05422543601663308	-0.035488744198010985	-0.03771588526645097	-0.05975498925666656	0.4367431286360332	0.14055922329938195	0.13526684432065048
ASB3	-0.0074914932526976485	-0.010556588668781876	-0.0111986790660295	0.03373133171948682	0.05087009686009595	-0.037317273741706215	-0.023982926017639256	-0.03843504384513544	-0.04114790005401425	0.03653036263960914	0.023018316395551314	-0.035392084823233055	-0.015802290923246205
ASB6	0.029012314750709794	0.023142376062847574	0.020137545084792596	0.08349550714929359	-0.04862642903677736	0.030060496525290668	-0.039430106032297116	-0.04797717542376992	-0.07379205301111978	0.016953055187934163	-0.03543808228083939	-0.07828607523457273	-0.04238915509091337
ASB7	0.017244588304124488	-0.020853367922182346	-0.014119456305575697	0.02540211001511414	-0.03621946670283366	0.05300779434457189	-0.022836014643518254	-0.04440585794224315	0.011446163961288747	-0.015097412483397321	-0.020280947719962288	0.024489495296523084	0.07616449030824628
ASB8	-0.06311693071403715	0.1240251746210763	-0.07897157053144035	0.09236237686087559	-0.12464037110131679	-0.13871611861537692	-0.09155977825033979	-0.19222389557999797	-0.03706927000848648	-0.08132567897129055	-0.06591126589177365	0.11804896306733262	0.08972937141002887
ASB9	0.01606409376389042	0.010696462543287804	-0.01390561701351971	0.05215553939630965	-0.011739352283142096	-0.028433112841144657	-0.013447418650216729	-0.027706778488894884	-0.02700880582382244	-0.022130675624251646	0.03683233939705073	-0.02739615943121413	-0.02649730868577487
ASCC1	-0.045425976274744165	0.14827429804252099	0.049679232240464374	0.08150239001500222	-0.08534183025391717	-0.11028716507371567	0.06654941580108789	-0.11562832256882996	-0.13257168397870978	-0.06534482959145733	-0.0629606030787573	-0.05232963608190344	-0.1200311722582256
ASCC2	0.06275148587574478	0.05953091619120313	0.04394878911736243	0.13626223909987206	-0.20251401750298353	-0.2328381136092742	-0.08345375636808841	-0.21026046132173187	-0.15896653805542904	0.07674643754759607	-0.08156970441970648	0.0808529221698106	0.06500518630742735
ASCC3	0.07093292311627486	0.040731886158796915	-0.07030446636747123	0.12398210193823474	-0.13606219769374775	-0.14481150253389977	-0.12238491545153043	-0.19318603014965516	-0.07290793634631088	-0.08677005222739848	0.12386503786282847	0.06993797352180194	0.17035610627536926
ASCL2	-0.1185579708878147	0.18495925048006573	-0.07013857875945761	0.1290436628298493	-0.19397827037410967	-0.3340701012706365	-0.07216424301102577	-0.19440761415128383	-0.06840298012036798	-0.37912118011332263	0.11514075240142244	0.3103549546901079	0.28181015062936776
ASF1A	0.08551853609167989	-0.08997987018711279	-0.06197946410707543	0.22302599060754547	-0.11740149009103838	-0.2123420734097582	-0.09729168718586595	-0.1309339023049244	-0.22298609000587163	0.10102305167668875	0.23006216947841734	-0.09108229445036398	-0.09469949043636551
ASF1B	0.15303079894439375	-0.13821002217568482	-0.13099186622649978	0.6137666201443742	-0.18105555234016643	-0.11745474405315222	-0.19032028243344207	-0.16750363909241633	-0.18452354089277948	-0.14047676820388982	0.12216877379311233	0.1352699795479951	0.0926678517898713
ASGR1	-0.26293189396556044	0.446987009550867	0.3919583556542748	0.2307556755173991	-0.315834354678163	-0.35915771791006	0.1752306704132268	-0.37904519740916864	0.6690860906339677	-0.6072838028715042	-0.22938011853294943	0.4523368710325077	-0.25337655280270577
ASGR2	0.03563908800558799	-0.030658822791010006	0.0596018831624416	0.02919854786515463	-0.020267696396135314	-0.053291844545629505	-0.0398074532806553	-0.05139261634310319	0.324340417510921	-0.058603829783220956	0.045665696787094964	0.07843323231423359	-0.021314706933257987
ASH1L	0.06630832651439349	-0.054777756064503115	-0.027167891355677598	0.06469685798140433	0.129917576954292	-0.030456790278121662	-0.08230549537531098	-0.2557474828483588	-0.0963691910361131	-0.05852692210017883	-0.06408039543176253	0.21623815517705292	0.2035696213339148
ASH2L	-0.06512566746309523	-0.057889981079605246	-0.09030015848464967	0.19915596401157706	-0.05546937890590162	-0.1399247920293123	-0.0880397056007069	-0.051691167848384734	-0.17785622204884496	-0.05426647660333242	0.10594655849578995	0.055455446270203525	0.10152272215625766
ASIC1	-0.006976070149299656	0.006133187172284316	-0.005610263120206274	0.008193560246487847	-0.007655546930084053	-0.007196304005292934	0.004274789975575739	-0.006827047566961729	-0.007676991692879134	0.03657690062891286	-0.007166073079309486	-0.0075036953731585435	-0.007689847811646917
ASIC3	0.00223219236804472	0.0034004496901892936	-0.0013645486480867845	0.0008409698648081294	-0.0018226165227677108	-0.0021266220740483797	0.0006469343442448706	-0.0020171183667659753	-0.0021808226442047375	-0.0011591959355018045	-0.0018732664673529135	-0.0021321120225351003	-0.0021255769765224745
ASIP	0.01784965941684684	0.056635893954603	0.02145547001098497	-0.015447535731400485	-0.047248185666809855	-0.032572206324311626	0.07738128747223363	0.031231690227558617	-0.06124532565692884	-0.02279628975398514	-0.056832241299891784	-0.06185517743514834	-0.0568148894365198
ASL	0.13216730746260777	0.11552767508402942	0.18440279787942418	0.43315153016871805	-0.15012898950200254	-0.2879156403557215	-0.19711820301787025	-0.259642513265419	-0.16793799706294182	-0.12192844717311915	-0.13714359341686871	-0.2189674371166826	-0.22555967606588553
ASMT	0.0	0.0	0.0	0.0	0.0	0.0	0.0	0.0	0.0	0.0	-2.559063016144387e-16	0.0	0.0
ASMTL	0.029207427075433383	0.029239287371013438	-0.037693800128104735	0.08997232364280208	-0.0598220159603165	-0.06624067262239869	0.02507634506161594	-0.09855356507238003	-0.10802992259721272	0.051517545618224844	0.03963544109047386	-0.08289790597636908	-0.05720830254216717
ASNA1	0.16267627183986016	0.2458783407748143	-0.16634547692950982	0.7037162066666452	-0.5173044315673233	-0.9102512930345612	-0.39338513076918796	-0.29953294873092795	-0.35086731383429126	0.2477825604446018	0.2981517569584632	-0.25174289957774865	-0.226930554158646
ASNS	-0.015850828325038466	-0.021321203364182535	-0.016097078193493257	0.025860746134861376	0.009402763642464772	0.06853988400853965	-0.023626113639231713	-0.025601927833292164	0.02680674047152328	0.01888086876028118	0.0639034804623237	0.0356235045327744	-0.014276544690651606
ASNSD1	-0.050547300952155226	0.060363261938348296	-0.04130874710376525	0.1610025143813625	-0.1638736612807573	-0.214172325383694	-0.060431421263884094	-0.06859637828108812	-0.14106498419855718	0.07663534843193302	-0.04646099846071333	0.05015926309942018	-0.049711021334116874
ASPA	-0.0021896015470669783	-0.002227829950311684	0.0018604754923732757	0.002652811469115186	0.02000281848555475	0.0031990383090290233	-0.0022489996912757114	-0.0021344003615674984	-0.002090701688110472	-0.002339455884311647	-0.0023213375558561386	-0.0023440759104121508	-0.0012822628603028142
ASPH	-0.14729062278291322	0.2770005046955179	-0.11956312240339953	0.485867096550195	-0.3331364244003676	-0.273992622044737	0.2147584689802841	-0.420969935171368	-0.4671589089497818	0.18496535611435125	-0.5020248667942684	-0.55149012157055	-0.45403825537732034
ASPHD1	-0.010774174322269488	0.00845446256881374	0.007790470581427801	-0.01403730744330832	-0.014665841295200079	0.046158978746742164	0.04590487217755622	-0.009687777055445997	-0.01602586116232008	0.015123880757590042	-0.015290465223961935	-0.014446817914349822	0.010678254611408977
ASPHD2	-0.020174958464498724	-0.028424996245371197	0.019533757207499634	0.04082354765245112	-0.028349124197794798	-0.03360834730357856	-0.028334098365484665	-0.03515460777253102	0.007585654338774323	-0.034106872337359026	0.04210967917379085	0.09885403159901342	0.04701118970121084
ASPM	-0.06460825208015353	0.06066552109193974	-0.06513204351268725	0.27194840503709655	-0.07578987543559373	-0.07616941493521509	-0.07315378544839295	-0.07525558682042646	-0.0769127503650449	0.04755271296168313	-0.06634708751903833	-0.06082078038945026	0.041852136554689404
ASPSCR1	0.06799284759843591	0.07149365157705467	0.036423834901238406	0.24014505590797466	-0.1152787418504741	0.07285007300893778	-0.19685355897374635	-0.22122655485573345	-0.12816097276353128	0.0926748834897414	0.10790620725749642	-0.0897387366393956	-0.06906854992057428
ASRGL1	-0.13484971490396072	0.12712071397357522	-0.10118235881716546	0.5256267080811625	-0.14994985523668808	-0.28864764166623164	-0.24288235096395974	-0.1953059987630169	0.15714931798107637	-0.20310631931547157	-0.14988538822071737	0.15625888425833007	0.16054796103514174
ASS1	-0.0015523454505027962	0.00414412470557951	0.001265756448762567	0.0031106797263351117	-0.0014615168623839912	-0.0014120027585827488	0.0008074113306569425	-0.00141915506190363	-0.0014540143773814046	-0.0014132660753320497	-0.0013134950735595673	-0.001418839727414252	-0.0013308570772464965
ASTE1	-0.02234754789495366	-0.0140842768352188	-0.011358890198851501	0.013557209798733393	0.01923065314063508	-0.01684113776343253	0.019516275708149455	-0.04465233932583969	-0.030170466313484343	0.013855343215089657	-0.03298185656455419	0.04539328281164432	0.10120083786615278
ASTN2	0.003194371074149021	-0.0035898488813392647	0.0018546614817722378	0.006725587166344523	-0.0039040274688588667	-0.004167528833769353	-0.004201085679136973	-0.003916381130730402	-0.004217921399615873	-0.003644454255977535	-0.003676151015666916	-0.003658067296685776	0.005849238078380679
ASUN	-0.0544368600547514	0.10970268991743895	-0.06271150775564573	0.1327052815910945	-0.09859610727019247	-0.04449171649750208	0.03743372700895247	-0.06697416216153125	-0.14662079251065505	0.05615910538423235	-0.0812511831109301	-0.14222246312170056	-0.08642805866606848
ASXL1	0.07302988178685108	-0.0789366138279076	0.06429970287315472	0.29319624829917007	0.0767472430605584	-0.1962116602809031	-0.0982318329610432	-0.22401471382820126	-0.1589425851211691	0.05746609854858344	-0.09351780394670267	-0.07273029838163012	-0.11374335057664267
ASXL2	0.05248891911429077	-0.04728003851777144	-0.06049554719988156	0.09612779787600562	-0.03185785079055221	-0.08493619024294645	-0.07592656487840348	-0.20770342942293246	-0.13174308834701176	0.0626499859420678	0.11177857671201094	0.06278265735401102	0.1395755487380161
ATAD1	0.05514769403748178	0.05441964642661334	-0.06226683571662647	0.09630479806753674	-0.15080484184714388	0.02833829626852402	-0.07618340210746952	-0.1555954207128573	-0.08003132310545863	0.18095139187567522	0.05794505480369874	-0.08506556805211908	-0.030020246732186444
ATAD2	0.07369285257542665	-0.08619270678073841	-0.06505083039485153	0.33855352928224086	-0.09689509167215511	-0.07269679841441964	-0.1051803708312507	-0.12481446640507979	-0.1354148883720126	-0.07806445821141943	0.12120930898873977	-0.11699337202731834	0.06635822205434047
ATAD2B	0.0316446807429973	0.008356145594585009	-0.023616439926432673	0.03750925862006532	0.018535560204676622	-0.060963305763529235	-0.047483234580747935	-0.07307404567100893	-0.01894052560931437	-0.03452695007025465	-0.032583153056589084	0.017468041705401553	0.03411319907499124
ATAD3A	0.09116108960931457	0.05683781948602039	0.07702749374856048	0.33983000142638065	-0.1226926477152395	-0.1784390383024618	-0.17990583271113	-0.1278577118142451	-0.11120924759562809	0.051806201935999115	0.10364092058601493	-0.13175934174180853	-0.10071086012508863
ATAD3B	0.042390387977571484	0.028074396354763994	0.0719602919082845	0.14656623384606715	-0.06675185021136676	-0.07687863521327641	-0.07578769787926914	-0.09554837247840714	-0.08347359350670783	0.03084559935264822	-0.05107104407270466	-0.08758792789075107	-0.033501608703353475
ATAD3C	0.00782598502759297	0.04460296219201436	-0.004391303483126852	0.01427303958205272	-0.030253064131477554	-0.030096778706092436	-0.00841922937663434	-0.01241689729622067	-0.012006323560912777	0.021134996701365136	-0.026398864091721857	-0.03173859963302997	-0.031833780024811166
ATAD5	0.040816375796703955	-0.038263265107585875	0.034605450145623946	0.14547631266141742	-0.04672708360928554	-0.07304911829835666	-0.04623977842533716	-0.05902197738877262	0.029736995359727923	-0.06454211206383445	0.04098172053448352	0.028567396469384762	0.04099171023640992
ATAT1	0.02974916635849062	0.035494211155683075	-0.028782226323900678	0.07012165949828414	-0.05355226127094568	-0.0819353630887414	-0.046083832724195514	-0.07180050941109356	-0.05675683823516707	0.09077181779940774	0.045276770538869276	0.014178581344415717	-0.0349420551857879
ATE1	-0.020829988489398397	0.03347568033528876	0.019393045302428667	0.02823953527050693	0.01791683421827494	-0.09338946142512691	-0.028192568450481497	-0.10659897478085849	-0.017782669766942642	0.11803896509105656	-0.052100125571140785	-0.030677317847154297	-0.01307014319801075
ATF1	-0.08252394930208283	0.13788293685557745	0.05077605554541178	0.15378757345014524	-0.17401058719356877	-0.10282005726312007	0.04335998835505778	-0.07087248790114556	-0.12594268350815055	-0.03815835385193698	-0.0851275098343976	-0.17132637398597395	-0.15720033799741856
ATF2	-0.06322768577973156	0.15419475382804532	-0.07003822139904858	0.08484715012753069	-0.0458579522265852	-0.02500823476256708	0.06494058835164888	-0.10230862523842167	-0.18649047883347242	-0.0800333565987747	0.0589425104833325	-0.1260646515383131	-0.05566034296347675
ATF3	0.1948575866925158	0.7724857677489665	0.3000566050546417	0.29770659910849084	-0.27099637703238266	-0.2752677508731315	0.3946322122090755	-0.9009564315635193	-0.3341067495358444	-0.7686111910487275	0.2996578117523111	-0.5429342056979085	-0.587818128701918
ATF4	-0.23292871048121278	0.3158507007549727	-0.18242917560459865	0.16643107140066288	-0.19179118751866517	0.08338126915507552	0.2679257052731454	-0.6440590299564896	-0.33471942195963267	0.7177511479965286	0.20076028025726494	-0.22184706766060971	0.0659625239107739
ATF5	0.21592103351407355	0.33701083241567636	0.20635197879907616	-0.202860296525343	-0.6696407868762534	-0.35055071046134256	0.6236240404333716	-0.2496110539778383	-0.7577409551801568	-0.35461100934642154	-0.4107621823555655	-0.4487879179630804	0.1674180018447204
ATF6	0.07589639260865133	-0.0762598648750078	-0.078684502266912	0.14312310958793278	-0.07117607576371816	-0.13636489871700982	-0.18995496457262417	-0.23642060112336916	0.07966852920454992	0.11916411663170529	-0.10042818238311835	-0.048106883610068804	0.08868959241369212
ATF6B	0.09313520427425344	-0.12919388703997498	-0.16217102752436544	0.16713283934132708	0.10593322105809401	0.38087515212273726	-0.1409577060518113	-0.5360681293507658	-0.17796465116946847	-0.04997869012414338	0.12453515654668473	-0.07348874082147841	0.09217423146550716
ATF7	0.07995412471797217	0.08164724110381363	-0.1006790011164446	0.24025871899655987	-0.15625748505075654	-0.23404847974551826	-0.08555305324526351	-0.17516344552023566	-0.06343748311799763	0.09686022905460909	-0.0882145053798214	-0.07584545374682905	-0.09068390890863831
ATF7IP	-0.04368005865139529	0.029541013031517856	-0.07326224437754343	0.04917029748831808	0.1587064128583679	-0.07317349378723617	-0.04592061007167918	-0.15684889745150615	-0.11389579940456304	0.11843256731907208	0.05414976174001063	0.034246541183956244	0.09796903242851496
ATF7IP2	0.08833038743230792	-0.1276496211763058	0.07906674219450766	0.26186115048831043	-0.13800544745044746	-0.17508540920023194	-0.17456942862834113	-0.1525078855277599	-0.15007980791592118	-0.09738589535535296	0.13818999894806988	-0.09945266930408253	0.08012712070914937
ATG10	0.055803013561240844	-0.0764473721798692	-0.045058056541441	0.10790395023435309	-0.06549461487454768	-0.03599259130832462	-0.05472842274971801	-0.08627367924551019	-0.18073848042342264	0.11667791368567036	-0.046525910423365346	-0.12695707476484314	-0.024285023502029258
ATG101	0.1269229177250146	-0.1664988620893681	0.17100479184989217	0.48507051921592276	-0.22233826991897787	-0.5258894774216273	-0.4054845255284121	-0.4313835767907391	-0.22949164084877147	-0.20197340864140098	0.5941672432205161	0.12753300882833826	0.09614389102870986
ATG12	-0.11498243064791663	0.26405331724071224	0.06836991958168029	0.1834983922100874	-0.20083311844367469	-0.18086376252719383	0.11515538469231412	-0.3655061273528201	-0.21878700871520768	-0.11748711933001953	-0.11682347702834961	-0.14082176719779865	0.08423568349168725
ATG13	0.031311998017825166	0.039317178704212905	-0.021478311250555153	0.10739149075438226	0.05926899422006704	-0.11774552609625953	-0.07268752836103164	-0.1759513151146668	-0.12907998341959617	-0.02774424550937122	0.11701366522025769	0.04368176741255176	-0.032229378386620634
ATG14	-0.07218260545335348	0.175804763511662	0.07104959737813923	-0.07893885010207302	0.06297195205316414	-0.10611305478504034	0.13414825465504818	-0.10318685034955549	-0.0800195305986477	0.2525049619470886	-0.10482898035009922	-0.12516170331180665	-0.10491351902393249
ATG16L1	0.016415768349202567	-0.021864080548387288	-0.014570659614799976	0.03300042930602927	0.08617054757696223	-0.037113580559145425	-0.019814401379410304	-0.053013310358964366	-0.043328720183019837	-0.020964151155478807	0.026178516433293317	-0.023500306772386972	-0.009079069023780112
ATG16L2	0.04431539046479886	0.034635713708761014	-0.10545308857853518	-0.06932156093201597	-0.08539172598084022	0.08908081372446941	-0.03970911400213208	-0.2080183781714725	0.034652893848046054	0.2244515290947495	0.1254620449681053	0.2524997642100687	0.039018965008229455
ATG2A	-0.030964714238786016	-0.0476032679177079	0.04337543871150478	0.031053126826487774	-0.06385834506264115	0.036767108853681285	-0.02486380884046422	-0.13630950140194867	0.12891905542803536	0.12774997591357634	0.07869576841286666	0.061146312306650685	0.023139205167552274
ATG2B	0.015254887301920067	0.021430046406669366	0.01805772369177973	0.01565976219160736	-0.02630480744267256	0.08817341158479716	-0.01589818537442576	-0.0364312948027082	-0.03792057706860534	0.11815563427481193	-0.0358940729331409	-0.021045704906498854	-0.02815265745146026
ATG3	-0.2867791978329698	0.361259421540148	0.34952315971062	0.7763839804002776	-0.5572967704008545	-1.0929128947656461	-0.5630390990196544	-0.5937722989200019	-0.3938606001162842	-0.37907408848872404	0.4483207133043148	0.9335279458693015	0.3148627791323294
ATG4A	0.038119000867306255	0.04547533160925961	-0.03865834089695597	0.12804786605339905	-0.06218509268661637	-0.1024448519379807	-0.06352820345003803	-0.10181937406911862	-0.06160721554584772	-0.04241947506723493	0.07655046064923413	-0.0279545762007645	0.04533411647560279
ATG4B	0.07666284277854718	-0.07160745965845842	-0.0708171441394069	0.19525722361975423	-0.06736070013335102	0.1123389356205533	-0.13357840490248335	-0.2683271016224039	-0.09560654961629218	0.08663291124663283	0.10654627025560429	-0.19405330633405138	0.04431608173740671
ATG4C	-0.06824555094166418	0.05853735101513866	-0.10054596582444654	0.16266786663460633	-0.09460625346151953	-0.2001968425059248	-0.08385389607831234	-0.1740581205952979	-0.14055179936199014	0.0660058910350269	0.12523220122011017	-0.0660300076692722	0.1433142905615831
ATG4D	-0.041926286791002874	0.0377899860275301	-0.03128014958405833	0.09363939029866265	-0.04555802383225671	0.10812297760401268	-0.03683565608048955	-0.08965581076036565	-0.04171481683780187	0.1211993525061209	0.05227599421915323	-0.08411787682570046	-0.07603775422691986
ATG5	-0.1023147176348331	0.13764987833947817	0.09020308383894131	0.3590103049684171	-0.16988250498556023	-0.29261258394259476	-0.17379189506177867	-0.24205294577948666	-0.12422557072929453	0.1265285274770192	0.12479004136041989	-0.12689031708627654	-0.06151997528086257
ATG7	0.06412053280913486	-0.07607676544540459	-0.07262028652875532	0.1575194715999423	0.09230135229204929	-0.058417905801983916	-0.11170938820158534	-0.2509314849195089	0.09002298116556777	-0.06442502277042922	-0.0899308015838859	-0.07246406569028677	0.083172519629119
ATG9A	-0.0208692943055512	0.032458649394575614	-0.041229095799818274	0.041934719881797214	-0.05508976229423386	-0.07817381303209472	-0.028383326804451964	-0.07162974006829226	0.02996288843141252	0.171030238559179	0.046802337284769666	0.017239234421728575	-0.03001339594368041
ATG9B	-0.02293054558026355	0.03617179554191449	-0.020199169018258672	-0.02649725495749434	-0.024286977729666703	0.08423241334584675	0.03423180202690279	-0.020742369476996782	-0.025262418004806803	0.08201999268556082	0.020977239202060398	-0.021512276193130987	0.013516901888030376
ATIC	-0.12666316651598866	-0.10565749606833853	0.07077959032437219	0.4274130068788221	-0.17737954514125753	-0.2570568226468165	-0.3001749758228677	-0.15412181245758516	-0.24580513273890947	0.20296479712645454	0.15419767854575908	-0.15858164066173447	0.1444354427879488
ATL1	0.005069501971209788	-0.004026344965507534	-0.008179578532715719	0.010105599730197564	-0.006536915530930473	-0.00979838553581923	-0.003597689909546367	-0.010195451054330899	-0.010170234283452992	-0.004998914975509755	0.04104757659323302	-0.008114612141918137	0.0036230531263858573
ATL2	0.040361348094593276	-0.03204280105385504	-0.014185011678213752	0.058525986046150974	-0.028011317304871698	0.05441909288263127	-0.04055845444514142	-0.07817876861245529	-0.053515395441703584	0.02919277959791943	0.0751496843300287	-0.07469613009801657	-0.04526543750389926
ATL3	0.12025444906950214	-0.09554247102110208	-0.07527707992500873	0.26533788857480867	-0.10219202200806454	-0.2217327813800264	-0.10675703685541292	-0.30319160963340086	-0.23509860114477749	0.26207652783672036	-0.23155048507985782	-0.2473887080973353	-0.09748960022163645
ATM	0.10199195399227658	-0.20223226487883084	-0.15236797741608213	0.09406623983098997	0.17744344834917053	-0.051338786047762014	-0.05808576613416885	-0.34868455647470176	-0.10325294293197196	0.1681506034576185	0.12127528687208017	0.1558640879757809	0.23268690544201415
ATMIN	-0.037820601453203505	-0.04288450891432914	0.029466908039930077	0.0744425646283996	-0.040576024754146525	-0.10874433016380473	-0.028503509751832246	-0.09449360735490173	-0.051549157163127385	0.07783786873637252	-0.07402137160999578	0.08849967111336454	0.07106038656150308
ATN1	0.016022688768968518	-0.020999986162642967	0.026761651499826674	-0.01670396356353257	0.12396649254537817	-0.02731586355160092	0.0306925472445634	-0.07481705819048717	-0.07572716388654988	0.07609980729494767	-0.07043098482975121	-0.04602913215596419	-0.031688361323305464
ATOH8	0.10082291176151473	-0.044406550390695985	-0.0512052501990157	0.09418965237713091	0.04104799013180608	0.05419284456937013	-0.06659879398385227	-0.05667922126081184	-0.038089486867270234	-0.06918035621193615	-0.07493347973308986	-0.08071369901131834	-0.07656176011866606
ATOX1	0.33804364451072577	0.35469399059577733	0.12315571634555084	0.5961590765095721	-0.5246600852227746	-1.2643550366872502	-0.29004129963161496	-0.5403521811136452	-0.9164654661097507	0.9594774921603562	-0.5722425144022082	-0.7594157437065432	-0.2767157319391371
ATP10A	0.015540936260876428	-0.012419603872859088	0.00944696903567333	0.024379895787445992	0.007993154777096218	-0.022838146608950317	-0.022606771429490923	-0.023041073228384654	-0.017302539447204453	0.009062177246429869	-0.010337571626808133	0.009545078389761867	-0.007965160127521964
ATP10B	0.0023663378783434605	-0.002372416934311389	-0.0021441838943774354	-0.002216428469485589	0.0019073053633325968	0.041311451163657906	-0.0022055329073710855	-0.002315497005174291	-0.0021515356069361016	-0.002285400690197857	0.020131751774731848	-0.002178814731398479	0.001991092495879748
ATP10D	0.0347089206721629	-0.049072619051414954	-0.01929129330266759	0.047281553820179456	-0.03010294798437168	0.06343386759609074	-0.03881497816686745	-0.08337478959670488	0.04779903217145378	-0.04598175385215521	-0.05458964962398012	-0.06551356404424201	0.09419338172223246
ATP11A	0.041622244325467454	-0.05196946374823945	-0.02406930861760584	0.09299169148239078	0.04321598926967431	-0.08871176511401399	-0.06317216435910744	-0.15699867817711619	-0.026573961433282195	-0.02963849500338036	0.04132315233082806	-0.01954371974989641	0.06308695923993982
ATP11B	-0.03392713107987029	0.06499860196219123	0.017426538393760276	-0.03005985669234862	-0.04772347227864181	-0.0497349865720107	0.06142262924818395	-0.11165498806315488	-0.07970385120868964	0.08817014045854975	0.12670970804050705	-0.02123918277379031	-0.028188713917319773
ATP11C	0.03236070623571648	-0.03179852443603322	-0.02898627453513213	0.04452782464096434	-0.013662284096899412	-0.059551487069839384	-0.0458128775380776	-0.04469922833287297	-0.050120069853475294	-0.0665290713281111	-0.024001192610795127	0.06744730233636052	0.11837878477706232
ATP13A1	0.0756409076414541	-0.06380319007024497	-0.027106470459876086	0.14444950520149535	0.10061113069279502	-0.16046110758473098	-0.13582656511760233	-0.13885005719811966	-0.1526787012285629	-0.053651882188384376	-0.10979204031047257	-0.10093714500904385	0.09527325560508991
ATP13A2	0.0640786355777277	-0.08273940690384302	-0.05490908492539096	0.1398601139117811	0.04468309832586411	-0.0950625383159727	-0.06201487942282717	-0.11946848730784644	-0.09811776025551654	-0.05161234346947348	-0.10286750861141464	-0.08951714441475386	0.1473748472378064
ATP13A3	0.056165665713841524	-0.04755239982356218	0.11696790782447708	0.140848740701399	-0.11019022108959439	-0.03988296262594235	-0.05177607175273876	-0.23108887410188045	-0.097182592942193	-0.05968398896269953	-0.09013794571544857	-0.16817486167521906	-0.07633054200016776
ATP13A4	0.0023400716900648377	-0.002901089775898094	-0.0029389123757316855	-0.0007252382065620556	0.0008405726453756583	0.018578362205364993	0.0012797707638882935	-0.002835812221747361	-0.0031531121903882143	-0.0032674957901409184	-0.0027548097040138815	-0.002488299440751913	0.007832484111885982
ATP1A1	0.24292267283496943	0.19162651223325045	0.1322385058593928	0.5233839499741936	-0.3232196216750153	-0.4196096563340846	-0.2910994803820688	-0.7161854311760614	-0.25679182986407356	0.18246911152631012	0.2447843873392332	-0.2472423130190285	-0.30283380137002347
ATP1A3	0.0024184111860945214	0.0021915703778329024	0.0023269778790189688	0.01143583911798253	-0.0027437533566499013	-0.002704947588448117	-0.002938416923038045	-0.0027471528811367912	-0.0027379845553736066	0.001904701764294647	-0.002393746888620897	-0.002665645656479076	-0.0023490750305303204
ATP1B1	0.12238942288262863	0.11157877707436734	-0.1733600824589576	-0.11078789546914297	0.1894819992894332	-0.1340716076907883	-0.10960486195954236	-0.22598811588065468	-0.28845814700842476	0.3826135480645376	0.12464820750872196	-0.22052879767851608	0.374290487900372
ATP1B3	0.5163558073304112	-0.4186647037073088	0.22137757128508578	0.9507236177789196	-0.377025451464412	-0.7866359836061023	-0.8313525169711212	-1.4863347232696476	-0.18437724007502068	-0.5571965183558178	-0.43712014526015086	0.4667739172564967	-0.3259789407515544
ATP23	0.038202800338751765	0.04451559939566098	-0.03842287469739571	0.1273329683319376	-0.05992861893484454	-0.1028705011576844	0.030856496969556613	-0.06413357664278269	-0.024334242349611214	-0.03822215571000876	0.03068261037172859	-0.09322445110617404	-0.062532203771239
ATP2A1	-0.002702095698403882	0.003447100923008815	-0.0026921452763580766	0.006306522148092875	-0.003475790394594016	-0.003447676216964815	0.0016803664415660144	-0.0034592911768270697	-0.003553592519792486	0.008055194476964877	-0.0030933320394033004	-0.003477653151256416	-0.0034734474805390354
ATP2A2	0.22003915008585256	-0.16548976264623336	-0.10479727210602409	0.334244865721794	-0.24714229922724743	-0.17384503244064242	-0.22176198560822535	-0.44037287122778923	-0.35803687506827925	0.384922724674703	-0.20851473531396353	-0.28501475014592015	-0.14399667194020893
ATP2A3	-0.019589239386623908	0.016299437055369327	0.010809230971371344	0.02218695506466506	-0.013721582494938891	-0.03599480282730848	-0.02493308446649467	-0.03850437351254955	0.04190031035689221	-0.017566769549853634	0.08845751571477942	0.01882053310087443	0.021450455389207163
ATP2B1	-0.11057985347325894	0.1276345293330518	-0.11873385381774329	0.15472872675374014	0.2295120695596371	-0.14459057942436188	-0.16669043164758632	-0.5977960945038391	0.15134339375807415	-0.507019656646772	0.23235935343316272	0.3370695576873046	0.3962304283590875
ATP2B4	-0.0495975353820266	-0.06839781532525233	-0.06165065939180953	0.06736467824965879	0.0557945482996205	-0.057739032081623405	-0.061255488036760224	-0.10569891870261244	0.08640724020919854	0.34293445930452005	0.16803664201317856	-0.056377867194281076	0.03840698323259676
ATP2C1	-0.041297423922495455	0.06435098928921885	-0.038421947203004875	0.04264058816771839	-0.04466141774752543	-0.11199301348373121	-0.028731054831468355	-0.14557596697013028	-0.1274359585498478	0.051627257573707425	-0.06844439971938522	0.054159727364067656	0.1493630241697153
ATP2C2	0.007303614922474173	-0.006192408563477961	-0.0035145854106434973	-0.006100539007604097	-0.00445517419101423	-0.0013807218897593557	0.0037321551218438232	-0.003958122252860361	0.01694127538656208	0.013922740560727108	0.00913630528204632	-0.005808321029929886	-0.006659970983867712
ATP5A1	-0.3689837882401387	-0.36271276658015206	0.19212889865688898	1.15550325327498	-0.613723736774721	-1.3397142558843718	-0.944182998772485	-0.7295283188391584	-0.4568617189743508	1.1096548474658947	0.6673447858929596	0.5596970459969158	0.2589591739195304
ATP5B	-0.45401094457973445	0.3315250866365321	0.35683322476480817	1.0419019742300282	-0.816844527218232	-1.5718350836400234	-0.852532931763676	-0.6139258164672241	-0.7536895892235405	1.276837808201376	0.5933596606661974	0.42555541776079364	0.20385891890130664
ATP5C1	-0.24158745627000178	0.3553038975159419	-0.30593142242556737	0.9222339405464611	-0.6112862139155464	-1.2749581866571411	-0.5247772913361117	-0.5029245280495571	-0.6967547516577346	0.8048483618668744	0.3591585028015933	-0.32845005177734343	0.161098913839155
ATP5D	0.3123374561156518	-0.349559265598961	0.30199436228573384	0.7186128583156021	-0.718657728298639	-1.5416876055111333	-0.5520846052703101	-1.1704453641044297	-0.2259698217120601	1.1802998190541578	0.4087643935627612	-0.3140606054035515	-0.2423445389334798
ATP5E	0.2769191028370808	-0.17390745769726204	0.2480589187874839	0.4094249408977542	0.2062079657239333	-2.1723486750894683	-0.4333472939278546	-0.21756065902347727	0.20337499936504713	-0.2655232131499152	-0.24483754664274845	-0.35032168200956226	-0.5907980366824654
ATP5EP2	0.3776090500570233	0.26852603262145475	0.24831715788379863	0.5732076865268126	-0.30617610589287236	-0.8227252116887035	-0.33842316841035885	-0.4750197308447186	-0.4859560157670876	0.34973783631448707	-0.2853514393968434	-0.7292124017642967	-0.8019007304836678
ATP5F1	-0.251930927980414	-0.33584446384749667	0.2850198014229625	0.8827598878739406	-0.6030139614019181	-1.344188267288037	-0.650911916405623	-0.5995042268408345	-0.18946799245912838	0.6206111488099249	0.4659546808475721	0.38942581102515483	-0.15008366102722173
ATP5G1	0.475275230600637	-0.42763428424077626	0.386842508353498	1.243779727286519	-0.6470397695601021	-1.4041385947460716	-0.903565238366964	-0.9449282471798354	-0.5461835052048785	0.8231032029465476	-0.489301124924494	-0.5733278712947649	-0.41969861878492254
ATP5G2	-0.28120031145147273	0.3611463400828002	0.25924011457361174	0.45951323955287593	-0.668868159122815	-2.306949554870713	-0.15712123405872813	-0.5227481237708622	-0.29652252052877237	0.8089508100898957	0.35698376372340024	-0.4973274994415944	-0.4361490387632733
ATP5G3	0.48816282624286217	-0.4939156891196621	0.29968176583660033	1.2206524919698631	-1.107357499915395	-2.0395335185260617	-0.8932740223976317	-0.9521189978370252	-0.9736079393996533	0.8427703416346646	-0.5264445271521028	0.5680198532472177	0.21797488280054372
ATP5H	0.3759448892387732	0.3879514582893312	-0.16324692268068444	0.7213286536819927	-0.5143205047095858	-1.6210374262036908	-0.31069198857169056	-0.6746803814066131	-0.7404778324941159	0.48325411972570176	-0.3496988457497112	-0.5134343728848795	-0.33553038687555425
ATP5I	0.5174947178934255	0.5082030500593897	0.3498265554598611	0.8878356848380675	-0.6069410305252572	-1.3973726957187886	-0.5264006337954544	-0.9040903266062689	-0.540668840755558	1.0479729141025362	-0.5038293227430937	-1.1865679541530585	-1.5853038097325478
ATP5J	0.4380207254191879	0.4771392886167164	0.37445158265811873	1.0196357755294727	-0.8115907197281524	-1.9093493617669668	-0.4948993398289141	-0.7578624239512757	-0.8977482618444818	0.829463888014788	-0.4657037103202823	-0.6510217590051774	-0.43276870600124817
ATP5J2	0.5260599160845555	0.3399201521524933	0.3752966346126696	1.037058126644494	-0.5309356729265797	-1.999751535837594	-0.851036338267969	-0.72323095413025	-0.6450875903365709	0.49329792062162914	-0.467277747086698	-0.786292455182749	-0.6488022712117804
ATP5L	0.33424456900548694	-0.32738418738038655	0.2992085889834404	0.6770630355253272	-0.6903985837375267	-2.463672622097606	-0.6266846167244576	-0.362721667515828	0.4174069993462055	0.7791613651694687	0.4958905280449196	-0.3995172508350813	-0.6194875371350578
ATP5L2	0.12859771099497466	0.10618677685435671	-0.07429866513319291	0.29433686341884896	-0.13778512762909179	-0.39345141706018566	-0.1766047204642322	-0.1898764011353747	0.061555732952620165	0.15858584942240822	0.18255560696560147	-0.24892382648214362	-0.2692004132834713
ATP5O	0.23416392983544623	0.4016475726155238	-0.23936164030599133	0.8199201259342139	-0.6606547059782207	-1.847437558197179	-0.4153866433132325	-0.7048572538519878	-0.46197719488989053	0.8967672966391058	0.37179417832716727	-0.4246628100321278	-0.30802327778879557
ATP5S	0.066739163686155	0.06874814223691686	-0.061592914005661324	0.20266673117736556	-0.14717290600785982	-0.17170672516108754	-0.1145472609396189	-0.21450175023985404	-0.10507543373935266	-0.05489920234965179	0.1105036591656367	0.09688683165774084	-0.04331222518628736
ATP5SL	-0.11250982853024019	0.0958540734841517	0.05944461325875362	0.28375325625666054	-0.1839673464637212	-0.2668110204618181	-0.14426228847460637	-0.23714531559293794	-0.15407382848554124	0.2135744961174026	0.1451127719373706	-0.09440869033547333	0.07771503666391152
ATP6AP1	-0.29092614098763203	0.4612366796663735	-0.2884693331462068	0.31286996370517883	-0.3986240964283717	-0.4640935751365012	-0.13646038068851413	-0.9218669990869217	-0.6339527390503457	1.1489330287554145	0.3588727035912797	-0.6637884335606568	0.2081665232352814
ATP6AP1L	-0.015727109993263294	-0.00660356330028772	-0.012895261303427505	0.01653155932986047	-0.012187655726094686	0.02475742638839311	0.030921114389646395	-0.025494890933257665	-0.0161181459786495	0.03944169245009477	-0.023025110900727598	-0.028078915647854807	-0.02771176582129504
ATP6AP2	0.3361207744665121	0.32649881176272444	-0.24578515154434427	0.5067419810874112	-0.5150248072217634	-0.8187082936080943	-0.4148490976181261	-0.7646042921397573	-0.4925539562239145	0.5395886891165521	-0.3442184430945479	-0.217959211653724	-0.25383190753132995
ATP6V0A1	0.18958499849346108	0.37446826421335944	-0.1204223711198091	-0.1203378016285364	-0.1818763226350918	0.25205893943011737	0.11675866983458727	-0.38580554781563997	-0.27294963724910226	-0.25374741805933676	-0.187070079471919	-0.2679039730035357	-0.06726336038077851
ATP6V0A2	0.029763584354783486	0.026208657341978962	-0.02471775547995014	0.04194408089343151	-0.034222753754029056	-0.023502892428521216	-0.03143009945218746	-0.07008500631263954	-0.04452870059706538	-0.017383591698443016	0.1063985109223883	-0.04075095304353319	-0.03975800943783701
ATP6V0B	0.5865409908903679	-0.36676176013427797	0.2462594084975474	0.9606421314150579	-0.5428747127247548	-1.7578614220863382	-0.9253453594564869	-0.9303678583505646	-0.6099787827952816	0.8602315037967906	-0.4799159681195307	-0.7711291623031441	-0.44866734455804813
ATP6V0C	0.004415608700113956	0.019149620587447326	-0.004843247923175763	-0.005040870798152082	0.0029119327383547514	-0.008300284356072845	0.005882486305041086	-0.007156159642245571	-0.007460484046510617	0.013391651381205318	-0.004754929323495034	-0.008234383129455593	-0.007679161659700692
ATP6V0D1	0.3050005515012763	-0.16600861799939326	0.2682208700218045	0.9796152344024541	-0.38532737102084713	-0.9679408023025016	-0.7438898717402744	-0.6157213344284986	-0.38895628444663854	-0.38749310336778	0.42222076872591513	0.313226897692661	0.26607880067040857
ATP6V0D2	-0.0955516313105888	0.0978180386181793	0.07752350644453679	-0.09379147411843698	-0.08814878179262493	0.11844092991050016	0.1163168445945483	0.07318428547892258	-0.08834606122852483	1.0854302783229037	-0.08610484729423308	-0.08740033704043168	-0.08759057018151575
ATP6V0E1	0.3070073584044211	-0.29979367036975624	0.18107254831520403	0.3253167954980083	-0.6296122354849516	-1.7972567205007675	-0.2838908983805397	-0.7829950294133798	-0.357911157076511	0.996374713999868	-0.31582928336947275	0.39509449349807546	0.28236385360711863
ATP6V0E2	0.15363427173741295	-0.10168515518233409	-0.08518262102678915	0.41209707979067206	-0.09519495216533777	-0.30012505842421244	-0.2521480590614606	-0.15600648489893582	-0.25996446370970105	0.1423919718889739	0.13043219548965754	-0.23172191344384957	-0.18228123731292997
ATP6V1A	-0.18392724165869265	0.208580409022303	-0.11704933634608361	0.15936509749190558	-0.15059785664631992	-0.31725589567876245	-0.14392940980983243	-0.347713491740162	0.1594340189642332	1.3816439507177694	-0.18867748086592218	0.14629629315377424	0.2653853802467677
ATP6V1B1	0.0008543537566616019	0.0004530950841232672	0.0006988423329183387	-0.0015291931901742206	-0.0012685341812827995	-0.0009579007351948154	0.005432677717698712	0.0025286002006913977	-0.0011607196780742037	-0.001202787357800576	-0.0011792198335620816	-0.0012316647710117674	-0.0012888646646173753
ATP6V1B2	0.35739062346141787	0.48137673708695194	-0.3286997143539262	0.7093092782698576	-0.788278080323279	-1.126315108586085	-0.4634676639132553	-0.7890511854292092	-0.6164701755996651	0.8282057533766516	-0.6015297010660069	-0.4509989525193935	-0.3327948395130995
ATP6V1C1	-0.18355420032696726	0.3364206634650621	-0.16769770768746037	0.2157212892712445	-0.3095795584947806	-0.27079524708682434	0.09669722885465931	0.13693215308932824	-0.4453113591466362	0.8180845883050305	-0.19144150165730445	-0.32222414505087876	-0.11516295284110725
ATP6V1C2	0.008257264341118535	-0.00532211640838808	-0.0038761848946069254	0.0039270017406766765	-0.004203026704272526	0.01945842433202656	-0.004132179074860567	0.002273040738706359	-0.006858862322149321	0.0028677557268869986	-0.006111259972046337	-0.007199580533124871	-0.006222565688235775
ATP6V1D	-0.16409807419517092	0.5818551690693905	-0.17815981779876655	0.29893132145037016	-0.3389691904215788	-0.46016286277215085	0.0826949273199539	-0.4094887641912556	-0.4753800582062184	0.5941465860297402	0.18811649878191095	-0.24953441305923482	-0.18546621385187548
ATP6V1E1	-0.18489051069406312	0.4156063038637221	-0.222041309759439	0.44599809593338813	-0.4247765180604883	-0.8216809976681141	-0.22454857592213082	-0.6695428270150503	-0.4047893031698486	1.0358764178955597	-0.2957346743328695	-0.3084106486740425	-0.16734239193892497
ATP6V1E2	0.016947245881265494	-0.016464980668458383	-0.01372102180070405	0.03375641268533994	-0.011620412788101072	0.018454838154603092	-0.016925545313743524	-0.047179787301042164	-0.050402928388076036	-0.03414163183787715	0.0946743124993116	-0.04076303909729877	0.02462327089650492
ATP6V1F	-0.3961437920058487	0.9719007467850196	0.4229083786644338	0.5271367890710603	-0.8572199069945937	-1.6806503481213808	0.6735200758782872	-0.5764218245672302	-1.3446737611724986	1.3467642393743233	-0.7047916970074566	-0.9077997393525303	-0.38511398661966667
ATP6V1G1	-0.3800657253147942	0.797468888191178	0.4518452408191055	0.4736815584347972	-0.8079795268617047	-1.509712292554529	0.3067230696060125	-0.8190502400230766	-0.3607168095315266	1.38977777501319	-0.48170816739651395	0.4186357399978955	-0.314049804684637
ATP6V1G2	0.013691194872645973	0.003864586262665069	-0.004415981713505687	0.0045056906610295615	-0.0013423990903039394	-0.008223051426490567	-0.005738085019913739	-0.007752201560116915	-0.008787167192436043	-0.007892382594973078	-0.0030400206604920834	-0.007937060764673836	0.001854652805528151
ATP6V1H	-0.23044677545992787	0.5789186170203064	-0.2115278082546673	0.2510596781315781	-0.3546660795531307	-0.10967925082300613	0.2148608627732612	-0.3612279719641349	-0.3883789822613576	1.0946143140689846	-0.236455060176305	-0.2953815135417098	-0.18446369187172457
ATP7A	0.06363798547368188	0.04984473407726245	-0.021615539480948624	0.021544341140126246	-0.042409207148077	-0.03408522803112719	-0.012368165647774496	-0.08200973405155731	-0.07992239355032568	0.03886469327316441	0.03379616949727418	-0.09678625898924806	-0.03813088589734226
ATP8A1	-0.014669736976318471	-0.018058399706929268	-0.012310834297678805	0.020634973360605206	0.01328695344522167	-0.03631634983593471	-0.029652855594839538	-0.03422510264610965	0.01553196727653366	0.12468329581125068	0.03525866856449211	0.029864381121609523	0.02855119352764309
ATP8A2	0.0	0.0	0.0	0.0	0.0	0.0	0.0	0.0	0.0	0.0	-2.559063016144387e-16	0.0	0.0
ATP8B1	0.005714307960347137	0.009375393736796862	-0.007920742376762342	0.004377677160788108	-0.006800650223638859	-0.0077095364390691425	-0.0036631055681598705	0.01601544348502329	-0.011566146390143809	-0.006917736406093414	-0.0105865657646664	-0.011476292513349928	0.007081282082959248
ATP8B2	-0.004716673620524047	0.0028898173690192984	0.003785818278957251	0.00404903921273643	0.017840490837216276	-0.00516330069510754	0.0036055010567484997	-0.005083972509620837	0.04000368904042043	-0.004706412266429131	0.002551600306841158	-0.0024269085313417824	-0.004526441477587285
ATP8B3	0.03284430328730811	0.026178301061356893	-0.024064646320722458	0.05631721332332496	-0.030068427680375532	-0.043664857513267596	-0.021948768822540474	-0.04322732558468828	-0.04688350558871052	0.03374991784010709	-0.0344786242204966	-0.046302557968382244	-0.03871237069391066
ATP8B4	0.10348393944222962	-0.06300423516188407	-0.05454976311036167	0.11796881049960115	0.08956064933771533	-0.15818002193647435	-0.10139096477816681	-0.15875911336959989	-0.09989003807944927	-0.14681657489625716	0.2905318933281966	-0.12194077736850355	0.06453440616901565
ATP9A	0.00032669935860218826	-0.0005703521550174396	0.00040791835784956645	0.002344740858670856	-0.0005965516796260568	-0.0005901017267995166	-0.0006405560562817835	-0.0005894372648835221	-0.0005975490809160951	-0.0005953273791090415	0.0004991218403231584	-0.0005834952613860935	-0.0005512956813920143
ATP9B	0.030922874249966724	-0.023903990014361894	-0.027417142287423375	0.03061098802995623	-0.027935129375251513	0.08113058873970602	0.055449477781658166	-0.08787042028769082	-0.11075220516289794	0.07742590134061766	-0.11718771565011092	-0.05536280869648963	-0.018196060081590772
ATPAF1	0.1185786476289126	0.12337628796642766	-0.075896852502893	0.40045755818319456	-0.2220973575283004	-0.3290939684683597	-0.17765167536854523	-0.17118099253817326	-0.25010569920015113	0.15485945518492483	-0.1441647400050185	-0.1478704214949959	-0.21727046776400027
ATPAF2	-0.1171120085174649	0.16894107726841562	0.0914780427169327	0.34094920324177375	-0.24612595487720051	-0.39878328080890324	-0.20476350855029946	-0.2350142306477525	-0.22342626687708966	0.41026058495062945	0.2047436586261624	-0.1852584881042387	-0.15100103156408834
ATPIF1	0.36415996113931265	-0.2760090288138284	-0.2061214093786442	0.6773404795350012	-0.33678875660660734	-1.1622147666034728	-0.3393500380465406	-0.6469449515603023	-0.832918027448495	0.807246491886688	-0.3416012487539787	-0.59527794314021	-0.2988299374633573
ATR	0.03156916987812589	-0.027265535498257103	-0.011820300817935121	0.034441790789288426	-0.02464804961879074	-0.05716459090269297	-0.037807496373937106	-0.03647379063005311	-0.02087636965023552	-0.02035156620511852	0.058646241066170154	0.05953921238613433	0.022404437452412728
ATRAID	0.19663924221604076	-0.26662535554253713	0.11089713393977076	0.6000010320092253	-0.45448767583697497	-0.9738135927935236	-0.34381763276551647	-0.7463254673827959	-0.5114122810789519	0.40902934661419843	0.3007665873026605	-0.28957585858488394	0.1451978174717618
ATRN	0.10227975671985459	-0.07414943279659413	0.03489196958129574	0.0727361654263887	-0.050202337387499046	-0.10051966063105183	-0.056257349150958785	-0.14200022532835718	-0.12912494490954726	0.06016833764672726	-0.059006830599712665	-0.06111401693861644	-0.0456413217391249
ATRX	0.11198209379388373	-0.13850191990766675	-0.12582566605395623	0.21459682167928548	-0.2494367871156231	-0.1419520840123617	-0.18960860073633037	-0.4224708607135603	-0.20834462583206365	0.30130463554154185	0.20427304208769098	0.11137601225650114	0.2740846508063924
ATXN1	0.025085282621463284	0.033132693234823395	0.04602424224919686	0.03303023432803938	-0.026307377748415017	0.10281988536777947	0.015811185096142922	-0.153067597911955	-0.13478902532605774	0.019878293348414046	-0.10927915776095605	-0.13838310660750774	0.06338235579547752
ATXN10	0.18348546931441662	0.15923596385968886	0.1627149344443518	0.5748587262125975	-0.37774349891660297	-0.5423407169418422	-0.29557733637845013	-0.3855829372516508	-0.38375585104277044	0.33049316134991047	0.24465247331794657	-0.17448671898805213	-0.2823086352623458
ATXN1L	-0.033554488773702346	0.05845569015344155	-0.04771707961105587	0.05148757537608778	-0.04190204862190603	-0.05878010593207972	-0.012285498536209763	-0.10486993018116005	-0.021354338952774558	0.03335341740086809	0.038256923465858864	-0.055749381537086126	0.026145416229908437
ATXN2	0.08264009269431162	-0.07969713499626982	0.041029807986008665	-0.05191485558884557	0.07576668754735241	-0.03327919104189845	-0.12932353413031716	-0.24500082620686428	-0.0405487130731363	0.05817170707014839	-0.04716153939819755	-0.09527069200004146	0.11322924555863526
ATXN2L	0.07537831943337138	-0.06394784156793798	-0.049628133553960285	0.08634838145151164	-0.0644685955863206	-0.035565304238429525	-0.03504181454357572	-0.2083966244404442	-0.18809742585523992	0.20847432399056842	0.1641542451129744	-0.17600748876410952	-0.09089399358867191
ATXN3	-0.038929423297105616	-0.047450929045736404	-0.11417939495611987	0.09125988167055846	0.05225171710031582	-0.030704247848906453	-0.06068496944148149	-0.18690032679315827	0.03203291461007867	-0.12467587006473264	-0.0702137837109206	0.1386431797326349	0.16824973187005815
ATXN7	0.040663375633312016	-0.053239892955510716	-0.03721784610073221	0.044629031435701357	0.04261386353683756	-0.07740740121387685	-0.0789463997050985	-0.16181322672023501	0.13936900718773865	0.0291986450954105	0.1008609407014325	0.020068193805121655	0.15371030606568065
ATXN7L1	-0.021787844469063112	0.015966371901423373	-0.01677054380567647	0.04467326286559115	-0.03241518079537603	-0.01154269874407203	0.024123497581684493	-0.03945807887582868	-0.04141304316109869	0.024541090364702808	-0.06731223847729945	-0.0627767656543909	-0.04077137568703728
ATXN7L2	0.005259413363218172	0.006757632248046319	0.004754625807980933	0.020684561139127627	-0.011486444081785306	-0.011877420647996455	-0.0065492480678061606	-0.01175033020534257	-0.012508827177405438	-0.005368983428811258	-0.009835102319671597	-0.012445099056922196	-0.01241852781018813
ATXN7L3	-0.029280941911884954	-0.048500212050367864	-0.02182228059965132	0.03938337743962611	0.03561941273261947	-0.047190260207063836	-0.0393799966662727	-0.0822879009732772	-0.035288607470479696	0.05290162759339345	-0.045921630405134944	0.12366416128948049	0.08754895769284037
ATXN7L3B	-0.02033892679502783	-0.03455705059080685	-0.03749438614569216	0.09296424612336775	-0.06478785586310289	-0.11427776695274339	-0.050754216112992044	-0.1418684625413501	-0.06534710623155802	0.045832466929362894	0.05438967840112342	-0.06663632423743032	0.0421138955976877
AUH	-0.028606926614654155	0.053228099551788935	-0.023730818757015923	0.026448699056196942	0.02610797230318	-0.05975673079926569	0.011516766647018315	-0.09621062320051424	-0.08611180842258759	0.09383095590615666	-0.028452377438285176	-0.020000037502467406	0.021943975776741023
AUNIP	-0.005632208226739978	0.008846586881590443	-0.004027429082174929	0.013947105745461442	-0.0068230309387362405	-0.006669671212157527	0.002860817489521215	-0.006330195885145696	-0.006831478762660255	0.002623387533174702	-0.0045521465280174865	-0.005914098610504965	-0.002556494681366027
AUP1	0.2713109273558212	0.2578183546473974	0.19163319398970818	0.6492383961731802	-0.29165162654934934	-0.7737465287867507	-0.2961806040881537	-0.872911323766426	-0.5624662769939953	0.30096872984062295	0.2952839976333559	-0.3609306172417627	-0.3180979662918659
AURKA	-0.09963876837758859	0.08794643956876441	-0.09650525335607102	0.39374474542878424	-0.14122113824370575	-0.1305918879538934	-0.10465835670504786	-0.10714555991045556	-0.12318850758240535	0.07912397498964777	-0.0954135077585095	-0.11208489765714082	0.05977835018930321
AURKAIP1	0.3156979566702424	-0.37463331412624556	0.2866471487528973	0.9177623194074284	-0.6485080268664607	-1.3657462528511233	-0.6195701526418649	-0.6740618651310033	-0.611150208361942	0.7221329896615512	-0.40967233892847554	-0.3357590194490165	0.2229399020168191
AURKB	-0.1364216574892112	0.12385934027815687	-0.12090084676729075	0.5326148605786041	-0.162009709471361	-0.1460645438674512	-0.13082584317887752	-0.14357426770563494	-0.16466306573046985	0.10483179042394677	0.11873030539602965	-0.13807619940046445	-0.07506402879226151
AURKC	0.006425675424192155	-0.008755076075397494	-0.009061122100059119	-0.003728655825053665	0.01618612541195673	0.022492855313270988	-0.005346016750807431	0.012976173216143826	-0.011954168080743519	-0.008426470210506593	-0.006021642163613754	-0.01320993595323901	0.012193796760997954
AUTS2	-0.006299214277567554	0.0045818046891498	-0.0064789991530605235	0.004869372828534998	0.02517166085313122	-0.007680883907843442	-0.0068394370611741485	-0.008311297169858343	-0.008662395902424435	-0.006146793068689172	-0.005394515573939844	-0.0037803677993281577	0.02996351986136423
AVEN	0.019166459081994	-0.02067976396492079	0.010800644038394612	0.03945394104939587	-0.029160445063124166	0.05118401373271957	-0.02778268942448723	-0.03631263081719631	-0.03865121602302621	0.08517736081492826	0.02059924845920789	-0.023855871636243666	-0.018496067323605127
AVIL	-0.009381153796222258	-0.007376078642298038	-0.006332367677669629	0.010793353461941449	-0.01082247604339662	-0.015754688484150334	0.022779957201337204	-0.014204012966769633	-0.004488753499563895	0.014471590989953546	0.005415087998982391	-0.010601992376851962	-0.00617236413545527
AVL9	-0.06309200712115219	0.07857886014396509	0.055286851820282	0.04798391643410496	0.07226593939813489	-0.02851267288167009	0.03808005227778234	-0.15922192788105977	-0.14630303570560999	0.23006082477320489	0.05439845144096911	-0.09288789292404503	-0.06308599356324435
AVPI1	0.15269842210286275	0.6306658125132549	0.1854942325215068	-0.1774733660769189	-0.3429277600684273	-0.2666521080912517	0.3191294673640167	-0.30794957165538417	-0.2498267594190217	0.18510431803028166	-0.20106821486495788	-0.2719792056223326	-0.31989713829915456
AXIN1	-0.022320484899838445	0.030271529666229313	0.014055839245909701	0.008749783398264512	-0.04881349927461011	-0.054418120645140594	0.0334291401251925	-0.02730949307003249	0.027248841035390384	0.04353511165214581	-0.02116528283420507	-0.032624885463111764	0.014157549729768262
AXL	0.5631123614594249	0.3291450993134592	-0.3911227335557256	0.5495568472132544	-0.4039253775821295	-0.47408207217484405	-0.481345087609792	-0.6138515679175487	-0.9720772405908356	-0.6612962482575637	0.7053910755960094	-0.7606217807881153	0.511839410134804
AZGP1	0.0	0.0	0.0	0.0	0.0	0.0	0.0	0.0	0.0	0.0	-2.559063016144387e-16	0.0	0.0
AZI2	-0.11484247935591435	0.19493610685722537	0.1660985860057258	0.17886275678557212	-0.21983868784996238	-0.3770324061319962	0.0764388325383352	-0.3218568985747693	0.20713348382563113	-0.19605151425928374	-0.1951892899265165	0.11669311126092882	-0.26515971132921456
AZIN1	-0.06753360606908052	0.19155214897147405	-0.1257264540629021	0.1322664402441516	-0.19343124711097576	-0.1826808015162899	0.06907429072387491	-0.23902434179324866	-0.11650001995382113	0.21382104468254376	-0.13532201409541453	-0.14181739265862084	-0.10296247389886712
AZIN2	0.03966935743033774	-0.01864978032202726	-0.015095548129239038	0.032009495833437984	-0.018589529028348616	-0.03943561932461403	-0.02547986146659991	-0.0370830193702891	-0.0395480757783454	-0.026619321728547304	0.07239906606416886	-0.032271213499150755	0.017141671626602684
AZU1	-0.010613739080164204	0.008161453751180589	0.018536741691818986	-0.013478561716747066	0.01263702085509549	-0.018827598276709274	0.027744473306319038	-0.013490805859910443	0.03637001114612718	-0.018302917109551984	0.009412280044695878	-0.010699553102489493	0.007552822398384182
B2M	0.36344313582745136	0.28685664688453094	0.20243395012775378	-0.22589156556538	-0.24197350253816124	-0.8875304108863212	-0.24918991910059538	-0.4343712194358559	-0.2498684675947765	-1.2169404492972538	-0.2843777007024237	0.42632916895185613	0.8096195814226519
B3GALNT1	0.17818963028358353	0.10767824355238902	0.09028597500264711	0.35489664550313405	-0.22667852183931483	-0.2109521280632717	-0.1280622436587227	-0.2573600102355177	-0.2710691636760112	-0.16944748623810163	-0.13559577396726796	-0.20141225901534063	-0.21663363596422935
B3GALNT2	0.026867249418794002	-0.016431333395925816	0.023546604652058822	0.05006998857534641	-0.03501176728379729	-0.018031345624779496	-0.024369627870196017	-0.05528582058253155	-0.03837251459685109	0.023701890749506314	-0.04624224032249723	-0.052264875926865545	-0.022291118224190075
B3GALT1	0.0	0.0	0.0	0.0	0.0	0.0	0.0	0.0	0.0	0.0	-2.559063016144387e-16	0.0	0.0
B3GALT4	0.07209541457259294	0.03117008397999963	-0.04665703806705667	0.06996168515643408	-0.14639784448590837	-0.15414820380073788	-0.04942889481572662	-0.11375543734288615	-0.13574278093610898	0.09650556062891913	-0.0771272621258849	-0.13789604358484436	0.1492861684754757
B3GALT6	0.08292344772660934	-0.13312485312438238	0.038403456955818795	0.2252365597607504	-0.09844081796556291	-0.1669987780133165	-0.14892297698055926	-0.1957108932762694	-0.15337388314216577	0.0984446333490632	-0.08661180554309497	-0.08013946633707592	0.09856436348114272
B3GAT1	0.0016327034604127315	0.0014295819480831247	0.001593247065842496	0.0028866949578318342	-0.0033557045992239935	0.01839490083072764	0.0023023189566736377	-0.002556756511790507	-0.003450353802802787	-0.003188511825901904	-0.003158854485316185	-0.0035038518192755165	-0.003538437458596744
B3GAT2	0.06152672093818841	-0.025681329895053614	-0.022188044979501984	-0.03968645669218551	-0.046092364536297004	0.11200788075645177	0.033068341198895	-0.108120618459561	0.052612160829588896	0.034838819327723286	0.04929049462358835	-0.07147835345513563	-0.03107872562850621
B3GAT3	0.1298574144890495	-0.1537890776502743	0.09915575207381212	0.44473387106381895	-0.25691416097168895	-0.30432188659958603	-0.2863850728411422	-0.37477845805783006	-0.2603943721816937	0.34376371408760226	0.253246173058688	-0.14688695826436513	-0.17705956963256647
B3GLCT	0.018870883351979072	-0.010802139670654786	-0.013680831248750767	0.06154160500761598	0.025347913312218986	-0.039844806053948335	-0.040340758779518385	-0.03911912361122603	0.015380884040031483	0.026513617404354317	-0.023958584990941924	-0.037171240041348516	-0.02327242196603086
B3GNT2	-0.08947249563621001	0.26515216237880995	-0.0718531423578675	0.11339399593516154	0.10058698832732796	-0.18587565089624714	0.10136636794221468	-0.16945790265817365	-0.20773671146237166	-0.14038473963408235	-0.08717178357509639	-0.14352588409383074	-0.07682516523228433
B3GNT3	0.010895300195443694	0.01098323893036813	0.00980603139077377	-0.011241650750790675	-0.009876880198780868	-0.009722467522216617	0.009554380617860046	0.008739132484481035	-0.009866463054107065	0.15713600687328547	-0.009571507114113817	-0.009655523288846283	-0.009737681534717093
B3GNT4	-0.004351254852822733	0.01470172590882116	0.001559662574999484	0.005119190580149121	-0.00684434642517878	-0.006397414645217756	0.01194452731982069	-0.0046948561268831505	-0.006746995471499463	-0.006541936432431688	-0.005757719567387213	-0.0068800628698244305	-0.006869536741533549
B3GNT5	0.12837503808950881	0.10049700520832341	0.11363857503427428	0.22487667590250576	-0.180210811601746	-0.1776810534232252	-0.14131683997620031	-0.34035558527457155	-0.20908065300449638	0.34022922316836945	0.17890107059788946	-0.2457838104984288	-0.17152111143221266
B3GNT7	0.10689710884150468	-0.03571580312417198	-0.05045109303045596	0.03238011156594006	0.04309198092389629	-0.03680499279201393	-0.015059319356007435	-0.07451506009636832	-0.09127476235513553	-0.08035584621661104	-0.06567411342695448	-0.082494541594151	0.038772997703428555
B3GNT8	-0.06326313057629873	0.19950315899380602	0.0421489906528943	-0.06752845367586183	-0.08645126906913032	0.03883403364048972	0.14425128190255457	-0.08915469642939597	-0.06519740769147608	0.1174651438675069	-0.0863496681227712	-0.09632631718983997	-0.06711591304233668
B3GNT9	-0.01063094605793322	0.010432474958966053	-0.010671549245399974	0.019134072747784857	-0.018082793223781025	0.012577007736191172	0.006672168072926227	0.044604551690885244	-0.020197771500665835	-0.018190361937529043	-0.01884466309665536	-0.019828654696775916	-0.015610908266693159
B3GNTL1	0.04836810092129792	-0.04613689842564736	0.03359258599993576	0.17421700471680002	-0.1500625999863244	-0.14776181870194943	-0.07991997900085253	-0.10594857139743483	0.026143619135470857	0.05028633182889695	-0.05921703846705002	-0.056616172247618606	0.03781315311248511
B4GALNT3	0.004515014113606668	0.004095360346226998	-0.004181102800641139	-0.004729153134199848	-0.0039738308250859234	0.0038486332581203803	0.005272541837295479	0.003291204465854722	-0.004178748640128955	0.05924038063789254	-0.004080963310320449	-0.004105062643269502	-0.0038317338109375705
B4GALNT4	0.0	0.0	0.0	0.0	0.0	0.0	0.0	0.0	0.0	0.0	-2.559063016144387e-16	0.0	0.0
B4GALT1	0.15127072753728593	-0.07170282284899987	-0.08288095133443063	-0.04853890905198068	0.1869271715710136	-0.07069775456835861	-0.058653631290812774	-0.4680278836293479	0.05094373670690386	-0.12536408880079422	0.08279048586033932	-0.2385303145368179	-0.05631291453272609
B4GALT2	-0.024277635133513477	-0.030068057178712387	0.01464329059150599	0.061743913599585844	0.0225258089871535	-0.04288300036337293	-0.02551157489319685	-0.041792672600167696	-0.04405796326019136	0.10410399974600833	0.026189780457637684	-0.04156177083532971	-0.025957326549823554
B4GALT3	0.05699735384085439	0.038646626249111	-0.05094988530448225	0.18013873218248613	-0.14168022785737666	-0.16603207143153267	-0.07647488651653994	-0.1576271136379992	-0.13752294708752688	-0.06395262728962736	0.09522347659773239	-0.15622879744363027	0.05223486365319166
B4GALT4	0.04084028998140456	0.04146327768218676	-0.03346008315423679	0.10621183066075421	-0.07268960979081537	-0.040283715693962864	-0.05577049073498069	-0.11343772063089663	-0.11323455724841897	-0.04783515368062328	0.08037134340271926	-0.07506438852700388	0.03174368403424204
B4GALT5	-0.020350455405855394	-0.019867355243029163	0.01500753864471989	0.01502245660289925	0.01015410374077871	-0.06120244268678823	-0.012410421490362521	-0.09068020527113556	0.061493209698418747	0.03355392420534686	0.04975306688447813	0.06961444038826016	0.02724308940994185
B4GALT6	0.0	0.0	0.0	0.0	0.0	0.0	0.0	0.0	0.0	0.0	-2.559063016144387e-16	0.0	0.0
B4GALT7	0.18595210246157698	0.1309864406705963	0.10062711771342736	0.3163506119378546	-0.15420690830793432	-0.3465488889559101	-0.20654409684896835	-0.3239169607404279	-0.35875151173298175	-0.15902939521755127	0.1410032954186867	-0.33440742785733835	-0.1464639749526362
B4GAT1	0.016098203073471214	-0.02446557410960172	-0.025762351282493014	0.07137808691829717	-0.040034528713772964	-0.019481305494850387	-0.0303825423345861	-0.03270636376170187	-0.06130346262005945	0.03329095711264964	-0.035846025035320875	-0.05692134021631631	0.015556174260212208
B9D1	0.007905365666543023	0.015053777995919015	-0.009952670428702771	0.010413581966849994	-0.01884974075692684	-0.02086867089984932	0.004968097505636074	-0.0068878661179215435	-0.021715800329270642	0.05641396486083526	-0.016951577695840745	-0.02108882243236781	-0.020513975113724124
B9D2	-0.037351094148729856	-0.028521182607604115	-0.02719573657532259	0.05439550570231269	-0.02283703262485907	-0.10568929234397258	0.054673360413489205	-0.15021898063553465	-0.11598271272945444	0.10718651447640858	0.0894340305994119	0.03823317704144654	-0.05796659963228895
BAALC	-0.015119604787971537	0.07472793071430107	0.008457842701923075	-0.016958660491719055	-0.014154549307517365	-0.011449540667557583	0.015040974172056364	0.009589300054238064	-0.015528738581163	0.017146027765457327	-0.014136261239149059	-0.01491154783431693	0.009975412737540011
BABAM1	-0.19424834593756735	0.17709386416523776	0.18007100047058272	0.5826187279804554	-0.2954696246728544	-0.4435064028953253	-0.35014236256029474	-0.43456942772868024	-0.2702018926539851	0.30003683319409036	0.2903596956462726	-0.20552935015740628	-0.11581749275015304
BACE1	0.05770546640629917	-0.024342357904496573	0.011056015998574191	0.056198360107121516	-0.021361302925796938	-0.06224155529141074	-0.03909448474333793	-0.05975062498938618	-0.03587183006111089	-0.023733869652487194	0.03735510758584659	-0.06330713998202737	-0.048232179486747045
BACE2	0.02211082220136075	0.015557429266385581	-0.02149734963210067	0.02195024968375413	0.013823469459541469	0.03351419993512457	-0.02370861686691718	-0.028055260801731367	-0.03258339384834269	0.16010466329677692	-0.025744747994003184	-0.030894191508682785	-0.022002787469773334
BACH1	-0.08973328750341242	0.0689473163696526	-0.030297524716825355	-0.09031873851758523	-0.07444265105046537	0.050055902846145625	0.11538123197882083	-0.22217513755865487	0.1265784847059709	-0.13615824866894796	0.05880345849987586	0.4356522630757075	0.1587849223128876
BACH2	-0.006397600516185387	0.0031184210046000687	0.002702183930563585	0.00416742720602133	-0.006019566632642333	-0.004982565776449562	0.01770155807522121	-0.004123569973641781	0.005350415414412047	-0.005249417530423061	-0.0044933077290091016	0.028004804668695177	-0.0039776896628969495
BAD	0.11342101270050602	0.1736172476693634	-0.09537143374947789	0.45146416300403086	-0.18462361294071605	-0.4147308480513555	-0.14613064455213604	-0.36547775274673117	-0.30252677856524435	0.18358527497533755	0.16776240315118235	-0.35119954012346394	-0.15347512123624135
BAG1	-0.2314541713137076	0.26148019104803744	-0.14895847557064998	0.5068683102765037	-0.21359253628981548	-0.9501639963738596	-0.37122328753824196	-0.6128981747117483	-0.23090618467535023	0.23512887260157656	0.3258956079266803	0.24001975092166064	0.18102620339541686
BAG2	0.023237501524733934	-0.019862653066665608	-0.023570079271666034	0.05451873872199953	-0.030863447206879096	-0.042231949179934045	-0.037429215289636324	-0.04177273779095294	-0.01198915660896188	0.06537131122742772	0.03032179078061354	-0.02125526047186371	0.02894723792512007
BAG3	-0.1603225345618651	0.7469468114570674	0.11945373482701763	0.13715083805032904	-0.21521764050860365	0.07988612168567219	0.1275903447457131	0.10402246041296867	-0.1800767513358923	0.15538911614667128	-0.17932578630384582	-0.21988231437336558	-0.1739442050946347
BAG4	0.03295109033764426	-0.027308129681994406	0.04235717962987688	0.07800085455145242	-0.04839930031558816	-0.06291313224935581	-0.04403885530978294	-0.1005989747906065	-0.04868232491185227	-0.023853462454725617	0.034326932642973616	0.026002263687939696	-0.033958695173921936
BAG5	-0.04287113809975126	0.027197905361807696	-0.013314164600313151	0.06265220828138582	0.05507573881689598	-0.08786770099228969	-0.027987550407811604	-0.07921629952629598	-0.0668422627571078	0.030590632753183366	-0.035172609832265604	0.029655154261402184	0.031559073298820704
BAG6	0.09909043792156706	0.13000495598863426	0.05145453105535295	0.21878039892212175	-0.11622034701505093	-0.21909515203952423	-0.13210731616129195	-0.16995514782264698	-0.2764674376839687	0.4420286035276817	-0.13350567341952685	-0.20978463727514293	-0.2116441490950209
BAHCC1	-0.0076955730417960335	-0.002210129806940941	0.0055062698063448245	0.005108859298067221	0.005324127102121937	-0.009000857545361248	0.004830704790020834	-0.015847425723614438	-0.006825975280453884	0.006487294033128307	-0.004713227920011791	-0.010630641545010634	0.015431657648942155
BAHD1	0.012673652484070808	-0.016605221929306732	-0.012178056668797474	0.013312495925696124	-0.02098253022812771	-0.00482966659407443	0.03621825646334015	-0.045104218540627745	-0.03184768328367545	0.025627141996828702	-0.019922211589664472	0.014452389506213845	-0.03132646536474483
BAIAP2	0.07721044934421437	0.1284325244910056	-0.13632604284496472	-0.09405379503234619	0.14078486100749837	0.06637851412390175	0.09176464350889053	0.07566429950941934	-0.1955655354796309	0.5492539806703499	-0.13884384374713454	-0.19691275298425223	-0.07442991037848032
BAIAP2-AS1	0.016070800263261596	-0.029933053583378548	0.013081080140356298	0.02021742792399245	0.022845827714656985	-0.015681457776565155	-0.019172835536913492	-0.04665679014205934	0.03181927679002315	-0.018249829638059382	-0.022818826591926664	-0.03692281443638576	0.026885904797479366
BAIAP2L1	-0.004283286641793556	-0.003984519922620439	-0.003806642341485475	0.003770973317300144	-0.003661012587610783	0.05923250379455108	0.0033159988042688483	0.0034778990965513464	-0.003762539059512133	0.019832848921341666	-0.003688412240661629	-0.0037083682859426793	-0.0035138457392233096
BAIAP2L2	-0.0017351491170271827	-0.0016394903171585028	0.0012487764096434657	0.000995711689555802	-0.0012764747764105315	-0.00157154284063374	-0.0016968944834047453	-0.001552743133570334	0.001160556457203701	-0.0014744488140561957	0.0009307867295718492	0.013127569414722989	0.007594405186553612
BAIAP3	0.00041270176461962995	0.003277566539338077	0.0004144899924718505	-0.000579972274178327	-0.0006196071695284539	-0.0006335089927699134	0.000306631895593833	-0.0006378408995327071	-0.0006706525935421862	-0.0005871167945772316	-0.0005783000824148155	-0.0006548240966533033	-0.0006819183098170042
BAK1	0.12507731197715505	-0.14702808117044738	0.062368787827230716	0.3982343554377528	-0.16322447155420816	-0.2518889517033334	-0.25306624515769055	-0.19999284464937972	-0.26465637795725494	0.37419046121514177	0.15468326110372838	-0.27181978389359507	-0.14886358034062044
BAMBI	-0.042379108811567284	0.03659026898523875	-0.03783045899809012	0.038082723312713396	-0.03335750663585377	-0.03835876472751241	0.0327509405479241	-0.035373108789887836	-0.036935801877102235	0.440591800319998	-0.034678497273336564	0.057496696397707214	0.07073593795695603
BANCR	-0.007448368557064577	-0.007042069480062339	0.0055835947668313735	0.005963451127198194	-0.005318152917310702	-0.006760113790475732	-0.007300256885894393	0.005648959010436671	0.00570877058714275	-0.006884644786097202	0.00636333320947401	0.023961941905333583	0.060248909909407504
BANF1	0.5176310832867257	0.2950873825937274	0.37987145510786247	1.2000063969522292	-0.6701113100664193	-1.1825150783256908	-0.732731144915402	-0.8239557700318789	-1.0626219089698643	-0.4030029995415968	0.5046322585083621	-0.6649542822377692	-0.46642371271146404
BANK1	-0.015509973286030711	0.011488283619367835	-0.013042203370271899	0.02274055964884935	-0.013938109575654218	-0.024946072597305073	-0.020629571290811905	-0.02462192039404925	-0.009463294813324124	0.012615963754151758	0.0859366773735374	-0.00847309273413526	0.04003596462693946
BANP	0.06495514628053992	0.18865642577826935	0.04769753200297035	-0.07063605882548286	-0.061119299168354374	-0.04352855955248905	0.2081481807329774	-0.1257213024630619	-0.0543943450185156	-0.07549476132266228	0.10946101602303851	-0.14085407658138516	-0.12359840017225625
BAP1	-0.06301287629887245	0.042298446576278896	-0.06372829841396427	0.13454908970863338	0.05790429121132672	-0.05075341267400249	-0.05611055978437898	-0.15589576525977877	-0.13298806662377058	0.08682386425293045	-0.043085223670823444	-0.08588776804144184	0.05431187651969653
BARD1	0.08208328980845611	-0.07904585340097989	-0.062167698769837305	0.2506007564784587	-0.10533757998349047	-0.13809900805219508	-0.10266565966685236	-0.081130934442216	-0.13817391905903054	-0.07448355276864416	0.10366116741086667	-0.06715307397721633	0.07595455378682527
BARX1	-0.009144651730751284	0.02038208119080133	0.006068963140174777	-0.008829131421658457	-0.011104402501810925	0.0483811049933735	0.010594635458973649	-0.009609314343634278	-0.010941001968817648	0.030447914716899834	-0.010466288337535165	-0.010998440406766393	-0.011346022081685166
BARX2	0.001628460528998514	0.0006245146833747757	-0.0011915499025822282	0.001754083517193309	0.010355458737414195	-0.0038833569924914746	-0.003989043284721964	-0.0038881713368023123	-0.003711626446077287	-0.0025736169337938456	0.0018362757453768753	-0.002492786771044796	0.005505158578401984
BASP1	-0.22761400810932986	0.5418580931981152	-0.20221949689214863	0.2991093428269035	-0.44069769927728486	-0.4853071931549041	0.15641931661664565	-0.6445670647325358	-0.4281680252304433	-0.7457445784417016	0.9548612765064077	-0.3749241852113383	0.34861726692676864
BATF	-0.07111465059759427	-0.08290358339388498	-0.06480859010474746	0.22696716333783595	-0.11752433941219	-0.25284487802596495	-0.16468974928314822	-0.15144362809163858	0.08792602780739656	0.07555237188531472	0.12983556799239868	0.06267780457974903	0.12694591597739815
BATF2	0.009360240911524965	0.01142100099139644	-0.015355678215717854	0.019739573465576074	-0.016750459457158688	-0.024695884487364927	-0.022805389686695595	-0.02401493167569884	-0.02347181227199504	0.025499643495033142	-0.01374271070306251	0.016257463108806696	0.05802248298503137
BATF3	-0.08069018449310343	-0.08582584768793323	0.05378051399798778	0.07848688618481284	0.12141602705879201	-0.11213426801844406	-0.11838107522818618	-0.06471074176344999	0.03808583412687073	-0.12027247804560112	0.1684456410757973	0.7392726679855777	0.1979536455766154
BAX	0.4844735036744362	0.37225620426071543	0.30147409176850937	0.9883784769574433	-0.7073686921331119	-1.135311953390098	-0.6346700503495679	-0.746261425165484	-0.5041585356944869	-0.40448059821885657	0.3673633436393341	-0.6567603463081279	-0.4444737951181679
BAZ1A	-0.3304838388137068	-0.3962878093245779	0.29148955841980784	0.7165312474785838	-0.3673069362088936	-0.662643439443461	-0.5860126060968756	-0.8497349369655919	0.18636429707138616	-0.32564268985450373	0.5475273914499488	0.8049465434278635	0.629972788161497
BAZ1B	0.11715112442421902	-0.12951127135795631	0.08067238670859768	0.3389152256382091	-0.1439098261128676	-0.26182528623833823	-0.21112624376350933	-0.26869531971751004	-0.18138792094914957	0.10397712847288813	0.1768454725045457	-0.11895583035406088	0.06479725971754854
BAZ2A	0.03670070047022528	0.05931025067870879	-0.06943694616243898	0.07107085758547907	-0.05440431221544993	0.1398437131531819	-0.05619242401425306	-0.24432162507616179	-0.13741779926667502	-0.07164386759842839	0.08145516590266452	0.10032286979635541	0.0686417564237965
BAZ2B	0.08091933189575154	-0.068310027970885	-0.060390942965671976	-0.06842178075117664	-0.042701616528662605	-0.13904614153200257	-0.09150327524249804	-0.2691005852421075	0.035910614178019704	0.12612094572552784	0.15129317258393318	-0.04723390243767933	0.23817185924705303
BBC3	0.04792546979200943	0.27988289283254014	-0.060108252770358445	-0.05764539665351403	-0.0783566983889865	-0.04252201045056006	0.07894515377191164	-0.07112968456673244	-0.11363543116040165	0.04597463241330382	-0.08910533879216914	-0.059255694006580574	-0.052956302112514064
BBIP1	0.04663952133277096	0.049828129816136955	0.02123428308912588	0.16981839453511807	-0.17591628571690102	-0.15363433308321062	0.05645911294563957	-0.08414841581552036	-0.13080404120108252	-0.05324246500954659	-0.1174360684154569	-0.09494916836520548	-0.07641266404137634
BBOF1	0.012864095956230868	0.012406046741420127	-0.010972898916083548	0.009199097114670665	-0.019054350017211577	0.028516066637625216	0.004919271411242097	-0.01723570022265629	-0.022322812418711965	0.017085333158872288	-0.01055127673921807	-0.021861767054714005	-0.021150471523562454
BBS1	0.005909891122356893	0.006045747478512817	-0.00971567430389169	0.00596756627109234	0.004111801186958339	-0.010479788798848373	0.004054129183446924	-0.010363680877506866	-0.009031702740732398	-0.012303731825751396	-0.007241997097480021	0.041001570681352996	0.022281966616385727
BBS10	0.014216187068455052	0.01249887664237712	-0.008423269619811635	-0.019240673361398012	-0.011269601432701976	-0.025176789709454805	0.009012823570645034	-0.00931096536587643	-0.025228850535972555	0.01433858521665257	0.016381570185723386	-0.013706285814525524	0.07886821073099554
BBS12	-0.010616110144295698	0.032551896761927754	-0.012775492126316585	-0.010339367946652522	0.007818585795157497	-0.027797408650072446	-0.0030978669762500577	0.003926944452585038	-0.007811333119679332	0.030584641646304013	-0.017212782014370664	0.004924530137426515	0.004129668254811166
BBS2	0.04116650550566311	-0.020300454151137588	-0.06184273399508991	-0.024169132601285222	-0.04108293076598034	-0.02689977488959291	-0.013290229424210471	-0.052246080521741595	-0.08290971354014083	0.21226066373366234	0.12619746600743065	-0.036564495814075434	0.05188468806369069
BBS4	-0.023688537640917346	0.019968876822524115	-0.025207423615358673	0.06684773550147419	-0.027209161698942667	-0.07289287593641468	-0.034963491190361934	-0.06031750829721655	-0.05569563218664379	0.11506716028419552	0.025656335338962964	0.023288144361476	0.027100065288864723
BBS5	0.0048268401136963	0.0034288274125688577	-0.0022916357358342214	-0.005207386638508865	0.002940886926546916	-0.006042913511499425	0.004334815118966311	-0.005636440785638152	-0.007152406686313327	0.006828989610318522	-0.005676586937663388	-0.006769693443474001	0.005417815799708521
BBS7	-0.04573058845755859	0.03796343733861572	0.03616033672634614	0.1357986622284505	-0.0380984488609886	-0.11466518342204335	-0.04272388491825363	-0.08151957738329403	0.03388281545728669	0.03345042648627675	0.061459225181790714	-0.05085373708215509	-0.0627582368619504
BBS9	-0.015311080354442706	0.023464422801722847	-0.009905372640811535	0.01357211328383753	-0.013001185022849877	0.021208457513010162	0.01043077379157151	-0.03537515705168284	-0.033019534743618316	-0.009911082505581217	0.015720286012677224	0.01477350806858319	0.0043423090838024874
BBX	0.1567462476317766	0.12486532648725412	-0.1897448189468788	0.237071157868995	-0.11713373997806689	-0.311285625074815	-0.2197259894053768	-0.4808970607120547	-0.40923636832459126	-0.182114225234293	0.6034765898108916	0.18704629675514256	0.24249574201523674
BCAM	0.009322257279977778	-0.008910777757734061	-0.011892776009610691	-0.010084036605972157	-0.011655445852806236	0.0798423319661764	0.01052727097502007	-0.011204895302391054	-0.013569500662447456	0.05604781813680618	-0.01253874347787695	-0.013379404478527755	-0.012820687528079265
BCAN	0.007696192263362576	0.02100032944725247	-0.007000346472278922	0.027044867849777006	-0.00998081646187404	-0.021135473549487895	-0.010656477036382854	-0.019597971680474953	-0.018477988877402943	-0.018795449702880218	0.015788429588207156	-0.020300434561580774	-0.019541000610963602
BCAP29	0.13778537436773486	0.09825045278518219	0.11068953433412475	0.404884854625631	-0.18284498452527032	-0.32635904598180454	-0.253029718514208	-0.26268999613571997	-0.32210502416088127	0.1990107351503262	-0.14558882609395485	-0.1926236478379001	-0.1469164077451469
BCAP31	0.3911247219347939	0.42676125256079267	-0.19106940400176664	0.6111630123747536	-0.9135590238879043	-0.7704390458390153	-0.30590402024672736	-0.6806126188157335	-1.2337866196450538	0.6250437621833236	-0.5587660734199118	-0.700205729038532	-0.577774766890928
BCAR1	-0.017980417370368016	0.015322296414267191	-0.016367393001737333	-0.01788974244756436	-0.020574001010644032	0.04740909023544268	0.03488107834561362	-0.01773672937978597	-0.021600683020587354	0.15067938456656121	-0.02061109595135631	-0.02132021526535087	-0.020686906504579675
BCAR3	0.0390982763862475	0.03758886575983093	0.033174432796521186	-0.041546227593431365	0.030733551085876883	-0.0758410071507594	-0.02903986915369836	-0.06060390781779414	0.029754622448817002	0.33223344047407866	0.12044984376083144	-0.04058397056201768	0.06983730471028214
BCAS2	0.1588492611130229	0.33189549964554355	0.14629699979668453	0.41468071046004573	-0.3603036143505116	-0.47923525083274	-0.14900722316397488	-0.4033068353233374	-0.3158288144114344	-0.25152486299223376	0.22904986241634012	-0.2290615938520254	-0.12685334762885517
BCAS3	0.031760181456849744	-0.020879789907457272	-0.02630069229614724	0.00968009516921629	0.005955175512464696	-0.013501096097445087	0.007825349832897996	-0.029794745286308738	-0.018581089276965813	0.010200497070579892	-0.012483921626777219	-0.04057803763567576	-0.0025834255577047876
BCAS4	0.010533548582609045	-0.01736748330830689	-0.008613474797717117	0.012365717668849991	-0.004542452294396688	-0.0258951756623056	-0.021258669460812403	-0.02709949971343037	0.013668360413571215	0.021693721134044237	0.026810002115682918	-0.011295377313924172	0.04620334483856145
BCAT1	-0.2249500048786358	0.630944097521972	-0.20443276808276706	0.3351048423471939	-0.41313291039966094	-0.22906294608496347	0.44209403222859767	-0.37978101073502524	-0.8323345625748646	-0.27619890923554646	-0.5729975035044784	-0.6786602632326963	-0.6028108738670412
BCAT2	-0.07324109319606824	0.05183581439841168	-0.0463579637039901	0.2404042141113269	-0.09244084996558168	-0.19389919639403258	-0.0648441848907585	-0.0850132615675391	-0.16438768048647384	0.05339246629249409	-0.06505574795644634	-0.06853673398371782	-0.04064559975401806
BCCIP	0.12449390847201997	-0.12835063190491108	0.10934451822784172	0.42391951187844495	-0.19316361068106236	-0.3295487600890633	-0.25749483000037643	-0.1532671974801981	-0.24115540752231207	0.12310840041715393	-0.132070284576428	-0.1476689672339747	0.06746378171385996
BCDIN3D	-0.01420776325115712	-0.012530610251607389	0.005788525631253033	0.020910094441545443	-0.021442861753894156	-0.019334343049908193	-0.012957831154932813	-0.01981756966304893	0.017547464248713653	0.041658053861003436	-0.0155629780274428	0.03917886293656162	0.011774885133710888
BCHE	0.0	0.0	0.0	0.0	0.0	0.0	0.0	0.0	0.0	0.0	-2.559063016144387e-16	0.0	0.0
BCKDHB	0.01641671670452815	0.023607669829377526	-0.02426495679218599	0.05681352981351962	-0.019337609575426212	-0.05169133295173945	-0.03851159654736643	-0.04933270120018166	-0.01811700956421626	0.0668175755357282	0.03918946225136942	-0.04789834249916822	-0.013422626566423073
BCKDK	-0.2235917009311622	0.7889204871633436	0.26289940329710115	0.47744305236979184	-0.8754168393629599	-0.6018483877550025	0.2192470036029062	-0.5277152551439976	-0.6143562479038802	0.32205402027637275	-0.37578705047079375	-0.5814961296502092	-0.42843321718822946
BCL10	-0.07286935381798504	0.17643611361562203	-0.04458122161743222	0.07502320915054263	-0.09334326834828315	-0.20953543923360746	0.03848075217929261	-0.17163211751484078	-0.10796408322124604	0.183720574165848	-0.08996758321859553	-0.053146554799476844	0.03156596066655496
BCL11A	-0.024824116160693334	-0.018960828007785424	0.023996859396233042	0.022179089579888015	-0.018448166571589788	-0.03324359710619395	-0.01726579088848791	-0.029916845261526843	0.045315947525539614	-0.02087735993983723	0.18888223073604682	0.010303661803387132	0.05758953130078971
BCL11B	-0.0058450255571140825	0.01501928657832799	-0.009664959059291031	-0.01157859090469033	0.013609572151385807	0.025362031346467615	0.005271090430294285	-0.03033682516764359	-0.009506468046085549	0.018999886985277655	-0.012645622997703559	-0.024631813745931565	0.019206065092142323
BCL2	0.12363661614601905	0.09809253018842111	-0.07026916839470895	0.14761429337996218	-0.13883475446655963	-0.10599418821226035	-0.13004667717879048	-0.20656521441320275	-0.16143768191153177	-0.18690844821718605	0.48962278525997427	-0.0721932143499292	-0.0505625379702862
BCL2A1	-0.4344271111196699	0.5614773281307226	0.6228752093557239	0.29846027272841213	-0.7266807045262454	-0.5919927225615765	0.2633439676596333	-0.5434018440183782	0.39500204476677414	-0.9881965327898465	0.56805600191985	1.0671709790532846	0.14825136166340852
BCL2L1	0.0734093396779947	0.2328563743138984	-0.08445684204398493	0.056639848043814355	-0.19662296303049345	-0.09291002029405998	0.10446064473427127	-0.17775129319046723	-0.2756340782199147	-0.12781661153225754	0.11078816721987089	-0.28422344991780735	0.03986082815764973
BCL2L11	0.026691146486467445	-0.023839215146238255	0.02607224462307291	-0.02329594668146444	-0.03345434368256775	-0.04248997101037006	-0.019107845844170916	-0.03279582485453318	-0.01783111777841185	-0.06064407350568328	-0.017650574253106642	0.05042992055435363	0.06936203098606965
BCL2L12	-0.1025480090284489	0.08593994996660051	0.10578451091687101	0.40319438473046865	-0.19468063341490088	-0.1660959489735231	-0.11100647819665674	-0.18997744394566285	0.09633445502473113	-0.11099998244062305	0.11899701240930526	-0.16510793657454265	-0.08483063859739745
BCL2L13	-0.08247926981392056	0.07943087272091164	0.07965525715052058	0.17086006797302097	-0.22486761135944247	-0.1535859734159625	-0.08989933365087992	-0.21303309745420945	-0.10039888587302509	0.05939287369906149	-0.08818971467288272	0.05387847594269715	-0.05244668929279406
BCL2L14	-0.007613949513123139	0.0072629945024589295	0.005369830857990846	0.004362933881620991	-0.0062128697191928565	-0.008061600953312542	-0.0083110995277343	0.0038183604873702048	-0.004980015840695768	-0.00849160229424871	0.03647924870549956	0.02488212866683213	0.034521753046014576
BCL2L15	0.0020765904539443163	0.0039196337610542245	-0.004078500895560037	-0.0069873176764171764	-0.005137390369357078	0.0029354033416408333	0.020180620720962106	0.004139569619880552	-0.005636345057348892	-0.004894350262991352	-0.0052666151841161265	0.0023347177690447394	0.009629095407656456
BCL2L2	0.01434646434689904	0.03043022093387967	-0.01651755363463238	-0.02424330437434448	0.050706686663005644	0.019503142014206547	0.05568648688428535	-0.06307169665959926	-0.05946814291749489	0.03143070154468906	-0.03731848273435338	-0.07002024550914686	-0.05827449325086917
BCL3	0.023885726544939517	0.020609058534154824	0.03209927293655431	-0.024376278918077185	0.018116253527987014	-0.07111595402501064	0.025645830236310868	-0.09608957714868002	0.1577739885996465	-0.04834323069577506	0.04860961928997529	0.04609338630329651	-0.03787551066470443
BCL6	-0.044310598212493654	-0.05370953008247299	0.06377156632930397	0.07152799026082769	-0.07853335043574919	0.031171707204742202	0.06023865556277602	-0.27376000033178427	-0.04516171331215401	-0.17604281655633958	0.2043369534830046	0.03738588962348717	0.1393976654953466
BCL7A	0.014817916366464158	-0.015030144268814535	-0.005960132988445462	0.03537751486512029	-0.023944563962982456	-0.029988247016270113	-0.02449876863268676	-0.027188622091827118	-0.021417754099811663	0.027905110823311742	0.08630965236923735	-0.01597929549651456	0.011586980030495669
BCL7B	0.1645475664791093	0.23660170345228482	0.10113103827927997	0.44942554277081914	-0.32072516745563123	-0.5632371056957861	-0.11645320992156324	-0.38782709470708837	-0.5267996742611987	-0.15652111207136554	0.15011944191849197	-0.23692870705493008	-0.0963040621074871
BCL7C	0.1749050083989368	-0.19117123950338238	0.12943023793087602	0.4812054693102949	-0.2516945328123568	-0.4430446725700747	-0.20845768301650683	-0.4712557210466054	-0.4397646043968378	0.36163821754252967	0.19939352825314055	-0.25472565991522106	0.09578767256852672
BCL9	0.0062493174724423785	-0.006350464560325772	0.002521089103790881	0.017216795311247444	-0.0074715382460819	-0.008303057383836457	-0.008981598855479719	-0.007825421426483943	-0.008423039865331057	-0.00761859911616456	0.004921029749483525	-0.005287431088653453	-0.0013374861201176584
BCL9L	0.03273951191718563	-0.04650133635456859	-0.03519945982894429	0.03360916677455483	0.08810772270510703	0.07493043122241913	-0.04232628816197257	-0.06163494812280252	-0.03533705863825503	0.15134094670063966	0.07230451904853369	-0.05482276972530413	-0.029524962304653554
BCLAF1	-0.11812732217427688	0.11344758982495091	-0.060924599708678716	0.31374237468217425	-0.12347202774350013	-0.2638743818036713	-0.20312427443562003	-0.5061194423348236	-0.26059506819620737	0.2088740514231459	0.2560436831288015	-0.1052261247345507	0.10239867718672954
BCO2	0.01164011950271094	0.01590395167631278	0.00880190739448555	0.017370351233304587	-0.010066843326200014	-0.026260603547940194	-0.012975389291485713	-0.028418346619413243	-0.022809456595798045	-0.01401717898369295	0.0243341134724169	-0.026020663285734047	-0.018378871032279927
BCOR	-0.023281814677110706	0.022591343708113342	-0.028871673555013987	0.02107698029661082	-0.0362236384853261	-0.0587456492625186	0.021322542012621282	-0.03967179153304469	-0.0395429257258252	0.14696760719494806	0.028634277210199118	0.021715930297165127	0.020083513595771284
BCORL1	-0.010382315314802583	0.018403427883170183	0.013816778749450677	-0.015671363177134207	-0.018359527202066205	0.03766432892204935	0.008562561506485338	-0.020131357549709027	0.02130413724455605	0.006787704541286806	0.024470553637044548	0.04212581958058277	-0.01350405886472703
BCR	-0.017383081037722296	0.007661752075154351	0.007484365752110327	0.012531047523659907	0.03698022887845755	-0.015332533208450221	-0.010529762765462738	-0.026139165347439597	0.004792525538823275	0.009138822898082785	0.02364894684786695	0.014914262706236886	0.008848794909747243
BCS1L	-0.06143160680663878	-0.05702768741035136	-0.059102105658420355	0.2040791869075645	-0.1304202782779516	-0.14708873679794437	-0.13793049024291149	-0.06622211503408681	-0.1059177368839857	0.15971440457060906	0.11487881689513643	-0.10706877531644501	0.07769783107974529
BDH1	-0.05309485056782327	0.04937388952617104	0.04018487309278549	0.07556612795763552	-0.07847871745816662	-0.08179044483718904	0.035438207686786995	-0.07293126453964723	-0.07038958252069523	0.31616706054959054	0.05179845921635247	-0.07466989642001312	-0.05246339460422156
BDH2	0.05377079690568957	0.03562294632741717	-0.028747771060367577	0.12371698046136528	0.04359321425808238	-0.1253830316849419	-0.08987015163550899	-0.09472473203732876	-0.11460107883973517	0.10608033430982924	-0.0835493668807483	-0.09164808319691325	-0.04976942443463015
BDNF	0.0	0.0	0.0	0.0	0.0	0.0	0.0	0.0	0.0	0.0	-2.559063016144387e-16	0.0	0.0
BDP1	0.07463838615654962	0.07213090454441427	-0.025780316702119083	0.19489189635403115	-0.07328972854823386	-0.13671862656456296	-0.1666624361387577	-0.317362292544009	-0.11213365630368957	0.06286453930440394	0.0611243201229036	-0.08076868530293208	0.06566306341800998
BEAN1	-0.0037901059491210988	0.001650926058321088	0.00553168338076495	0.0037663369972268843	-0.003962993186318474	-0.004164021209405725	-0.002109437141454098	-0.0038928527801439317	-0.0038227592254955188	0.007733409601762174	-0.0028667431177921677	-0.002346327464644562	0.0038735484261263825
BECN1	0.10671215643599817	-0.1200554939363192	-0.043204877087473795	0.32406323117892455	-0.19965053342095185	-0.23829095483306692	-0.17494238795890654	-0.34110393696680097	-0.2383756350179169	0.1297724534711673	0.1353730703354521	-0.09287162586922598	0.03942337642233889
BEND3	-0.0005654746056693489	0.00165078615427738	-0.0021586769882098876	0.0013094845873311573	-0.0040931010059241865	-0.004170379533025759	0.005417750864779643	-0.004272080098122858	-0.004863382562273579	0.004226253493428634	-0.004275947340103298	-0.00418068198106614	0.009274811848695929
BEND4	0.003481531252663011	-0.002535219034801153	0.0015851375408511992	-0.003023158800885672	0.001715582289836766	0.002148350900598928	0.0020176465802118127	-0.002138683264881623	0.022779265346020868	-0.002464082809747631	0.0032713230834310308	0.005935875929344642	-0.0023921624707501127
BEND5	-0.038336472459195976	0.15136679964500305	0.024569060379407724	-0.029214521288978015	-0.04322036427444044	-0.04194877000564583	0.04249487879457816	0.0305275607196067	-0.044692281881878786	0.04080286376496747	0.20774163496564774	-0.0474729257527432	-0.046217991849556564
BEND6	0.001771765737986093	-0.001684929811848511	0.0013722904367062072	0.0030047769155517826	0.0012443422312386765	-0.0017079658798739826	-0.001953014853170926	-0.0016871214644320611	-0.0017890026525833563	-0.0016887707586607321	-0.0016609852101259483	-0.0013493908538945347	0.011056744389748536
BEND7	0.046785223564804045	0.031947631420716556	0.017889685878820966	-0.025383941652817488	0.025452721720741367	0.038406499342405524	-0.03255519408338154	-0.07215527587706132	0.016490611935962164	0.15341861428365455	-0.04365509608248505	-0.06786108437121907	-0.04581302353587049
BEST1	0.1128055850445028	0.15444054490219578	0.12304462751137234	0.12224767917369936	-0.19563769698008654	-0.23204993696137693	0.23938094167418222	-0.195289516156531	-0.19107336128794108	0.11352383724730944	-0.10793361229003266	-0.35088013399241774	-0.39852811534111215
BEST4	-0.0016263661467616477	-0.001364947603588656	0.001237325930270481	0.0021968624338726686	-0.0013767294439129226	-0.0015025534834284299	-0.0016320330543159504	-0.0014779044292223798	0.001340940775728527	-0.001515029391855308	0.0016870710232985402	0.0038307625098757984	0.0066598489042344255
BET1	0.06604169022734968	0.18410888076892365	-0.058368148646918916	0.22867323835610587	-0.1279737266188087	-0.20208767600958838	-0.08404642488756185	-0.2651767455123172	-0.21804660162571282	0.13458180357590804	-0.13868674453339302	-0.2649328611305505	-0.1674033784565031
BET1L	-0.023230420493329542	0.06862921695196975	0.02150494462806214	0.050622911775623974	-0.03841056876416221	-0.16995380374660807	0.031886853431588785	-0.1827892797940528	-0.10552113777267687	0.12825485061209163	-0.04522138431796876	-0.06533738416130554	-0.041220405223147884
BEX1	0.0037885926439725323	0.005977348748596086	0.01054375628119514	0.003680439435183805	-0.004948562595343226	-0.007857887258561725	-0.004618628406814589	-0.007648219805988777	-0.007613016737478733	0.007581135122115467	-0.0052464801081979415	-0.007117901012601496	-0.0021332376105171486
BEX2	-0.005138347876972059	0.004252793180545997	0.007049710082613167	0.006348148025794056	-0.00832408192781025	-0.012321996404887675	0.004523590418904528	-0.009986773116691376	-0.011821087863354597	0.013580064162120604	0.03605893958623836	-0.013036694394353903	-0.013133628568025066
BEX3	-0.09879765405192992	0.11289278050951618	0.14431245296384634	0.36995442288454977	-0.25869853070504895	-0.24146325762972742	0.14794936801833297	-0.24903623251659762	-0.3365036696496603	0.12422458837831195	-0.27045283610641446	-0.3951461905227942	-0.305045685635448
BEX4	0.46432208478441445	-0.21433858940615108	-0.17457554776379391	0.3609819706020061	-0.14292087537249631	-0.5357884521206475	-0.3879497153537765	-0.1922678844318535	-0.6228105330300442	-0.2550508758137524	0.1943189198759795	-0.49786649172149017	0.19849268129363423
BEX5	0.016204303238636725	-0.009117033263036582	0.006815885214306581	0.01015463867482316	-0.008536021620237649	-0.015353483252080974	-0.0072946457135351726	0.00968977048673816	-0.01566109087749898	-0.016415565600842334	0.0360615829644404	-0.01801396658710302	-0.017184334131803484
BFAR	-0.1151057782990431	0.226566261999747	-0.07750673467458859	0.13879421395087235	-0.15796223774928614	-0.3956486289380753	-0.05416891506361726	-0.12894765663253271	-0.1725993427156141	0.0701100504798958	-0.11658747433527736	-0.08078763629907267	0.09331602529302399
BFSP1	0.006367051885460559	-0.003233106511192938	-0.002128197183309614	0.0018335602999814376	0.011216534966044328	-0.0035433835284798573	-0.003812688816869788	-0.003485187319074747	-0.0028453972369639133	-0.003274575964436462	0.0033151617395432726	-0.003091830239829599	0.001265508616483355
BFSP2	-0.0030416453414758636	-0.0027708390664525026	0.002335624293346819	-0.003190406722513322	0.0026241604544024228	0.0024817955147353366	0.002633347958800067	0.029236817800412155	0.0024539830025230107	-0.002755024899431626	0.002318051892496297	0.004207106280754109	0.008320410667195707
BGLAP	0.006674025955935564	0.006273006332349323	0.008121238002588165	0.005377641697876608	-0.004716605293913727	-0.009928649805857318	0.014246241670298997	-0.011782835817177154	-0.013045145689420962	0.04145273207046311	-0.008938056078353204	-0.012989250699066276	-0.010119575067982462
BHLHB9	0.001466430519749394	-0.002948454910512809	-0.0026008358964437926	0.0013559006393630002	-0.003263572783174238	0.001420618950911988	0.006649474271472017	-0.002824571905010606	-0.004778087462049949	0.009672795244314294	-0.004412351962609228	-0.004825497979899047	-0.004588452799825955
BHLHE40	-0.2743232856501486	0.8186677963543325	0.13889224491095115	0.2717726024281473	-0.3889718279702624	-0.24728672332065824	0.3006568847933977	-0.4825308118823614	-0.29244134644624153	0.34255779480035525	0.3329589850471706	-0.37576857375724476	-0.46977249815856015
BHLHE41	0.37168834240445214	0.518390257541753	-0.23693384351645574	0.2556130191241299	-0.2667001661517172	-0.3723484735147876	0.19459133507859122	-0.4943555027656473	-0.6823418853450494	-0.6530827462408053	0.5963393619960696	-0.5903736909269188	-0.2699737860327742
BICC1	0.001232147335946034	-0.0019203629921340502	0.0045535933343125055	0.0009070529194100934	-0.0025941896435398267	0.0013798504553403932	0.007992378865232604	-0.0021712329508382215	-0.002618141416895094	-0.0020545935801759754	-0.002522613642554515	-0.0026476813808908443	-0.0025312639644801227
BICD1	0.027566151869505767	-0.0256121039115045	-0.020541634661195442	0.06964044613227503	-0.0733467094340165	0.042630451811228966	-0.03173908323336007	-0.04625351572876907	-0.08446700890261301	-0.014415640597541687	-0.03638623580576232	-0.02876091646517285	-0.0322418744527202
BICD2	0.04013706854466079	-0.023507341668782166	-0.05860707937955727	0.03429628901451863	0.02215293850936076	-0.04920156126697605	-0.024476331389030898	-0.12345953119926993	-0.07892428409874036	-0.02439504462936747	0.047011821093321034	0.043939941781340836	0.07154051990394063
BICDL1	0.006134070483056321	0.002543770750259865	0.0023347214651970208	-0.004055415555488229	0.010206374685325894	-0.005522951888759099	-0.004936567738570738	-0.006130610259812879	0.017592554044482227	-0.005630762286166262	0.005370273594980939	-0.004811581404621319	-0.0026851232920399514
BICDL2	-0.06855330622876514	0.18440496220817576	0.05513805266262497	-0.0924580171814816	-0.09691685105745936	0.04191024699098562	0.29461593405398706	0.03994603446064112	-0.0730760547346257	0.07026235746102415	-0.08733278659753096	-0.0960846924925588	-0.09711995883737219
BID	0.3008732378432341	-0.31839531689568557	0.32427365063127656	0.8018198647803958	-0.7309444452822487	-1.2261604958137804	-0.49231811481884646	-0.7003643212065361	-0.08739934640987757	-0.2692857330166707	0.4103190891751071	0.39441467192821045	-0.23363815746080444
BIK	0.05860092810818093	0.020453834149416615	-0.014739630558589751	0.02986562455594946	-0.019154171803674375	-0.02885386167944457	-0.035961855930167166	-0.02746687338215153	-0.046666069417783104	-0.047311278365793956	0.11400051304898466	-0.045823862060415894	-0.03182978444075359
BIN1	1.058337108662452	0.6375381720179663	-0.5024003446354751	1.401613288239567	-0.8310912410321347	-0.8861607606308441	-0.8014573118657843	-0.6996001492978543	-1.4133075141456302	-1.2117475049437907	0.5364270837712841	-1.268032407736716	-0.9149790438553105
BIN2	0.1389835074570327	0.19960320471578769	0.14645564499477387	0.3687208790475264	-0.39921507868297135	-0.6863444776395691	-0.21972434552368697	-0.24341307646878763	0.1373668743799391	-0.4077201380458337	0.4366150141855033	-0.40359006054452445	-0.1563517841939448
BIN3	0.042716295499619125	-0.07220371809320741	0.04014259183226698	0.14273815590838135	-0.07973296980747363	-0.19127812655325696	-0.1071329597031767	-0.17156301042108843	-0.12006102320885054	0.08456577359627268	0.08601886853259963	0.11252729748108017	0.08771009037841142
BIRC2	-0.04282708786610132	0.11683637182391937	-0.059459369576038326	0.16295036718547495	-0.22668702390408957	-0.215024635147967	0.12151239421854881	-0.2829233539603947	-0.094237061176277	-0.085214750324788	0.11179285619603235	-0.05984908485862407	-0.2052208908361145
BIRC3	-0.14537694934588502	0.13680852430108975	0.11233634253845667	-0.16205928927808078	0.2695662957243698	-0.1460698888870459	-0.15246334555658966	-0.1501496619826896	0.42510358123531133	0.2061578036606619	0.16283147888037797	0.9879069542408437	0.3073199609858987
BIRC5	0.26760466817443157	0.24729423642005177	-0.24530371195106349	1.2548076705279112	-0.39597929808796917	-0.3330753153914685	-0.37331515484754674	0.32088675894294394	-0.339520033926931	0.2637174768747724	-0.2858110896208735	-0.34853254053082694	-0.22000448463236025
BIRC6	0.038378000630084216	-0.048745400585217244	-0.05533632550738557	0.09457722696119031	-0.09042930625382886	-0.06205429395370734	-0.10550119170666991	-0.22177342061018873	-0.05605821440310292	0.0771930615814696	-0.06926941496872235	0.04133225105402527	0.10801189441111297
BIRC7	-0.044705225444346214	0.030205961372132717	-0.041960574582142376	-0.06725076616437942	0.04171506976949994	0.14884029578449048	0.10675858084990823	0.037817224859158415	-0.05788704837786843	0.04265032613000888	-0.056598670505924986	-0.03485195203772758	0.09439430880357345
BISPR	-0.030352519895084498	-0.030922979910193965	0.013596845747923997	0.07382209879802837	-0.045615258169213274	-0.05747400369655276	-0.014291469655179573	-0.06094104519921064	-0.031992711507742	0.044117738207495955	-0.04834012567155474	-0.054863619337845525	0.05232769001478274
BIVM	0.029476001458901842	-0.008561454481240117	-0.007810079092295638	0.01554222597131994	0.017823287214726327	-0.04566621891608505	-0.02980477699310269	-0.043160839397912446	-0.04683181426897929	0.04187705382283112	0.018761012099455326	-0.038605210212515	0.012631334605793538
BLCAP	0.1046520079282049	-0.16308750662030844	0.10025251616129378	0.25406191331284134	-0.10743811575228271	-0.31273572282334205	-0.22046050043141185	-0.2887250692860683	-0.17265833302036904	0.4700541924640747	0.15511729736970903	-0.14191920541922615	0.1399355845900931
BLK	0.0	0.0	0.0	0.0	0.0	0.0	0.0	0.0	0.0	0.0	-2.559063016144387e-16	0.0	0.0
BLM	0.02532249125990508	0.018613538613470933	0.027310809328488582	0.10024276227369752	-0.043146639943791955	-0.04742165144037973	-0.04239914165669229	-0.04719773725622052	0.018983442925724996	0.024846800502029885	-0.023602080268592684	0.025499451843561807	-0.02782807605121446
BLMH	0.05634075573500211	-0.06418378372668535	0.03281142736834168	0.14207298909971744	0.03327401903866649	-0.0704563948939673	-0.09100290709559583	-0.12203000536867575	-0.061688746172056004	0.09888039120771419	-0.06346642646299032	-0.08701831842877057	0.10663582972383272
BLNK	0.32025170110404566	-0.16412918965771622	-0.15746032258132925	0.3026838733426628	-0.12743754587263495	-0.2773621285579353	-0.2752199676386838	-0.23552938284559558	-0.3800750086356586	-0.31542964787263494	0.2607690522068531	-0.32400961181674787	0.13679538512539485
BLOC1S1	0.40551467073445524	0.48066763670791246	0.2524303782473567	0.7928817677806275	-0.42925155258968034	-1.5517403416064597	-0.2953130221628188	-0.5280981273128303	-0.508796751528799	-0.48856994537622345	-0.3562662473647308	-0.7550720446669703	-0.7821241015619469
BLOC1S2	0.21033249573753154	0.6451424004026058	0.24202655056332792	0.5779385574191923	-0.5758984848224391	-0.8483320899862918	-0.26054010566734614	-0.32952846005923425	-0.45656289693936536	-0.40570300431979894	0.2963505178178879	-0.5522430547669954	-0.20680633549515942
BLOC1S3	-0.013526602423853513	0.013483240523755893	0.013025410020559118	0.013648451051127806	0.013788580262032156	-0.05086209019560268	0.020660617318802085	-0.04225179069153891	0.06849478771999068	-0.012632456993277995	-0.02885664986941658	0.06418809344385162	-0.022530110868623346
BLOC1S4	0.07622188599869224	-0.09517043823871524	0.04567366355571206	0.27081524166520066	-0.17910357405999083	-0.2564478963509163	-0.09642788229170907	-0.2078201458945687	-0.1537624390517668	-0.0985534199427589	0.1223258331508987	-0.1289303060829849	0.04582097861586462
BLOC1S5	0.0349792396469492	0.0230013217479752	-0.05434963912936236	0.06224801652947117	0.0481283578067932	-0.08127922458660211	-0.0233168813615122	0.01890394500968319	-0.08651207473917095	0.014381180651506318	-0.06654821296304342	-0.10491356073377563	-0.06510054894850313
BLOC1S6	0.03783275382967224	0.13209053762707865	-0.04915753561489487	0.17153465977942411	-0.0982463651103309	-0.18223437069192	-0.08796366754461624	-0.3571625883554448	-0.26911318175759275	-0.10404785261179376	0.19292952930020107	-0.10745388750090065	0.0880586524787132
BLVRA	-0.18081326460889327	-0.1680121639777476	0.1425495699814568	0.4288625962425491	0.39822014301813513	-0.6765167534882944	-0.4411364751849297	-0.3140138584460872	0.21261918623941076	-0.27042462229669023	-0.31278386012974657	0.5741706034959332	0.20432506936366757
BLVRB	-0.4628759484896619	0.708716213725983	0.25368131594329135	-0.5123260867334402	0.9180627196737818	-0.9238851285152679	0.9167283106073154	-0.5355956307091703	0.4051884916464552	0.478689076976594	-0.8811100916097281	-0.4123545513116651	0.28784348030137497
BLZF1	0.02237133742784754	0.04327831347937962	-0.030279522006147638	0.06625669542768475	-0.029242303116740795	-0.06931435919672198	-0.031165039035608803	-0.041586380409762466	-0.061043392859618927	-0.05575066945398668	-0.038676742280661314	-0.07785449075795578	0.022141509270655398
BMF	0.06607333944340989	0.12688978124121864	-0.057596323366911104	-0.06490488241000889	0.03423690373395364	-0.055969224499256925	0.03264696267317859	-0.09426616111469607	-0.10105295080083901	-0.055075831986919045	0.09534092715293443	0.06171665747406284	0.023789920768541327
BMI1	0.028997234670731176	-0.0202226526875627	-0.009571019514846292	0.0103138826453329	0.06030644025415729	-0.05319124971079904	-0.026931178122691173	-0.06962603382938262	-0.056151363607878715	0.01639713080434381	0.03396043876527685	-0.01228492810617227	0.018502376914721896
BMP1	0.015877031852894234	0.016122844403990654	-0.013438198438085252	0.024560825656529332	-0.0150772061259674	-0.012574826012255076	-0.013747048478108679	-0.03985314163457185	-0.04429810843890192	0.08959212483078202	0.02633124823282649	-0.04125032708303697	-0.03528435594284744
BMP2K	0.3140942392008388	-0.25462534887232124	-0.16794613652937043	0.2765509935249023	-0.18264213125813905	-0.2831702665989004	-0.2927878289706601	-0.4926652601204058	-0.5379380580078468	0.2774734968509869	-0.26598139471449606	-0.2356594619840033	0.2887484894864985
BMP8B	0.002754878348765695	0.002224155073736148	0.0011162349101589354	0.0014467661919698926	-0.002231331726175306	-0.0030091627511324138	-0.00211403464791814	-0.002939599180307902	0.004265521774126663	-0.0028886156444140917	-0.0019370955626279909	0.028501211223387935	-0.0027953068852587847
BMPR1A	0.035441335824389034	-0.02091373192090352	-0.02120961535538301	0.02909500263759659	0.015852734248101887	-0.026158691622857538	-0.012144014414900595	-0.03093187308841279	-0.033181322040335665	0.018842152323072438	-0.013882125386776804	-0.008180117566580065	-0.027076580084473917
BMPR2	0.05590894903853326	-0.038501674367819996	0.04344444123975169	0.0692893981419024	-0.04475089052181306	-0.08369508242540337	-0.033377196991737385	-0.2081615357615339	-0.10719675205979043	0.09774239280834582	-0.06220947400643016	-0.12116326516560658	-0.03428249315250159
BMS1	0.059400769949140314	0.06374724472286863	-0.024486980860275814	0.1741119855946921	-0.16284631596274846	-0.1478390652921657	-0.06636604393554238	-0.08419438328685522	-0.195630278428533	0.06742470843622804	0.05066001455123313	-0.14521951878847061	-0.08639338916775208
BMT2	0.02377358654189563	0.11351129223210858	-0.013305579445682943	0.033906455023178975	-0.05717041807141195	-0.07260192958733408	0.05239013266864881	-0.03686151450362746	-0.09249002517341336	-0.03483659665691233	-0.05280606942260256	-0.08368904877286498	-0.033338282297042846
BNC2	0.047748270492618844	0.036698314377578214	-0.03907910975745138	0.028127911836458123	-0.038037523108446825	-0.05660220157829934	-0.012216155311267782	-0.05861428218318299	-0.06794887567087954	0.10486239881889994	-0.046054604897945446	-0.06430622385960932	-0.03375278401879462
BNIP1	0.05559548681375131	0.034230558904571905	-0.0550495816118007	0.12141146867035824	-0.09794261248977687	-0.09716396014284984	-0.09021945995732616	-0.05292302545623421	-0.11112150932320758	0.048159262831961897	0.07316520057477954	-0.11873025723344541	-0.0489058302791932
BNIP2	0.12464935977880821	0.1480139729280439	-0.10462073889804187	0.43107357178594946	-0.16971681161681412	-0.5539271035765565	-0.2759908120435424	-0.584015462408652	-0.16313610158294992	-0.16413267673638177	0.21092089331073532	-0.11064875369350308	0.11754715296610925
BNIP3	-0.6408240714178853	2.166518301843292	0.5631314069995959	0.8155133209753852	-1.379760415895555	-0.7793978024171346	1.510562265441596	0.49749545041333854	-1.4933271983028538	1.1063796914734467	-1.2129657417364936	-1.5257302232573344	-1.5102591505465472
BNIP3L	0.39355880665055754	1.4214091271075442	0.4879224411027274	0.5068960227871719	-0.7916333206844988	-0.4777412466163349	1.1162308521536621	-0.4620558424962556	-0.6552432118299641	-0.5752831824306956	-0.5914898958099165	-1.267666196005891	-0.9128547608081462
BNIPL	0.01931668947744434	-0.010237597084945522	0.012247072705692662	0.02206182850158317	-0.014774689137008641	-0.03213805655028572	-0.019951328590446425	-0.030645115232547742	-0.01276667489838024	-0.010439623644437637	0.05881948126419413	-0.020211729324122123	-0.017659167642012384
BOD1	-0.046138214804629804	0.043450620746301294	0.0638251340266491	0.09904606977950774	0.07682386906683784	-0.2361355538148718	-0.03993818292160925	-0.19901806225928853	-0.11724012831220833	-0.05767086773431279	0.09802871820147817	-0.10776008197862913	0.06642195882222085
BOD1L1	-0.07605722844490669	-0.06069742497799972	-0.0641930959747184	0.08404398606880777	0.13460276094358692	0.08841781912368343	-0.11278995152212588	-0.22357609638206377	-0.06801137905366746	-0.04356813608076671	0.23892650918419164	0.08415601004081925	0.25808298216949616
BOK	-0.0009335493685016393	0.0030474052248590476	-0.000906666504063062	0.0008095571229581572	-0.0010416197149324116	-0.0010160166882736649	0.0013838185312480139	-0.0009825666452063086	-0.0010418066589846576	0.0007756690048428489	0.0009464912621537099	-0.0010190063059180236	-0.0010695340582521386
BOLA1	0.038191449140892314	0.016266865228113846	-0.023366058247076504	0.11644379996187067	-0.07461823441725554	-0.11597376638430765	0.024756561064629257	-0.08215830593644835	-0.1027067733226703	0.09102343377221209	-0.04998487760425924	-0.145431547101009	-0.061794630235604206
BOLA2B	0.33997526760729757	-0.3226253751905649	0.558400294883344	0.9347983645360605	-0.44028507063305744	-1.0315109232324644	-0.4059249966746804	-0.6706035872523405	-0.4208993278735358	0.38413987168755837	-0.4212541404330561	-0.5794516670573089	-0.695183629495557
BOLA3	0.3806665564597364	0.38968197818533123	0.3056076916671432	1.0512340699426699	-0.7324850110321941	-0.7909934990697157	-0.5442761991403481	-0.5244912775282604	-0.8872831547853084	0.7655510221497047	-0.3889799232701123	-0.8108619712941474	-0.4985686916844686
BOP1	-0.10454365913895271	-0.07823010348582418	0.16275028030604477	0.34202061063885536	-0.14310970097640008	-0.2010542628352054	-0.219113327670162	-0.11765215161234457	-0.19913761738949698	0.11558597903905508	0.10601736138385198	-0.09877635202060532	-0.08551568433598582
BORA	-0.019883302300346357	0.020434033981606682	-0.015740251071175975	0.0731734338412775	-0.03726528069710097	-0.03764126654823072	-0.027524366887117825	-0.028703373568019434	-0.03973604464182163	-0.02344956459989632	0.0382254693684789	0.05695131106551322	0.02006493546890569
BORCS5	0.02879291434971687	0.029326729537998607	-0.03015323084861793	0.09067029244061223	-0.06371450984764399	-0.11744043574613713	-0.045332339104647214	-0.03807162522800985	-0.05758214188537258	0.011115956687575774	0.11850025282694168	-0.04020132109194154	-0.037651238432082734
BORCS6	0.052759343584097784	-0.045631984671152245	-0.052008196317277364	0.05992226267460671	-0.06677208074651578	-0.15967028033716513	-0.07740930550890326	-0.1342540369341069	-0.07526216219531881	0.1735239806723363	0.05623188164073534	0.17865804406712454	0.10393390627041181
BORCS7	-0.08497914730984304	-0.09668836123214343	0.08375859912749642	0.21750650601816507	0.052145285143774645	-0.2221291987420813	-0.20591974404543445	-0.30957735797868535	-0.06472882714359675	0.0898237817385098	-0.10340490460446244	0.049663836305487784	0.1430216663485435
BORCS8	0.06122752233157651	-0.07482794657681544	-0.0580012327699167	0.18707411334605933	-0.09082876572086157	-0.2405343208434815	-0.15608802711817218	-0.08117078066143274	-0.09465508275186234	0.12328836270129478	0.07267532817342248	0.0820250997532696	0.044416363644244956
BP-21264C1.2	0.011346290777570031	-0.007053087141798487	0.008718157798362818	0.008806022840637124	0.040282439450827365	-0.02151328021351075	-0.014626328835908493	-0.020861302628720074	0.005154056464060829	0.009769985834737278	-0.016362257539704095	-0.01914658077809697	-0.004023011842318521
BPGM	-0.03221217650656358	0.05129999556352305	-0.04647001434278174	0.10555213020277313	-0.039463937976800284	-0.1462665203674529	-0.07350303186116997	-0.10016152438979992	-0.039209442608404595	0.061143602999397	0.08604119723290976	0.1113004296138187	-0.026193880030478595
BPHL	0.06078800595246356	-0.05814503374445991	-0.05134070164845756	0.18718000054583112	-0.08385494467725385	-0.15568663190970364	-0.09345551810805697	-0.15012603564601934	-0.16275505132880164	0.1601250308509315	-0.04737120432337516	-0.05868358452608861	-0.0760226537663923
BPNT1	0.0454432142755259	-0.06033734321140427	-0.03535813583261603	0.07844006082493246	-0.026642190225359526	-0.08130837104630437	-0.059551552640828176	-0.05702496446643753	-0.06941240940507092	0.23386880668606352	0.06033708945446971	-0.02518459703191697	0.036116313514528826
BPTF	-0.09837057155581799	-0.122454451057939	-0.16600949213068844	0.114166666038128	0.10489338443740079	-0.09374048966635702	-0.10081082713404524	-0.369259108523317	0.09283661007875083	0.11627178289818356	0.22483558335399226	0.2993036689920717	0.2876867674731579
BRAF	-0.020041533922768487	0.027538364962129157	-0.014510191122866625	-0.015216711945137218	-0.05430220639304342	-0.012988290496026098	0.01407123611562422	-0.015597135008400488	-0.0361757289558154	0.018786713885817236	-0.026665806827061884	-0.014721222630529135	0.04274946535030092
BRAP	-0.03730107163879946	0.05104121474563897	-0.03491979815613257	0.06496603612118487	0.032015831055823375	-0.07581514215549676	-0.006824579132697546	-0.014944437383838551	-0.06860756592370847	0.048771946602278925	0.041126276772249906	-0.09739786267785153	-0.05480660099600581
BRAT1	0.0430118767237899	-0.0858122552820924	-0.03962646622216994	0.11658246703102845	-0.04418983267582993	-0.09578703657278126	-0.0759777809171903	-0.06504801178719594	-0.02238910963061685	0.12888711878412942	0.07148265757346031	0.03746689054113799	0.03714169486766978
BRCA1	0.03162170489229581	-0.05428091518253947	-0.0319905878324662	0.14919939734081572	0.03616502105598916	-0.037642879602473464	0.033803321348198974	-0.04208451133042845	-0.053617705320360684	-0.04377713873941861	0.03105569549104525	-0.06781811456191705	-0.032242465324409775
BRCA2	-0.05282298784276453	-0.049821201107273935	-0.0526795534769972	0.1313009963145799	0.043740979002444794	-0.07629853223787757	-0.06745690345749035	-0.04836042682539341	-0.07492852949905318	-0.06233088482432854	0.06659087136108006	0.11594658165425899	0.12730780066346595
BRCC3	0.04025419662812288	-0.052861629016978676	0.038148046985040436	0.149545751579594	-0.051848378467281984	-0.10409729468889642	-0.0841213411297041	-0.12565362120380485	-0.05756716054467155	0.1567606563843751	0.06067513991014214	-0.07810429545269318	0.0429272025544791
BRD1	0.014483404298962698	-0.014656196763973391	-0.004987162059738295	0.017999503308013837	0.04763962203211111	-0.012334219081935854	-0.026440715287553065	-0.05107871228983233	-0.04336021214913271	0.009784946769623024	-0.011613873892454019	-0.021607300780199876	0.015859488441093902
BRD2	0.15260122091698947	-0.13803018310864662	-0.1150976888288277	0.3385281355126135	-0.28852576086523996	0.15201818856220645	-0.16176640845899504	-0.7357552279026782	-0.4176389921837527	0.2975202274401664	0.3214954175194771	-0.44300751593949306	-0.1929429593193009
BRD3	0.043807688416602264	-0.034362402204181464	-0.04864411962816338	0.13199622674684336	0.022088420091175613	-0.03997885813359643	-0.03567477791497013	-0.14395128910475236	-0.162971891461682	0.03608672925496177	0.04579850044769933	-0.039767065003438795	-0.055421314235867325
BRD4	-0.07612540484256697	0.12274046444245355	-0.07412760952171693	0.1677272199525107	0.08466606550714045	-0.1946596654339838	-0.12982032665714444	-0.4585488441174441	-0.12945081414220694	0.0780782054017293	0.1318038761337446	0.09039606862188292	0.0457576607088144
BRD7	0.11364949087001994	-0.07846826418862775	0.06344550535022664	0.333313553631421	-0.13290021961492537	-0.19660183370888842	-0.17708128058913886	-0.335827829549173	-0.22512220337951458	0.08964532873337132	0.12665390359550893	0.08722220442068643	0.04537511526065507
BRD8	-0.025501884842176935	0.017461704978659454	-0.03298820425884269	0.06519905143842632	0.039483853601348345	-0.024041200912057456	-0.042935223827391955	-0.03813777668751768	0.027145296346134187	-0.05190866840398463	0.02895942677590057	-0.05256447600664171	0.03143255503577387
BRD9	0.07108559288364094	-0.10026961752554031	-0.07029285358042668	0.2767318671887411	-0.08700769492660582	-0.0923299024100276	-0.09010363481535938	-0.21756043535660327	-0.15876676909908846	0.1343877385277829	0.1687419726064851	-0.10228924200370684	-0.11420253350129143
BRE	-0.07522661202190722	0.2510684195883469	-0.060161843256263905	0.18682533606344928	-0.14597367811316794	-0.24723440905238336	-0.09242687420791362	-0.1641222595063345	-0.20220623582467037	0.12893884140835737	0.12718540522038924	-0.20403770346789302	-0.1499307125928963
BRF1	-0.027303284721684494	0.032938409269283216	-0.036720901866036465	0.04152644639548095	0.10177705711816018	-0.05102655936828435	-0.01675801348725013	-0.06424816482998963	-0.08207882911502512	-0.02185579657581426	0.05649411143263117	-0.04766559677624922	-0.04198163794240765
BRF2	-0.030610922732426892	0.02341792812766609	-0.03046268779316548	0.046197712327788486	-0.03304172471667481	-0.05174228026428102	0.01973230484496912	-0.0539182318294181	-0.05649152158269899	0.08498442149849998	-0.053520534438976294	0.05205223554106483	-0.02070807506877388
BRI3	-0.376027276616749	0.805686733947156	0.2908346197976504	-0.26837450231190696	-0.34589142534300354	-1.6657315781571438	0.6181386629855249	-0.8214189942566914	-0.3104539403081792	-0.3607035521245092	-0.9568130619191346	0.5690480434543143	0.3312022205108612
BRI3BP	0.13532274942941802	-0.11463309553596421	0.08701848801369672	0.46381551702848123	-0.1457066603095885	-0.2549284398174248	-0.1831676743845042	-0.31605108690436123	-0.16450581105560114	0.11748187278431041	0.20351174450614196	0.14160021938845987	-0.05056504636060957
BRICD5	-0.009055343765525272	0.008945559027240212	0.007572084917579923	0.017058257314478364	-0.0214680722673245	-0.02423286470944684	-0.008166728580339674	-0.022847705171502395	0.0034714346835335924	0.007932795592376486	-0.011437556550219621	0.004572030905825393	0.02763727985654514
BRIP1	0.008511376093151862	-0.010692346064655535	-0.010474701777348475	0.029589876324165047	-0.013026965781745123	-0.01268758875021853	-0.014159106563948923	0.026618508802964944	-0.012530434024587738	-0.011757358981897555	-0.010074714433313281	-0.009462814450741347	0.01154958356307686
BRIX1	0.10453391389762665	-0.09729306648194931	0.09056589984945579	0.36890383154633094	-0.13166763051649866	-0.2223268336610328	-0.17396894518752853	-0.12934009588683432	-0.18736107713653072	-0.07251806554842709	0.11700504744094122	-0.08039794572825129	0.09938554096444077
BRK1	0.2784551673046145	0.4761354851830196	-0.260455797096076	0.6131839504708767	-0.7263561698090811	-2.1315372161081356	-0.2821931265642947	-0.36659431560410694	-0.5202741059452649	-0.6230255084059133	0.5500479567550429	-0.33178469333022526	-0.14047539321033087
BRMS1	-0.13059188494328658	0.1495241295864928	0.1370825786540692	0.5133034338283184	-0.19216122662094748	-0.5769850779374154	-0.21376717081680272	-0.34810909047706684	-0.13232947868664846	-0.13015651746065646	0.21259885845006743	0.16964468243362602	0.07643533264140324
BRMS1L	-0.012806530203234173	-0.022512427219794844	-0.02630949020734069	0.044827126659187186	0.02289767092530131	-0.015251489785130239	-0.04349149897591578	-0.046932393213216954	-0.028593242843322444	0.13848680775011854	0.02912850927494563	-0.016013909054867166	-0.021708973823762412
BROX	0.07121942726322945	0.0726801063865823	-0.061836137033436156	0.1160468577692356	-0.13261258086764957	-0.22469759326455901	0.13621729284666811	-0.25583778251138833	-0.2833859733376588	0.08612645830000598	0.11225758494327154	-0.10893996396141095	-0.05989053092929593
BRPF1	0.041110495488467014	-0.033390826835825844	-0.03150009794843216	0.046845480949261956	-0.04508700504138936	-0.03566592568819989	-0.030583036367744728	-0.07661643037883849	-0.04241507646970441	-0.0327102494976764	0.06832150139356793	-0.03525489762811658	0.03718096891035774
BRPF3	-0.012201719741654127	0.015231853135769193	-0.010625215031135163	0.009116106645464805	-0.026513229070011222	0.03515359249456958	0.005653005517292611	-0.0218388874739473	0.04304275206451812	0.02750570022232745	-0.024195617574533812	0.0649478247038522	-0.015722699020082737
BRSK1	0.02194026928530527	-0.008007412316920436	0.018093493866835737	-0.007632156004548075	-0.007534314701643637	-0.016560894046409175	0.0032705758472063875	-0.010619951109028938	-0.014814879678940102	0.005166491016077766	0.009531434366843821	-0.019004722674386947	-0.002439436297963986
BRSK2	0.0	0.0	0.0	0.0	0.0	0.0	0.0	0.0	0.0	0.0	-2.559063016144387e-16	0.0	0.0
BRWD1	0.0838128639277528	0.15536378378697488	-0.03757803839226642	0.11395897474615553	-0.19425390272296217	-0.17663284558830666	-0.04071488311287576	-0.20803233973219326	-0.19903432852171876	0.22391886341377729	-0.09049922050788259	-0.1321018976771458	-0.07107219251339775
BRWD3	0.022544231046192947	-0.020647416471829917	-0.021292703603742878	-0.02699064125788471	-0.04109192603599633	0.061947185526115736	0.05001594289735377	-0.060020064747001646	-0.04474737463809322	0.027626550826243084	0.030677748688715846	0.07876251867061962	0.05342478297562671
BSDC1	0.06074648312562565	-0.047319739348999926	-0.060445930435705765	-0.043677749193714366	-0.04117138547023599	-0.041311771031218456	0.04709468122774163	-0.19267580873037296	-0.11871237883304549	0.04664205845973678	0.0718513010315723	-0.04009999841859495	0.11701905869328574
BSG	0.4055485681968703	-0.3079510994738827	0.3320752924320113	0.7691932242282199	-0.6842004186296053	-0.9768270047446623	-0.43727934809148594	-0.8993053165583589	-0.6658064071538647	0.5859930839141861	-0.3410065625774722	-0.8108967512572249	-0.4231097511218145
BSPRY	0.0003301628695173532	0.000603934100329849	0.00047542166662015183	0.0026804162015382107	-0.0007526566682194615	-0.0007514604471348765	-0.0008166439837025269	-0.000758048223559275	-0.0007612458673607533	-0.0007576678715007157	0.00047997946829320424	-0.0007438341692727198	-0.0007677334239129022
BST1	0.10934041085368382	0.11616078394155313	0.22039789461750434	0.23373575892006812	-0.27767840339935007	-0.18170260066536026	-0.15298772802111812	-0.31734520184851833	0.3869668800976325	-0.3085065443022684	-0.2000344199719976	0.16648109092486668	-0.1929793794433673
BST2	0.492347197561804	-0.32594068683883026	-0.09949944847934575	0.8175062229286489	-0.4148083256934286	-1.1254329787726298	-0.8116935919553663	-0.8564757383296724	-0.7278480473387285	-0.5074702720697356	0.45546848985390154	-0.37364832665993075	0.4325778270082554
BTAF1	0.04411763022954943	0.047105180698804754	-0.03148631336586977	-0.024441054489603722	0.040838619476585514	0.03549459951109273	-0.027190370979065685	-0.09565973822971814	-0.07306084377953387	-0.030821546997184594	0.0648885170022073	0.04994327062964937	-0.014277783228058885
BTBD1	-0.05773537112264689	0.14888616965721918	0.06693883457899898	0.0916768932246456	-0.08051543909949728	-0.18179604566429525	-0.0838495956082605	-0.19090802450650374	-0.11466098358665414	0.15201583619710934	0.11414978455484937	-0.09087643695928377	-0.06024735309159576
BTBD10	0.061307750257648015	-0.06176188407656596	-0.020567504223150047	0.14348086234954702	-0.05160139024386718	-0.17328755274046792	-0.10488175213942522	-0.10596114202701772	-0.14349808355263324	0.07424643173415699	0.0540523836553748	-0.044334777210328885	0.048110072398700784
BTBD11	-0.005724486813005465	-0.005408983762106223	0.003478842009337013	-0.00614412284401733	0.0035053294164255526	0.004631438351628395	-0.0054148375010267796	0.004460026401460636	0.04581401813606417	-0.005346477737413347	0.02555972459496195	0.041630260809235445	0.005363278151106797
BTBD19	-0.011833922408191828	-0.010470705347694625	0.005354400147434318	-0.011047296723273928	0.009409945924906602	-0.006681658985293388	0.0057798914880700285	0.039055583222044346	-0.016732397536781313	0.05736913916071465	-0.031156022788003848	0.014570149073492508	-0.01888411680557078
BTBD2	0.023987726438891965	-0.03521946023905071	0.022542503815230597	0.05178221709305414	-0.03569040104237535	-0.05946212462408513	0.024914484188960414	-0.10913737047738734	-0.04611123943930448	0.16126458550159614	-0.04417976798323327	-0.08196060080683423	-0.06762941535415515
BTBD3	0.010228800713219448	-0.008968624222509306	0.010214720347572691	0.03985938743594295	-0.035500664090906894	0.017885650792066027	-0.01420438552481535	-0.011562312784678282	-0.015761758894902195	-0.02017293254755268	-0.02151368805520378	-0.01014256272224483	0.007664293075625243
BTBD6	-0.02973936706480475	0.0330036342546697	0.023898029107940758	0.0916326042790398	-0.07888316965172056	-0.10164665481383635	-0.0347570733481575	-0.10258190316866395	-0.0680296265659323	0.033614421119935664	-0.09092027259082539	-0.07507819768880294	0.04306791334739578
BTBD7	-0.04297984300597513	0.04350924792550826	-0.03170949833463347	0.04429463159606778	0.05542873589851675	-0.07306904286111633	-0.05178071970046624	-0.1391805294002374	-0.10293711816439838	0.06729156976689171	0.06246114047185747	-0.03496867815905049	0.07287439050928791
BTBD8	0.004283295028266228	-0.008592329033780256	-0.005639672871358474	0.004097335284020223	0.026623378068030872	-0.012143337625751961	0.0036326798231587736	-0.012474966434861828	0.01663805051456772	-0.005701831987845166	-0.006087777098721825	-0.005926370325470027	0.004759410089034994
BTBD9	0.009269417031594937	0.011058456328994555	0.02793204140600777	-0.007914868971994627	-0.00802071463334521	-0.019976902525950788	0.008157863133941618	-0.024624912005979473	0.048073959157862646	0.013445498857534726	-0.018480561181181444	-0.015142012499601294	-0.01681774140807068
BTD	0.05031637641617906	-0.027372036953087462	-0.050501500908609595	0.060913390444440094	-0.013157316977666367	-0.0952687469051167	-0.026635450937068976	-0.07228979016287415	-0.06874508129913114	-0.024280754525755614	-0.03692148896287094	-0.09983945549178386	0.025143290338359128
BTF3	-0.21916587500908302	0.34082616973681157	-0.24323766833123878	0.3971911079653727	-0.4700604690861945	-2.55327551482291	-0.264975706799724	-0.4379949342983566	0.25569100989914517	0.5829888483057963	0.5446470856623545	0.4222229524070935	-0.1544380839771538
BTF3L4	0.20605180094887565	-0.24705805176283266	0.18647238160383106	0.6978932800614861	-0.3384174757785487	-0.810399769838516	-0.2870200583864865	-0.3861915758111271	-0.5119934549248033	0.2686098031233727	-0.20814896481830952	-0.3397703152101324	-0.19025533277900816
BTG1	0.572427282283073	0.7797577505858446	0.871602578237948	0.6706547197212507	-1.2880197346557236	-0.5732800701439369	1.046414612811764	-1.7257553341735792	0.34611010112568363	-2.0268516241445442	0.6264911028623976	-0.5159736666510442	-1.167801309597714
BTG2	0.43904537565364543	-0.29005343008632767	-0.19177478815220195	0.3113633607015607	0.5001327315434336	-0.2930745572224007	-0.4582574362784601	-0.7237190623771363	0.31666059997701224	-0.3888400086336991	0.553662913093346	-0.2399445001193692	-0.23468191802779098
BTG3	0.13246726933406483	0.18682087403338804	-0.11345932103030777	0.38542617503563625	-0.2292530314463248	-0.3239194639626811	-0.11883849723044104	-0.20336976515633842	-0.2695066604661404	-0.13569055373428784	-0.18391865859335055	-0.3325119782162131	-0.25776715062327704
BTK	-0.09553017574862627	-0.1583179746741382	0.12082806250137809	0.33080865377526086	-0.20933589415026221	-0.5216792022538804	-0.227198919660419	-0.3938165126969611	-0.11872845227737977	0.0849694633818773	0.18663965163869262	0.28170835455929505	0.17005810401861227
BTLA	0.003839383464949869	0.003560348811269222	-0.00427242613670185	0.005389578581930942	-0.00448616959401528	-0.005981697959353775	-0.006344732540594794	-0.005955213972032483	-0.004292082583269708	-0.005423837953213301	0.04866060837311354	0.005273685836750791	0.016228153178884198
BTN2A1	0.025639767010802055	0.11072776097626348	-0.02013116042580692	0.05873674422861805	-0.10024263253355006	-0.04748902627408315	-0.015444602930628045	-0.13945133134953325	-0.02467119854759084	-0.047328805856137406	-0.04711139890549992	-0.04565688989439441	0.021380181339690687
BTN2A2	0.05583213915125361	-0.05220844863122738	-0.04869732961562502	0.0660591523595542	-0.0287262161034692	-0.11428932215774798	-0.09040184647390573	-0.10022337134668158	-0.032985863733611204	-0.06424655509077964	0.20883261532224684	0.07676672398679989	0.24896158801969845
BTN3A1	0.06115813956573074	-0.035839991913876816	-0.0442693233843937	0.038850118139944274	0.05413562444454846	-0.08525204810070913	-0.0800618632665278	-0.10811390833226252	-0.02769612375712935	0.06779031164021393	-0.0629913923276062	0.034811782436126926	0.056110604276368506
BTN3A2	0.09337000733694623	-0.09086071304500469	-0.11001980294460909	0.10418989594732525	-0.07114193139043029	-0.14162410229573902	-0.15498324524134033	-0.23319008638094227	0.059217652278572674	-0.07377282090780951	0.11122254500775959	0.1962031168076951	0.41563544849427436
BTN3A3	0.05449168030494981	-0.027054907794708864	-0.0458548528469265	0.05744818739280684	-0.038715277772217706	-0.032939170938731305	-0.06694480179536455	-0.08059993241788216	0.03625731236537423	-0.024503751597132042	-0.048223917870165736	-0.05079232279716084	0.04438305674742726
BTNL3	0.0	0.0	0.0	0.0	0.0	0.0	0.0	0.0	0.0	0.0	-2.559063016144387e-16	0.0	0.0
BTNL8	0.002690443199569425	0.001129295949324964	-0.0013228327208977923	0.002340406452025205	0.002630331398400783	-0.0025750761298622095	-0.002641883850820497	-0.0025985778773707485	-0.002418305667193553	-0.0017553161163806328	0.0016269530208527978	-0.0024450898460527852	-0.0020660685035456894
BTNL9	0.0	0.0	0.0	0.0	0.0	0.0	0.0	0.0	0.0	0.0	-2.559063016144387e-16	0.0	0.0
BTRC	0.006708810305307282	-0.011955838371298438	-0.013291329969152998	0.021783562475942052	0.010630757481434926	0.00897428978307024	-0.010687986356518889	-0.028543792910667075	-0.03608466872735909	0.026341955581013113	-0.019875365473393105	-0.033054730578055296	0.005095540923298404
BUB1	-0.040364284544595334	0.02842242270737312	0.029891129106439446	0.13022930393330406	-0.04553735147176741	-0.05536919625441755	-0.034893536512687895	0.037026065326449156	-0.04608958650648014	-0.039766628676249596	-0.043738441026540925	0.029190271244027545	0.02104501550753267
BUB1B	-0.03151806147355622	0.02818601482813096	-0.03152721190058777	0.11165028334343458	-0.037660542878544936	-0.036938427742160905	0.025008259019719016	-0.036314814223012366	-0.036153221948067193	0.032552455508592135	-0.030641152563320808	0.027829074354818493	-0.03290850918376437
BUB3	-0.17685554276275212	0.2115985841772781	0.16428197169634776	0.6425306349353974	-0.2937208964930626	-0.5209498546880439	-0.22526467553603557	-0.34229762771084415	-0.29278898005353216	-0.1960775964986378	0.20376575707324346	-0.20882833493848546	0.11370449800072979
BUD13	-0.028107778217377154	-0.022173185721917458	-0.02317101047613259	0.05813335431384561	0.014437737597974006	-0.07340875139125116	-0.03635296351181056	-0.0596673746973686	0.020455377988967516	0.03147261680768849	0.03712206110286007	0.017811029445936027	0.04245456815620916
BUD31	0.22349118115101346	0.325814649272027	0.21657475245832478	0.5848082973793276	-0.5210217847711661	-0.9833480734217948	-0.14721643410351695	-0.5614370359874429	-0.43404669217162395	-0.2687111502459639	-0.25553736275677613	-0.24193473314930808	-0.3880030674053164
BVES	0.0018397350417910013	-0.0025096354259836707	-0.0023195114706700713	0.007784381701235928	-0.002189101736779637	-0.003006909675688616	-0.003243386432490992	-0.0030094704810867466	-0.003020005464052823	0.006048438857024994	0.0017755391422811313	-0.002937932118695938	-0.0026833618816555637
BYSL	-0.05077155963617799	-0.06458733362533839	0.042499277046838424	0.10558121967117401	-0.07256403264379335	-0.10023824597165792	-0.07951670949740847	-0.09173286476578314	-0.06427632742923364	0.09588050460887376	0.08314292376281135	0.035997512797721065	0.09451819330654379
BZW1	-0.1906852533109939	0.16977128768406374	-0.14016698704995323	0.471259768513563	-0.34229537520126974	-0.6082374209933181	-0.20541139517544582	-0.3355070827790948	-0.41520278686759404	0.4619874536674785	0.22029066500696015	-0.12667119564134569	0.08477643556155755
BZW2	0.1522161969806729	-0.0707895122641859	0.1289342925773874	0.38405921237827023	-0.1479710183049635	-0.17836349984104805	-0.2636826597460844	-0.140478978679736	-0.20872073904687574	0.10797345794867218	0.20223655816088143	-0.10963761909663598	0.07772773522793104
C10ORF10	-0.024633300766778398	0.04244882120886739	-0.023894476701965005	-0.02759537193964107	-0.030544528687548263	-0.020664597722140993	0.034704253663094396	-0.02576489203459163	-0.03181123584812672	0.23643697611344594	-0.029447816082829096	-0.029730355523442963	-0.021392104521153178
C10ORF11	0.1895936460620025	0.4179499275219616	-0.15658668340756776	0.27465396448318746	-0.19263024996354988	-0.5378812689259316	-0.12608565959904483	-0.2983825033130394	-0.32395538374007493	-0.22142986404892193	0.21282196719230584	-0.4592310340762609	-0.1637585907013292
C10ORF128	-0.08464838500661652	-0.1062780362281622	0.06893590882133979	0.07917897850970337	0.07292079389859887	-0.03762922577293829	-0.04918303625348676	-0.07853263759756571	-0.1329954439498151	-0.05720463558375666	0.1450281464170307	0.06314194695661442	0.2663400132515969
C10ORF2	-0.009098117212126522	-0.015987589929633582	0.021672992527275236	0.02723186714069894	-0.010158136712809294	-0.029596136608008458	-0.01761077679315733	-0.026570161463475586	0.0027717858916510656	0.008668013680865998	0.019916968572582548	0.03331809227609171	-0.00984849060692771
C10ORF35	0.02119930101535176	0.015091232049221163	-0.013452500096151577	0.01597477499537444	-0.012464068630243744	-0.04525234466456404	-0.032954415737104954	0.016629438634740833	-0.04217065086994746	-0.011326061069218935	0.02153383062321758	-0.019856787071405625	0.004299040008865764
C10ORF54	0.37194071931626643	-0.3925692573171149	-0.24618311238447083	0.48060239081159334	-0.26524829486287654	-0.8105118249255944	-0.5605006539099695	-1.043081852220624	1.0559519917434368	-0.9942586242076294	1.1267000504157247	1.0110759623583072	0.21491020984056558
C10ORF55	-0.010076630207534833	-0.009674768828029189	-0.007835718214473672	0.008372215493698716	0.00546591495884338	0.06967867151044864	0.006924421647152816	-0.01251636088657299	-0.012602245209920176	-0.015908467929151293	-0.012368109567424145	0.026420514187839823	0.02386648954211835
C10ORF76	0.025140744193821642	0.040554203467782754	0.014264309494385053	0.04414528862226759	-0.02447053250727657	-0.05072894953875459	-0.04018018666549646	-0.14121726330092577	-0.11044368587653583	0.05391481307117468	-0.05198837717608085	-0.047533023937520055	0.04649466881233569
C10ORF88	0.006582405316265723	-0.01166948425987819	-0.00553797729775733	0.031803470381869745	-0.012663394701295008	-0.02633286699607817	-0.016943285950928855	-0.028344430197474832	-0.01024955618889687	0.012470292164696806	-0.010838511705669856	-0.020840239849399846	0.005923963078386423
C10ORF90	0.0	0.0	0.0	0.0	0.0	0.0	0.0	0.0	0.0	0.0	-2.559063016144387e-16	0.0	0.0
C10ORF91	0.0033226974645195763	0.0019907557195599367	0.01363719674525605	0.0030525375151770565	-0.0039450153548508515	-0.003462965891746017	-0.003094230143314551	-0.004654371555975303	-0.00266657673715466	-0.004217509700098743	0.03158364470416978	-0.004812196925363183	-0.00506890621856784
C10ORF95	-0.004309332614572739	0.0067622441452404244	-0.008374953760769872	0.012093536810150596	-0.013635096250053547	-0.014940107865786386	0.009602240310481508	-0.011904783666429986	-0.015072328223890654	0.005781978518291382	-0.009151570753584842	-0.00662690667921364	0.007004232681671713
C11ORF1	0.07245685366593181	0.10060663927317315	-0.05186888131262718	0.18285910950987821	-0.18039622073955622	-0.12614540029564067	-0.11067505725391058	-0.07619241936889747	-0.11539398045618648	0.2130044291489679	-0.09132336784914373	-0.09302913809771363	-0.0752857141699389
C11ORF21	-0.04003764717413188	-0.047542171490706844	0.03398149094014506	0.043090024915052094	-0.040517989866696705	-0.038127380328286095	-0.04770876152337356	-0.055872600176940866	0.21608159963961576	0.036467222075521735	0.1283036397766434	0.3467818277837616	0.027317203628958838
C11ORF24	0.10921104961497191	-0.0726553736167321	-0.06339584421620545	0.2744794688458413	-0.11721659125885961	-0.19059455176764106	-0.12279104839256075	-0.20098932688579574	-0.19697209755619077	-0.1088302763541371	0.10006658130722539	-0.0961878453605695	0.0944096219715253
C11ORF31	0.34634120707006744	-0.316879747355919	0.2712996075094961	0.7992475434108772	-0.7844900814742761	-1.5914170304592474	-0.4562457242527248	-0.7351660314592218	-0.5387042345692183	-0.3358578289546654	0.39938170916345517	-0.28090518061783	0.13981723738728666
C11ORF45	0.01832315368039804	0.02725174196051358	-0.036366844489019945	0.010571424913469794	-0.03981616144449374	0.016332656064594102	0.012240607313364727	0.012016222340697474	-0.0642430532976488	0.08344294958695996	-0.04930404181297601	-0.058054586368465944	-0.016605873224667795
C11ORF49	-0.03154813622920198	0.04639622544430613	-0.03466331279991824	0.10579940187441249	-0.04110068228084149	-0.09698460746548741	-0.03325298233463669	-0.09566257785636413	-0.0661251627709252	0.04291390259860118	0.1040888737238301	-0.08732740038115386	-0.023179870399429297
C11ORF54	0.015324657451724594	-0.04051539042838616	-0.013076550328501396	0.03353979333951569	0.0902522928604435	-0.04202698603719236	-0.0076455040990281	-0.022438862119787448	-0.09477944687844307	0.03873623117644033	-0.03417678503739046	-0.0698696653305948	0.011965527009618792
C11ORF57	-0.051459312156268	0.03009388299530414	-0.03643402089651365	0.07133349462187727	-0.1016351438846754	-0.07210427061571367	0.0246076034150314	-0.08414966484844746	-0.08392795960908603	0.06964198844263658	-0.08424824176966231	0.06054782377289857	0.06141242873285387
C11ORF58	0.18961501106337364	0.3354976424954278	0.14291493546032286	0.8262409804045592	-0.2564616983935569	-1.1830126045211165	-0.27228012863836976	-0.6990722474197659	-0.37085738943473223	-0.32396194070740897	0.4924979980281022	-0.3666167547643131	-0.1493140083291957
C11ORF63	0.006843697803745453	0.013972007213729128	0.015014901179002638	0.019308426435576332	0.011908562001238618	-0.021510668020701253	-0.007332713083330613	-0.021805286262782934	-0.022677879487735385	-0.021658305036421875	0.013879289849661022	-0.0232035351623099	-0.018624088749742786
C11ORF65	-0.006805879413969946	0.005029509605631495	0.006120059072496565	0.005806584005609007	-0.009059707236504283	-0.008170349782007185	0.007695330446965757	-0.008540974858293474	0.01306025329733561	0.05461422103191762	-0.009069079907011814	0.007148879188027454	-0.007269697742088012
C11ORF68	0.036590157295600834	-0.04258970066765311	-0.05032667995009345	0.024574559065789554	0.024807164833549188	0.04689934784876271	0.015409841528983021	-0.0998504955188338	-0.06109617187758779	0.08637706006778098	-0.03941668681564547	0.025383534670626994	0.11654497418454209
C11ORF71	0.027915691422298966	-0.023710491641799836	0.024748831872627847	0.04436507612392794	-0.06523284453241915	-0.04686113262783757	0.022969369311229594	-0.083845255182596	-0.010498417903378724	0.07987334672883074	-0.036900415675739776	-0.09137779441007182	-0.056209090440030696
C11ORF74	0.062064306332330635	-0.08261422015073204	-0.06514088780632968	0.24094004806997646	-0.14911853065442549	-0.13781652555870594	-0.08092222115395487	-0.08149324144300328	-0.18209181191446805	0.1328956117880722	-0.09745631986439943	-0.1877065677353137	-0.09828306642330994
C11ORF80	0.0037104574354046185	-0.00407013260068821	-0.004561082432869311	0.0039011837093803708	0.03195877690059708	-0.005629064660427015	-0.004528308112413923	-0.005350638628737913	-0.005028287044553652	0.005582124874193068	0.0038814779852758383	-0.00576675275381213	0.007422120884305037
C11ORF84	-0.017351556305697503	0.013586017913538964	-0.022290740081921178	0.03382095286388368	-0.026420230008879397	-0.011958357182059294	-0.011436360158431896	-0.030073668023585506	-0.02027767198193163	0.06781190190437371	0.01766496758825644	-0.014775930611534548	0.008673459395579881
C11ORF95	0.005032297492102697	-0.009050899290368418	-0.007778301536628334	0.004312990555945895	0.022693516841368232	-0.009928103501496113	-0.0076117018185512	-0.010032293200815763	-0.008763468959119213	0.06125169716416362	0.01733344492628203	0.006164078479014845	0.007562040830869928
C11ORF96	0.003096609175353723	0.004404463676544549	0.008740985193666534	-0.005067191979297811	0.009440923104796689	-0.005824048663402368	0.0018367734610982617	-0.005181771262375736	-0.004163211005433094	-0.00543257604042486	0.004554709421810189	0.004401763393739338	0.008107934778130736
C12ORF10	0.1433584094392094	0.1413405423957078	-0.1037885799310769	0.37754493765041347	-0.30833913290587844	-0.43485097390183813	-0.20181895959327587	-0.4361548400104567	0.07563953347402444	0.2936942691248885	0.22764388381603445	-0.25603938248397373	-0.15845749957682576
[truncated: 13,580 more rows]
